# Supplementary material for: Extracellular vesicle-associated transcriptomic and proteomic biomarkers show in vitro potential for vandetanib treatment monitoring in anaplastic thyroid cancer
Source: Sci Rep. 2025 Sep 12;15:32464. doi: 10.1038/s41598-025-18319-w (PMC12432113; doi:10.1038/s41598-025-18319-w)
Supplement: Supplementary file 1 — Supplementary Information. [file 41598_2025_18319_MOESM1_ESM.zip › Supplementary_Table_S1.xlsx]

## Sheet: Tabelle1
gene_id	gene_name	baseMean	log2FoldChange	lfcSE	stat	pvalue	padj	comparison
ENSG00000185567	AHNAK2	17635.1	1.43215	0.0501615	28.5507	2.75241e-179	3.43831e-175	EC10_vs_DMSO
ENSG00000170412	GPRC5C	2516.73	1.56607	0.0755934	20.717	2.43216e-95	1.51913e-91	EC10_vs_DMSO
ENSG00000130775	THEMIS2	1649	1.57802	0.0803646	19.6357	7.65645e-86	3.18814e-82	EC10_vs_DMSO
ENSG00000148180	GSN	1932.29	1.59346	0.109154	14.5982	2.88332e-48	7.20369e-45	EC10_vs_DMSO
ENSG00000118898	PPL	3536.47	1.48564	0.105693	14.0562	7.05872e-45	1.46963e-41	EC10_vs_DMSO
ENSG00000259207	ITGB3	6508.84	1.1967	0.0929197	12.8789	5.92049e-38	9.24484e-35	EC10_vs_DMSO
ENSG00000104419	NDRG1	14315.4	1.11925	0.0872653	12.8258	1.17491e-37	1.63078e-34	EC10_vs_DMSO
ENSG00000198732	SMOC1	839.011	1.24808	0.0984258	12.6804	7.59221e-37	9.48419e-34	EC10_vs_DMSO
ENSG00000122133	PAEP	814.728	1.56402	0.12907	12.1176	8.51807e-34	9.67343e-31	EC10_vs_DMSO
ENSG00000172183	ISG20	2866.26	1.27002	0.111739	11.3659	6.1832e-30	6.43671e-27	EC10_vs_DMSO
ENSG00000013364	MVP	6109.57	1.00443	0.0885267	11.3461	7.75406e-30	7.45106e-27	EC10_vs_DMSO
ENSG00000112139	MDGA1	660.205	1.37741	0.130286	10.5722	4.01046e-26	2.63677e-23	EC10_vs_DMSO
ENSG00000119138	KLF9	955.735	1.88814	0.180234	10.476	1.11307e-25	6.95225e-23	EC10_vs_DMSO
ENSG00000178726	THBD	19033.2	1.01696	0.097668	10.4124	2.17732e-25	1.29519e-22	EC10_vs_DMSO
ENSG00000177000	MTHFR	1634.6	1.0054	0.0976865	10.2921	7.65098e-25	4.34437e-22	EC10_vs_DMSO
ENSG00000163395	IGFN1	14667	1.15768	0.113249	10.2225	1.57249e-24	8.54069e-22	EC10_vs_DMSO
ENSG00000130517	PGPEP1	699.228	1.14098	0.11238	10.1528	3.21927e-24	1.60861e-21	EC10_vs_DMSO
ENSG00000121039	RDH10	1985.93	1.01099	0.102275	9.88504	4.83374e-23	2.15654e-20	EC10_vs_DMSO
ENSG00000090539	CHRD	349.527	1.38219	0.142819	9.67791	3.74271e-22	1.46106e-19	EC10_vs_DMSO
ENSG00000108175	ZMIZ1	705.058	1.12784	0.122197	9.22968	2.7145e-20	9.12629e-18	EC10_vs_DMSO
ENSG00000188916	INSYN2A	346.113	2.17268	0.235463	9.22727	2.77617e-20	9.12629e-18	EC10_vs_DMSO
ENSG00000005001	PRSS22	885.993	1.25426	0.136827	9.16675	4.87511e-20	1.48536e-17	EC10_vs_DMSO
ENSG00000177283	FZD8	551.464	1.59653	0.175556	9.09413	9.535e-20	2.83598e-17	EC10_vs_DMSO
ENSG00000103742	IGDCC4	392.758	1.22596	0.136344	8.99164	2.43567e-19	6.95109e-17	EC10_vs_DMSO
ENSG00000136999	CCN3	557.55	1.00838	0.121039	8.33099	8.0166e-17	1.72661e-14	EC10_vs_DMSO
ENSG00000106688	SLC1A1	73.0547	2.87695	0.345773	8.32033	8.77224e-17	1.84962e-14	EC10_vs_DMSO
ENSG00000108840	HDAC5	2590.27	1.07569	0.129762	8.28974	1.13495e-16	2.28673e-14	EC10_vs_DMSO
ENSG00000185187	SIGIRR	357.58	1.10943	0.134793	8.23068	1.86159e-16	3.57769e-14	EC10_vs_DMSO
ENSG00000212724	KRTAP2-3	429.459	-1.45196	0.178018	-8.15622	3.45683e-16	6.3504e-14	EC10_vs_DMSO
ENSG00000138669	PRKG2	342.449	1.20779	0.148364	8.14069	3.93047e-16	7.11586e-14	EC10_vs_DMSO
ENSG00000187266	EPOR	340.209	1.14275	0.143657	7.95474	1.79515e-15	3.03041e-13	EC10_vs_DMSO
ENSG00000101188	NTSR1	441.447	1.28691	0.162386	7.92497	2.28196e-15	3.70211e-13	EC10_vs_DMSO
ENSG00000081059	TCF7	448.846	1.1971	0.158585	7.54866	4.3977e-14	5.97132e-12	EC10_vs_DMSO
ENSG00000013297	CLDN11	123.344	-1.70998	0.227147	-7.52809	5.1487e-14	6.69975e-12	EC10_vs_DMSO
ENSG00000173227	SYT12	340.439	1.6462	0.219857	7.48756	7.01639e-14	8.94375e-12	EC10_vs_DMSO
ENSG00000185561	TLCD2	405.116	1.12437	0.154326	7.28569	3.2003e-13	3.56948e-11	EC10_vs_DMSO
ENSG00000136002	ARHGEF4	274.024	1.98178	0.275207	7.20103	5.97575e-13	6.27303e-11	EC10_vs_DMSO
ENSG00000230882	ENSG00000230882	443.541	1.27145	0.177336	7.1697	7.5161e-13	7.7596e-11	EC10_vs_DMSO
ENSG00000117525	F3	132.864	-1.30196	0.183186	-7.10733	1.18312e-12	1.18236e-10	EC10_vs_DMSO
ENSG00000026297	RNASET2	609.369	1.00911	0.152463	6.6187	3.62369e-11	2.69448e-09	EC10_vs_DMSO
ENSG00000184500	PROS1	298.408	1.00473	0.152031	6.60869	3.87729e-11	2.83872e-09	EC10_vs_DMSO
ENSG00000178401	DNAJC22	257.472	1.3498	0.204412	6.60332	4.02047e-11	2.91998e-09	EC10_vs_DMSO
ENSG00000143816	WNT9A	756.191	1.00002	0.15404	6.49195	8.4732e-11	5.75257e-09	EC10_vs_DMSO
ENSG00000236829	ENSG00000236829	323.563	1.21539	0.189851	6.40182	1.53533e-10	9.88625e-09	EC10_vs_DMSO
ENSG00000069482	GAL	166.239	-1.12099	0.177816	-6.30422	2.89658e-10	1.74802e-08	EC10_vs_DMSO
ENSG00000135643	KCNMB4	231.51	1.32118	0.213706	6.18223	6.32034e-10	3.54053e-08	EC10_vs_DMSO
ENSG00000109625	CPZ	165.163	1.55406	0.263301	5.9022	3.58695e-09	1.64133e-07	EC10_vs_DMSO
ENSG00000165029	ABCA1	93.9601	1.49795	0.268129	5.58667	2.31465e-08	8.47936e-07	EC10_vs_DMSO
ENSG00000129159	KCNC1	47.3049	3.23373	0.583671	5.54032	3.01916e-08	1.05645e-06	EC10_vs_DMSO
ENSG00000146859	TMEM140	56.9504	1.77758	0.324047	5.48555	4.12178e-08	1.38785e-06	EC10_vs_DMSO
ENSG00000069702	TGFBR3	167.286	1.10804	0.204807	5.41016	6.29673e-08	1.98633e-06	EC10_vs_DMSO
ENSG00000158458	NRG2	287.079	1.21879	0.22733	5.36133	8.26116e-08	2.52937e-06	EC10_vs_DMSO
ENSG00000166046	TCP11L2	227.44	1.05634	0.198854	5.31213	1.08349e-07	3.19974e-06	EC10_vs_DMSO
ENSG00000183196	CHST6	108.69	1.33914	0.252221	5.3094	1.09985e-07	3.2404e-06	EC10_vs_DMSO
ENSG00000163683	SMIM14	159.083	1.15815	0.222167	5.21298	1.85829e-07	5.12445e-06	EC10_vs_DMSO
ENSG00000276700	RNA5-8SN4	96.4258	-21.8141	4.24896	-5.13399	2.83656e-07	7.50728e-06	EC10_vs_DMSO
ENSG00000119917	IFIT3	523.802	1.07556	0.215435	4.99251	5.96006e-07	1.43455e-05	EC10_vs_DMSO
ENSG00000278233	RNA5-8SN2	107.097	21.1752	4.24835	4.98433	6.21756e-07	1.48508e-05	EC10_vs_DMSO
ENSG00000219607	PPP1R3G	142.856	1.04622	0.210052	4.98077	6.33333e-07	1.50697e-05	EC10_vs_DMSO
ENSG00000214110	LDHAP4	85.5567	-1.31594	0.266875	-4.93093	8.18404e-07	1.90737e-05	EC10_vs_DMSO
ENSG00000172164	SNTB1	67.5849	1.53174	0.312652	4.89918	9.62356e-07	2.17785e-05	EC10_vs_DMSO
ENSG00000273730	5_8S_rRNA	98.8071	20.5109	4.24884	4.82743	1.38308e-06	2.93834e-05	EC10_vs_DMSO
ENSG00000103490	PYCARD	150.762	1.07167	0.22615	4.73878	2.15013e-06	4.2975e-05	EC10_vs_DMSO
ENSG00000100767	PAPLN	164.28	1.02975	0.219433	4.69276	2.69541e-06	5.18814e-05	EC10_vs_DMSO
ENSG00000106714	CNTNAP3	73.3302	1.25589	0.27007	4.65024	3.31553e-06	6.24699e-05	EC10_vs_DMSO
ENSG00000180730	SHISA2	79.9234	1.17837	0.254703	4.62644	3.72011e-06	6.91542e-05	EC10_vs_DMSO
ENSG00000183153	GJD3	90.1138	1.16419	0.253168	4.59849	4.25574e-06	7.79512e-05	EC10_vs_DMSO
ENSG00000160223	ICOSLG	86.9459	1.34234	0.306912	4.3737	1.2216e-05	0.000194397	EC10_vs_DMSO
ENSG00000130829	DUSP9	45.3181	-1.56152	0.357556	-4.3672	1.25848e-05	0.000198243	EC10_vs_DMSO
ENSG00000133321	PLAAT4	67.8969	1.12369	0.258834	4.34134	1.41615e-05	0.000219759	EC10_vs_DMSO
ENSG00000227038	GTF2IP7	92.5082	1.08516	0.251193	4.32005	1.55993e-05	0.000239689	EC10_vs_DMSO
ENSG00000279821	ENSG00000279821	166.333	1.01598	0.235878	4.30721	1.65329e-05	0.000250947	EC10_vs_DMSO
ENSG00000170873	MTSS1	103.354	1.26563	0.300578	4.21067	2.5461e-05	0.000364329	EC10_vs_DMSO
ENSG00000274618	H4C6	66.94	-1.04418	0.255986	-4.07905	4.52203e-05	0.000599037	EC10_vs_DMSO
ENSG00000176532	PRR15	93.5377	1.37858	0.345624	3.98868	6.6443e-05	0.00081774	EC10_vs_DMSO
ENSG00000188039	NWD1	55.8302	1.17694	0.29562	3.98127	6.85469e-05	0.000838676	EC10_vs_DMSO
ENSG00000168078	PBK	58.9586	-1.058	0.266027	-3.97705	6.97749e-05	0.000851199	EC10_vs_DMSO
ENSG00000223572	CKMT1A	75.9573	-1.76915	0.446557	-3.96176	7.44005e-05	0.00089625	EC10_vs_DMSO
ENSG00000135114	OASL	988.624	1.10509	0.279666	3.95147	7.76733e-05	0.000930292	EC10_vs_DMSO
ENSG00000123096	SSPN	58.9748	1.37825	0.349116	3.94783	7.88632e-05	0.000942735	EC10_vs_DMSO
ENSG00000173918	C1QTNF1	85.3817	1.0831	0.274747	3.94216	8.075e-05	0.000960694	EC10_vs_DMSO
ENSG00000119922	IFIT2	363.265	1.29655	0.333429	3.88854	0.000100848	0.00114735	EC10_vs_DMSO
ENSG00000186765	FSCN2	65.4112	1.19375	0.309249	3.86017	0.000113308	0.00125483	EC10_vs_DMSO
ENSG00000012171	SEMA3B	97.1707	1.05255	0.274816	3.83003	0.000128127	0.00138938	EC10_vs_DMSO
ENSG00000170364	SETMAR	54.5164	-1.12277	0.293297	-3.82811	0.000129132	0.00139906	EC10_vs_DMSO
ENSG00000206120	EGFEM1P	96.0394	1.01472	0.266653	3.80541	0.00014157	0.00150638	EC10_vs_DMSO
ENSG00000120949	TNFRSF8	62.3441	-1.2267	0.324073	-3.78524	0.000153557	0.0016012	EC10_vs_DMSO
ENSG00000108932	SLC16A6	40.1033	1.52186	0.409456	3.71678	0.000201774	0.0020213	EC10_vs_DMSO
ENSG00000100290	BIK	56.9176	-1.09542	0.29801	-3.67577	0.000237129	0.00229096	EC10_vs_DMSO
ENSG00000169432	SCN9A	52.1576	1.48874	0.405474	3.67162	0.000241022	0.00232445	EC10_vs_DMSO
ENSG00000079134	THOC1	52.8934	-1.07424	0.292741	-3.66959	0.000242941	0.00233988	EC10_vs_DMSO
ENSG00000204055	IER5L-AS1	79.7294	1.06502	0.298024	3.57359	0.000352117	0.00318281	EC10_vs_DMSO
ENSG00000113356	POLR3G	39.5374	-1.15219	0.327774	-3.51519	0.000439443	0.00379898	EC10_vs_DMSO
ENSG00000137959	IFI44L	164.968	1.009	0.289791	3.48184	0.000497983	0.00421464	EC10_vs_DMSO
ENSG00000206052	DOK6	59.3479	1.39084	0.400633	3.4716	0.000517374	0.00435222	EC10_vs_DMSO
ENSG00000100100	PIK3IP1	54.591	1.18506	0.342883	3.45617	0.000547916	0.00454788	EC10_vs_DMSO
ENSG00000267121	FMNL1-DT	79.1787	1.12693	0.326562	3.45089	0.000558748	0.00461938	EC10_vs_DMSO
ENSG00000186994	KANK3	62.6523	1.26876	0.368541	3.44265	0.000576043	0.00474978	EC10_vs_DMSO
ENSG00000177409	SAMD9L	118.535	1.00522	0.292885	3.43213	0.000598862	0.00490235	EC10_vs_DMSO
ENSG00000125122	LRRC29	49.872	1.15317	0.336911	3.42277	0.000619876	0.00502498	EC10_vs_DMSO
ENSG00000260586	ENSG00000260586	75.9222	1.02058	0.303888	3.35841	0.00078393	0.0060712	EC10_vs_DMSO
ENSG00000278869	ENSG00000278869	57.1427	1.05718	0.317756	3.32701	0.000877826	0.00664192	EC10_vs_DMSO
ENSG00000207005	RNU1-2	130.332	9.91577	2.99658	3.30903	0.000936196	0.00700297	EC10_vs_DMSO
ENSG00000003137	CYP26B1	65.201	-1.08072	0.328262	-3.29225	0.000993885	0.00736395	EC10_vs_DMSO
ENSG00000235831	BHLHE40-AS1	40.2106	1.0664	0.32491	3.28215	0.00103019	0.00758795	EC10_vs_DMSO
ENSG00000288611	NPBWR1	38.6874	1.30243	0.397743	3.27456	0.00105827	0.0077536	EC10_vs_DMSO
ENSG00000105219	CCNP	72.2315	1.00959	0.311744	3.23852	0.0012015	0.0085859	EC10_vs_DMSO
ENSG00000239704	CDRT4	64.8463	8.78108	2.79783	3.13853	0.00169798	0.0114539	EC10_vs_DMSO
ENSG00000110799	VWF	150.333	1.1899	0.384321	3.09611	0.0019608	0.0128377	EC10_vs_DMSO
ENSG00000206561	COLQ	39.3919	1.09696	0.354665	3.09293	0.00198188	0.0129621	EC10_vs_DMSO
ENSG00000244242	IFITM10	42.0475	1.36705	0.456679	2.99347	0.00275829	0.0166479	EC10_vs_DMSO
ENSG00000149418	ST14	81.7379	1.02067	0.344734	2.96073	0.00306908	0.0181101	EC10_vs_DMSO
ENSG00000197479	PCDHB11	41.8671	1.01262	0.342304	2.95824	0.00309406	0.0182222	EC10_vs_DMSO
ENSG00000108786	HSD17B1	66.4765	1.03527	0.356489	2.90406	0.00368355	0.0209635	EC10_vs_DMSO
ENSG00000086848	ALG9	47.1228	-1.15871	0.402375	-2.87968	0.00398084	0.0222999	EC10_vs_DMSO
ENSG00000237187	NR2F1-AS1	40.5334	1.03922	0.36428	2.8528	0.00433353	0.0238478	EC10_vs_DMSO
ENSG00000107719	PALD1	46.5164	-1.05173	0.369351	-2.84751	0.00440622	0.0241732	EC10_vs_DMSO
ENSG00000108448	TRIM16L	49.415	-1.03064	0.362735	-2.8413	0.00449296	0.0244665	EC10_vs_DMSO
ENSG00000283541	ENSG00000283541	48.6006	1.3692	0.51215	2.67343	0.00750805	0.0370128	EC10_vs_DMSO
ENSG00000103316	CRYM	55.5573	1.55372	0.590709	2.63026	0.00853193	0.0407887	EC10_vs_DMSO
ENSG00000134321	RSAD2	324.299	1.05845	0.403345	2.62418	0.00868575	0.0414131	EC10_vs_DMSO
ENSG00000278867	ENSG00000278867	75.0667	1.09368	0.417111	2.62202	0.00874094	0.0416127	EC10_vs_DMSO
ENSG00000270149	ENSG00000270149	63.6239	1.34653	0.520351	2.58773	0.00966115	0.0448651	EC10_vs_DMSO
ENSG00000185567	AHNAK2	17635.1	2.05666	0.0499773	41.1519	0	0	EC50_vs_DMSO
ENSG00000104419	NDRG1	14315.4	2.10224	0.0869748	24.1706	4.53008e-129	3.64762e-125	EC50_vs_DMSO
ENSG00000170412	GPRC5C	2516.73	1.72662	0.0754594	22.8814	7.11825e-116	3.82108e-112	EC50_vs_DMSO
ENSG00000261236	BOP1	4910.69	-1.31427	0.0595276	-22.0784	5.09944e-108	2.05304e-104	EC50_vs_DMSO
ENSG00000130775	THEMIS2	1649	1.7508	0.080183	21.835	1.07835e-105	3.47314e-102	EC50_vs_DMSO
ENSG00000168209	DDIT4	2960.1	1.90016	0.0887063	21.4208	8.54773e-102	2.29421e-98	EC50_vs_DMSO
ENSG00000289316	ENSG00000289316	1518.1	2.12259	0.10111	20.9928	7.62352e-98	1.75385e-94	EC50_vs_DMSO
ENSG00000140545	MFGE8	6120.83	1.5088	0.0719017	20.9842	9.15216e-98	1.84233e-94	EC50_vs_DMSO
ENSG00000259207	ITGB3	6508.84	1.92974	0.0925478	20.8513	1.48246e-96	2.65262e-93	EC50_vs_DMSO
ENSG00000050555	LAMC3	1025.27	-1.73639	0.0839596	-20.6812	5.11508e-95	8.23732e-92	EC50_vs_DMSO
ENSG00000183598	H3C13	1352.44	-1.81361	0.0878547	-20.6433	1.1224e-94	1.64319e-91	EC50_vs_DMSO
ENSG00000161888	SPC24	4086.17	-1.37178	0.069054	-19.8653	8.13137e-88	1.09123e-84	EC50_vs_DMSO
ENSG00000163346	PBXIP1	3945.35	1.21896	0.0619042	19.6911	2.5725e-86	3.18673e-83	EC50_vs_DMSO
ENSG00000187837	H1-2	2933.98	-1.09247	0.0574972	-19.0004	1.69339e-80	1.94788e-77	EC50_vs_DMSO
ENSG00000149591	TAGLN	1288.12	-1.93463	0.10406	-18.5915	3.7671e-77	4.04435e-74	EC50_vs_DMSO
ENSG00000108828	VAT1	23883.9	1.1546	0.0628255	18.3778	1.97685e-75	1.9897e-72	EC50_vs_DMSO
ENSG00000177000	MTHFR	1634.6	1.7617	0.0962431	18.3046	7.59815e-75	7.19769e-72	EC50_vs_DMSO
ENSG00000130766	SESN2	1684.35	1.41142	0.077376	18.2411	2.43573e-74	2.17917e-71	EC50_vs_DMSO
ENSG00000149809	TM7SF2	5418.59	1.57728	0.0891771	17.6871	5.27593e-70	4.47177e-67	EC50_vs_DMSO
ENSG00000172183	ISG20	2866.26	1.96634	0.111334	17.6616	8.28762e-70	6.67319e-67	EC50_vs_DMSO
ENSG00000088367	EPB41L1	2160.09	1.9162	0.109807	17.4507	3.40254e-68	2.60926e-65	EC50_vs_DMSO
ENSG00000148180	GSN	1932.29	1.87675	0.108914	17.2315	1.54205e-66	1.12878e-63	EC50_vs_DMSO
ENSG00000131069	ACSS2	11901.3	1.87809	0.110111	17.0563	3.13588e-65	2.19566e-62	EC50_vs_DMSO
ENSG00000167508	MVD	16236.4	1.19992	0.0713413	16.8194	1.75953e-63	1.18065e-60	EC50_vs_DMSO
ENSG00000162413	KLHL21	7228.16	1.03456	0.0620142	16.6826	1.75442e-62	1.13012e-59	EC50_vs_DMSO
ENSG00000124575	H1-3	2427.15	-1.18052	0.0707896	-16.6765	1.94205e-62	1.20287e-59	EC50_vs_DMSO
ENSG00000163395	IGFN1	14667	1.88059	0.113151	16.6202	4.97759e-62	2.96886e-59	EC50_vs_DMSO
ENSG00000101255	TRIB3	6010.23	1.80184	0.109532	16.4504	8.32942e-61	4.79061e-58	EC50_vs_DMSO
ENSG00000225190	PLEKHM1	3322.55	1.09975	0.067879	16.2016	4.91315e-59	2.5523e-56	EC50_vs_DMSO
ENSG00000091986	CCDC80	698.802	-1.86577	0.115203	-16.1955	5.42365e-59	2.72945e-56	EC50_vs_DMSO
ENSG00000145632	PLK2	1070.92	-1.65687	0.102411	-16.1787	7.12598e-59	3.47748e-56	EC50_vs_DMSO
ENSG00000140044	JDP2	1446.43	1.30995	0.0815754	16.0582	5.00902e-58	2.32781e-55	EC50_vs_DMSO
ENSG00000130517	PGPEP1	699.228	1.75409	0.110082	15.9345	3.65347e-57	1.63432e-54	EC50_vs_DMSO
ENSG00000178726	THBD	19033.2	1.54748	0.0975962	15.8559	1.27989e-56	5.42405e-54	EC50_vs_DMSO
ENSG00000274997	H2AC12	1168.86	-1.61452	0.102335	-15.7768	4.49416e-56	1.80935e-53	EC50_vs_DMSO
ENSG00000172216	CEBPB	11128.8	1.55711	0.0989265	15.7401	8.03279e-56	3.15512e-53	EC50_vs_DMSO
ENSG00000013364	MVP	6109.57	1.38305	0.0883888	15.6474	3.46234e-55	1.29669e-52	EC50_vs_DMSO
ENSG00000275714	H3C1	602.641	-1.62777	0.104821	-15.5291	2.2049e-54	7.89059e-52	EC50_vs_DMSO
ENSG00000184371	CSF1	2637.31	1.10149	0.0713156	15.4453	8.11276e-54	2.84017e-51	EC50_vs_DMSO
ENSG00000079337	RAPGEF3	2486.43	1.60588	0.103995	15.4418	8.56497e-54	2.93469e-51	EC50_vs_DMSO
ENSG00000138623	SEMA7A	3750.45	-1.01407	0.0657549	-15.4219	1.1656e-53	3.9106e-51	EC50_vs_DMSO
ENSG00000135404	CD63	19921.1	1.08722	0.0708839	15.338	4.25797e-53	1.37141e-50	EC50_vs_DMSO
ENSG00000143816	WNT9A	756.191	2.28716	0.149112	15.3385	4.22726e-53	1.37141e-50	EC50_vs_DMSO
ENSG00000030582	GRN	22384.8	1.04924	0.068848	15.2399	1.92081e-52	6.06525e-50	EC50_vs_DMSO
ENSG00000081059	TCF7	448.846	2.28766	0.151647	15.0855	2.0189e-51	6.25237e-49	EC50_vs_DMSO
ENSG00000169418	NPR1	921.866	1.72375	0.114554	15.0474	3.58835e-51	1.09032e-48	EC50_vs_DMSO
ENSG00000124762	CDKN1A	8883.7	1.56511	0.104092	15.0359	4.27319e-51	1.27436e-48	EC50_vs_DMSO
ENSG00000103742	IGDCC4	392.758	1.98276	0.132115	15.0078	6.52726e-51	1.91118e-48	EC50_vs_DMSO
ENSG00000128965	CHAC1	640.616	1.7639	0.117832	14.9696	1.16077e-50	3.33806e-48	EC50_vs_DMSO
ENSG00000167601	AXL	10618.3	-1.06969	0.0719134	-14.8747	4.81481e-50	1.33686e-47	EC50_vs_DMSO
ENSG00000278705	H4C2	4272.91	-1.28108	0.086555	-14.8008	1.44711e-49	3.94987e-47	EC50_vs_DMSO
ENSG00000119403	PHF19	1060.7	-1.06755	0.0736697	-14.4911	1.3796e-47	3.52652e-45	EC50_vs_DMSO
ENSG00000278828	H3C10	1374.19	-1.43705	0.0996769	-14.4171	4.04166e-47	1.01698e-44	EC50_vs_DMSO
ENSG00000183760	ACP7	1058.21	1.65735	0.115108	14.3982	5.31216e-47	1.31611e-44	EC50_vs_DMSO
ENSG00000197355	UAP1L1	1574.39	1.53575	0.109862	13.9789	2.09665e-44	4.68951e-42	EC50_vs_DMSO
ENSG00000138166	DUSP5	5481.34	1.05331	0.0756112	13.9306	4.12626e-44	8.85991e-42	EC50_vs_DMSO
ENSG00000105612	DNASE2	836.475	1.07054	0.0770033	13.9025	6.11869e-44	1.29652e-41	EC50_vs_DMSO
ENSG00000286522	H3C2	1360.23	-1.20241	0.0869674	-13.8259	1.7777e-43	3.67026e-41	EC50_vs_DMSO
ENSG00000110628	SLC22A18	485.871	1.55546	0.114215	13.6186	3.10434e-42	6.24904e-40	EC50_vs_DMSO
ENSG00000013297	CLDN11	123.344	-3.55696	0.262273	-13.562	6.72381e-42	1.33679e-39	EC50_vs_DMSO
ENSG00000188916	INSYN2A	346.113	3.12101	0.230346	13.5492	8.00947e-42	1.57298e-39	EC50_vs_DMSO
ENSG00000105327	BBC3	933.977	1.30484	0.0963126	13.548	8.14378e-42	1.58009e-39	EC50_vs_DMSO
ENSG00000185187	SIGIRR	357.58	1.7659	0.130803	13.5005	1.55264e-41	2.94162e-39	EC50_vs_DMSO
ENSG00000157514	TSC22D3	835.894	1.60094	0.118947	13.4593	2.71461e-41	5.08326e-39	EC50_vs_DMSO
ENSG00000089685	BIRC5	1650.14	-1.15855	0.0868455	-13.3404	1.34736e-40	2.49401e-38	EC50_vs_DMSO
ENSG00000118960	HS1BP3	1069.02	1.1534	0.086783	13.2906	2.62306e-40	4.80021e-38	EC50_vs_DMSO
ENSG00000059804	SLC2A3	507.441	2.15191	0.162437	13.2476	4.65681e-40	8.42621e-38	EC50_vs_DMSO
ENSG00000149328	GLB1L2	943.795	-1.14899	0.0868554	-13.2287	5.98959e-40	1.05996e-37	EC50_vs_DMSO
ENSG00000088325	TPX2	7501.19	-1.01581	0.0770352	-13.1862	1.05298e-39	1.84316e-37	EC50_vs_DMSO
ENSG00000179431	FJX1	2826.31	-1.22018	0.0926348	-13.172	1.27263e-39	2.2037e-37	EC50_vs_DMSO
ENSG00000174327	SLC16A13	1003.58	1.01701	0.0774839	13.1254	2.35504e-39	3.99216e-37	EC50_vs_DMSO
ENSG00000196747	H2AC13	2253.91	-1.39569	0.106654	-13.0861	3.95168e-39	6.62894e-37	EC50_vs_DMSO
ENSG00000273802	H2BC8	1189.17	-1.15811	0.088668	-13.0612	5.48908e-39	9.02002e-37	EC50_vs_DMSO
ENSG00000184270	H2AC21	685.758	-1.12164	0.0863174	-12.9944	1.31654e-38	2.12015e-36	EC50_vs_DMSO
ENSG00000214176	PLEKHM1P1	951.969	1.32466	0.102024	12.9838	1.51281e-38	2.4121e-36	EC50_vs_DMSO
ENSG00000221963	APOL6	924.673	1.85534	0.143595	12.9207	3.44136e-38	5.27806e-36	EC50_vs_DMSO
ENSG00000186185	KIF18B	1597.13	-1.0812	0.0836937	-12.9185	3.53757e-38	5.37443e-36	EC50_vs_DMSO
ENSG00000005001	PRSS22	885.993	1.74443	0.135944	12.8319	1.08599e-37	1.5615e-35	EC50_vs_DMSO
ENSG00000108840	HDAC5	2590.27	1.65667	0.129306	12.812	1.40446e-37	2.00154e-35	EC50_vs_DMSO
ENSG00000196352	CD55	799.776	1.19248	0.0935023	12.7535	2.98131e-37	4.17487e-35	EC50_vs_DMSO
ENSG00000185561	TLCD2	405.116	1.90437	0.149572	12.7321	3.92095e-37	5.44337e-35	EC50_vs_DMSO
ENSG00000114796	KLHL24	1736.49	1.42297	0.112253	12.6764	7.9905e-37	1.0905e-34	EC50_vs_DMSO
ENSG00000176845	METRNL	851.751	1.30165	0.103386	12.5902	2.38942e-36	3.1284e-34	EC50_vs_DMSO
ENSG00000157873	TNFRSF14	833.293	1.73722	0.13913	12.4863	8.86906e-36	1.11584e-33	EC50_vs_DMSO
ENSG00000251562	MALAT1	22648.1	1.12156	0.0903369	12.4153	2.15983e-35	2.67554e-33	EC50_vs_DMSO
ENSG00000142871	CCN1	9862.85	-1.06974	0.0861911	-12.4112	2.27137e-35	2.79222e-33	EC50_vs_DMSO
ENSG00000129566	TEP1	1301.85	1.09823	0.0885492	12.4025	2.53423e-35	3.09176e-33	EC50_vs_DMSO
ENSG00000137124	ALDH1B1	1300.33	-1.07298	0.086894	-12.3481	4.98682e-35	5.99311e-33	EC50_vs_DMSO
ENSG00000127415	IDUA	654.133	1.23592	0.100189	12.3358	5.81006e-35	6.93076e-33	EC50_vs_DMSO
ENSG00000260630	SNAI3-AS1	923.43	1.36666	0.111369	12.2714	1.28956e-34	1.50486e-32	EC50_vs_DMSO
ENSG00000108175	ZMIZ1	705.058	1.4698	0.12126	12.121	8.17566e-34	9.14312e-32	EC50_vs_DMSO
ENSG00000135480	KRT7	12709.3	-1.3942	0.115206	-12.1018	1.033e-33	1.14727e-31	EC50_vs_DMSO
ENSG00000118707	TGIF2	715.654	-1.26333	0.104816	-12.0528	1.87536e-33	2.0269e-31	EC50_vs_DMSO
ENSG00000249992	TMEM158	2874.12	1.24139	0.103172	12.0323	2.40507e-33	2.58208e-31	EC50_vs_DMSO
ENSG00000042445	RETSAT	930.022	1.00973	0.0840407	12.0147	2.97324e-33	3.15007e-31	EC50_vs_DMSO
ENSG00000177283	FZD8	551.464	2.08371	0.174039	11.9726	4.94276e-33	5.16872e-31	EC50_vs_DMSO
ENSG00000121039	RDH10	1985.93	1.21321	0.102094	11.8832	1.44633e-32	1.44669e-30	EC50_vs_DMSO
ENSG00000187266	EPOR	340.209	1.66432	0.140632	11.8346	2.58605e-32	2.50878e-30	EC50_vs_DMSO
ENSG00000171388	APLN	520.841	-1.62894	0.138358	-11.7734	5.35416e-32	5.16307e-30	EC50_vs_DMSO
ENSG00000287080	H3C3	1184.34	-1.19741	0.101734	-11.77	5.57306e-32	5.34218e-30	EC50_vs_DMSO
ENSG00000168672	LRATD2	866.998	1.0008	0.0851215	11.7573	6.47937e-32	6.13787e-30	EC50_vs_DMSO
ENSG00000123416	TUBA1B	11195.6	-1.02586	0.087591	-11.7119	1.10752e-31	1.03095e-29	EC50_vs_DMSO
ENSG00000090339	ICAM1	3222.36	1.20081	0.102726	11.6895	1.44303e-31	1.32792e-29	EC50_vs_DMSO
ENSG00000180596	H2BC4	856.978	-1.12145	0.0960688	-11.6734	1.74333e-31	1.58613e-29	EC50_vs_DMSO
ENSG00000188042	ARL4C	2921.14	-1.11811	0.0959181	-11.6569	2.11585e-31	1.90356e-29	EC50_vs_DMSO
ENSG00000077585	GPR137B	618.026	1.14378	0.0986658	11.5925	4.49756e-31	4.00158e-29	EC50_vs_DMSO
ENSG00000087076	HSD17B14	692.388	1.97715	0.173292	11.4093	3.75568e-30	3.2517e-28	EC50_vs_DMSO
ENSG00000134107	BHLHE40	6256.6	1.12706	0.0994027	11.3383	8.47435e-30	7.22068e-28	EC50_vs_DMSO
ENSG00000104763	ASAH1	573.927	1.31433	0.116549	11.2771	1.70304e-29	1.42842e-27	EC50_vs_DMSO
ENSG00000124635	H2BC11	772.184	-1.26448	0.112252	-11.2647	1.96032e-29	1.61892e-27	EC50_vs_DMSO
ENSG00000149596	JPH2	612.839	-1.36024	0.120883	-11.2525	2.25062e-29	1.8398e-27	EC50_vs_DMSO
ENSG00000105974	CAV1	290.752	-1.53506	0.137066	-11.1994	4.10451e-29	3.32156e-27	EC50_vs_DMSO
ENSG00000111275	ALDH2	955.146	1.14931	0.102638	11.1976	4.18808e-29	3.37224e-27	EC50_vs_DMSO
ENSG00000175592	FOSL1	9043.68	-1.06541	0.095291	-11.1806	5.07645e-29	4.04709e-27	EC50_vs_DMSO
ENSG00000188487	INSC	255.838	-2.20598	0.197492	-11.17	5.71735e-29	4.53557e-27	EC50_vs_DMSO
ENSG00000135842	NIBAN1	1787.44	1.06187	0.0951717	11.1574	6.58704e-29	5.19988e-27	EC50_vs_DMSO
ENSG00000182179	UBA7	880.038	1.42766	0.128683	11.0944	1.33541e-28	1.03391e-26	EC50_vs_DMSO
ENSG00000204386	NEU1	7061.33	1.284	0.116181	11.0517	2.15023e-28	1.62569e-26	EC50_vs_DMSO
ENSG00000117399	CDC20	428.244	-1.47139	0.133232	-11.0439	2.34735e-28	1.75822e-26	EC50_vs_DMSO
ENSG00000138646	HERC5	2319.94	1.27957	0.116015	11.0294	2.7575e-28	2.03701e-26	EC50_vs_DMSO
ENSG00000103485	QPRT	439.441	1.25451	0.113987	11.0057	3.5888e-28	2.639e-26	EC50_vs_DMSO
ENSG00000170581	STAT2	2181.72	1.37753	0.125542	10.9726	5.17387e-28	3.71964e-26	EC50_vs_DMSO
ENSG00000175938	ORAI3	1495.83	1.09822	0.100234	10.9566	6.17916e-28	4.42263e-26	EC50_vs_DMSO
ENSG00000176485	PLAAT3	513.554	1.50844	0.137738	10.9515	6.53408e-28	4.65597e-26	EC50_vs_DMSO
ENSG00000159164	SV2A	1579.25	1.05284	0.0963617	10.9259	8.67028e-28	6.12396e-26	EC50_vs_DMSO
ENSG00000274180	NATD1	411.671	1.39709	0.128172	10.9001	1.15097e-27	8.09397e-26	EC50_vs_DMSO
ENSG00000124225	PMEPA1	1456.38	-1.23205	0.113037	-10.8996	1.15819e-27	8.10936e-26	EC50_vs_DMSO
ENSG00000198959	TGM2	25273.6	-1.05566	0.0971339	-10.868	1.63665e-27	1.13119e-25	EC50_vs_DMSO
ENSG00000078804	TP53INP2	753.371	1.29241	0.119393	10.8248	2.62586e-27	1.80713e-25	EC50_vs_DMSO
ENSG00000119138	KLF9	955.735	1.95089	0.180263	10.8225	2.69463e-27	1.84657e-25	EC50_vs_DMSO
ENSG00000166750	SLFN5	397.523	1.64515	0.152047	10.82	2.76751e-27	1.88848e-25	EC50_vs_DMSO
ENSG00000276368	H2AC14	939.474	-1.16073	0.10745	-10.8025	3.34905e-27	2.27566e-25	EC50_vs_DMSO
ENSG00000167578	RAB4B	748.91	1.47545	0.136751	10.7893	3.86783e-27	2.61712e-25	EC50_vs_DMSO
ENSG00000105559	PLEKHA4	790.126	1.5549	0.144459	10.7636	5.114e-27	3.4315e-25	EC50_vs_DMSO
ENSG00000158109	TPRG1L	673.806	1.05704	0.0983742	10.7451	6.24772e-27	4.14047e-25	EC50_vs_DMSO
ENSG00000221890	NPTXR	355.723	1.69421	0.158229	10.7073	9.40468e-27	6.08245e-25	EC50_vs_DMSO
ENSG00000059378	PARP12	1970.12	1.1699	0.109348	10.6989	1.02977e-26	6.63336e-25	EC50_vs_DMSO
ENSG00000093009	CDC45	403.679	-1.1982	0.112094	-10.6892	1.14347e-26	7.3073e-25	EC50_vs_DMSO
ENSG00000138669	PRKG2	342.449	1.5619	0.147033	10.6228	2.33438e-26	1.46276e-24	EC50_vs_DMSO
ENSG00000219607	PPP1R3G	142.856	2.11223	0.199621	10.5812	3.64312e-26	2.24029e-24	EC50_vs_DMSO
ENSG00000005238	FAM214B	536.199	1.18575	0.112586	10.532	6.15283e-26	3.72501e-24	EC50_vs_DMSO
ENSG00000277775	H3C7	722.539	-1.24577	0.118311	-10.5296	6.30748e-26	3.80433e-24	EC50_vs_DMSO
ENSG00000140451	PIF1	424.609	-1.13403	0.107749	-10.5247	6.64567e-26	3.99336e-24	EC50_vs_DMSO
ENSG00000169247	SH3TC2	154.294	2.15961	0.205245	10.5221	6.83389e-26	4.06214e-24	EC50_vs_DMSO
ENSG00000196544	BORCS6	1565.91	1.16383	0.110612	10.5217	6.86103e-26	4.06214e-24	EC50_vs_DMSO
ENSG00000101493	ZNF516	253.413	1.53297	0.14589	10.5077	7.96179e-26	4.69658e-24	EC50_vs_DMSO
ENSG00000110799	VWF	150.333	3.59171	0.341971	10.503	8.3694e-26	4.91901e-24	EC50_vs_DMSO
ENSG00000178015	GPR150	274.388	1.54758	0.147521	10.4905	9.54976e-26	5.57208e-24	EC50_vs_DMSO
ENSG00000176532	PRR15	93.5377	3.36412	0.321095	10.477	1.10155e-25	6.38107e-24	EC50_vs_DMSO
ENSG00000178685	PARP10	6989.51	1.11069	0.106663	10.413	2.16261e-25	1.23499e-23	EC50_vs_DMSO
ENSG00000197837	H4-16	1226.87	-1.00284	0.096715	-10.369	3.42987e-25	1.95176e-23	EC50_vs_DMSO
ENSG00000135127	BICDL1	617.173	1.45571	0.140599	10.3536	4.03137e-25	2.26997e-23	EC50_vs_DMSO
ENSG00000133805	AMPD3	537.127	1.18726	0.114971	10.3266	5.34417e-25	2.99869e-23	EC50_vs_DMSO
ENSG00000166949	SMAD3	3394.34	-1.09443	0.106046	-10.3203	5.70369e-25	3.17828e-23	EC50_vs_DMSO
ENSG00000167705	RILP	544.615	1.23696	0.121187	10.207	1.84468e-24	1.01044e-22	EC50_vs_DMSO
ENSG00000166897	ELFN2	1841.02	-1.00365	0.0985603	-10.1831	2.35911e-24	1.28348e-22	EC50_vs_DMSO
ENSG00000236824	BCYRN1	1621.67	-1.3324	0.131309	-10.1471	3.41454e-24	1.83292e-22	EC50_vs_DMSO
ENSG00000205213	LGR4	276.897	1.67412	0.166217	10.0719	7.35506e-24	3.87078e-22	EC50_vs_DMSO
ENSG00000119917	IFIT3	523.802	2.12706	0.213457	9.96485	2.17191e-23	1.11036e-21	EC50_vs_DMSO
ENSG00000105514	RAB3D	1598.76	1.02569	0.103418	9.91791	3.47979e-23	1.76778e-21	EC50_vs_DMSO
ENSG00000109625	CPZ	165.163	2.52909	0.255456	9.9003	4.15009e-23	2.07556e-21	EC50_vs_DMSO
ENSG00000068079	IFI35	1634.97	1.40941	0.142584	9.88478	4.84653e-23	2.40149e-21	EC50_vs_DMSO
ENSG00000136002	ARHGEF4	274.024	2.68216	0.271574	9.87635	5.27196e-23	2.59632e-21	EC50_vs_DMSO
ENSG00000276903	H2AC16	1161.26	-1.02282	0.103591	-9.87364	5.41609e-23	2.65917e-21	EC50_vs_DMSO
ENSG00000277075	H2AC8	1057.06	-1.16427	0.118918	-9.79053	1.23641e-22	5.96144e-21	EC50_vs_DMSO
ENSG00000213397	HAUS7	374.296	-1.13332	0.11605	-9.76582	1.57823e-22	7.56421e-21	EC50_vs_DMSO
ENSG00000149218	ENDOD1	439.321	1.61955	0.166153	9.74734	1.89366e-22	8.99574e-21	EC50_vs_DMSO
ENSG00000173193	PARP14	3940.73	1.05343	0.108238	9.73256	2.19e-22	1.03122e-20	EC50_vs_DMSO
ENSG00000144554	FANCD2	357.408	-1.26659	0.130424	-9.71134	2.69771e-22	1.26291e-20	EC50_vs_DMSO
ENSG00000136826	KLF4	389.477	1.05686	0.109179	9.68005	3.66548e-22	1.69137e-20	EC50_vs_DMSO
ENSG00000088899	LZTS3	1367.05	1.05709	0.109266	9.67444	3.87219e-22	1.77658e-20	EC50_vs_DMSO
ENSG00000164692	COL1A2	1663.75	-1.40528	0.145324	-9.66997	4.04478e-22	1.85049e-20	EC50_vs_DMSO
ENSG00000138642	HERC6	666.92	1.78425	0.184809	9.65459	4.70051e-22	2.12695e-20	EC50_vs_DMSO
ENSG00000185186	LINC00313	141.323	2.35486	0.243993	9.65134	4.85182e-22	2.18862e-20	EC50_vs_DMSO
ENSG00000116016	EPAS1	885.288	1.31566	0.136474	9.64042	5.39669e-22	2.42427e-20	EC50_vs_DMSO
ENSG00000185130	H2BC13	556.083	-1.66352	0.172819	-9.62581	6.22166e-22	2.77545e-20	EC50_vs_DMSO
ENSG00000113739	STC2	366.594	1.4662	0.152552	9.61112	7.17665e-22	3.17508e-20	EC50_vs_DMSO
ENSG00000001617	SEMA3F	418.358	1.22512	0.128436	9.53881	1.44481e-21	6.28843e-20	EC50_vs_DMSO
ENSG00000121152	NCAPH	426.127	-1.12145	0.118261	-9.48284	2.47455e-21	1.05703e-19	EC50_vs_DMSO
ENSG00000259330	INAFM2	461.525	-1.03647	0.109619	-9.4552	3.22396e-21	1.36533e-19	EC50_vs_DMSO
ENSG00000166046	TCP11L2	227.44	1.82706	0.193536	9.44041	3.71322e-21	1.55723e-19	EC50_vs_DMSO
ENSG00000119729	RHOQ	744.442	1.03213	0.109463	9.42898	4.14089e-21	1.72759e-19	EC50_vs_DMSO
ENSG00000162591	MEGF6	838.274	1.57643	0.16778	9.3958	5.67847e-21	2.33877e-19	EC50_vs_DMSO
ENSG00000176890	TYMS	714.301	-1.09922	0.117486	-9.35616	8.26865e-21	3.32896e-19	EC50_vs_DMSO
ENSG00000187193	MT1X	2787.15	1.18386	0.1268	9.33642	9.96479e-21	3.98196e-19	EC50_vs_DMSO
ENSG00000088826	SMOX	1142.17	1.01472	0.109769	9.24413	2.37153e-20	9.26968e-19	EC50_vs_DMSO
ENSG00000212724	KRTAP2-3	429.459	-1.65405	0.179151	-9.23272	2.63842e-20	1.02631e-18	EC50_vs_DMSO
ENSG00000102996	MMP15	151.972	1.67903	0.182551	9.19759	3.66064e-20	1.41369e-18	EC50_vs_DMSO
ENSG00000181418	DDN	176.287	-1.77133	0.193181	-9.16927	4.76245e-20	1.82172e-18	EC50_vs_DMSO
ENSG00000196517	SLC6A9	172.928	2.00118	0.218505	9.15848	5.26333e-20	2.0038e-18	EC50_vs_DMSO
ENSG00000236829	ENSG00000236829	323.563	1.71842	0.187946	9.14314	6.06638e-20	2.30408e-18	EC50_vs_DMSO
ENSG00000100342	APOL1	358.04	1.41306	0.154599	9.14016	6.23626e-20	2.36303e-18	EC50_vs_DMSO
ENSG00000136999	CCN3	557.55	1.10526	0.120937	9.13916	6.29413e-20	2.37936e-18	EC50_vs_DMSO
ENSG00000168016	TRANK1	629.399	1.53035	0.16749	9.13697	6.42258e-20	2.42223e-18	EC50_vs_DMSO
ENSG00000106688	SLC1A1	73.0547	3.14494	0.344254	9.13552	6.50956e-20	2.4493e-18	EC50_vs_DMSO
ENSG00000187609	EXD3	580.845	1.0528	0.115458	9.11847	7.61911e-20	2.83368e-18	EC50_vs_DMSO
ENSG00000183828	NUDT14	564.449	1.11582	0.122401	9.11608	7.78888e-20	2.89014e-18	EC50_vs_DMSO
ENSG00000026297	RNASET2	609.369	1.38257	0.151706	9.11349	7.97732e-20	2.95326e-18	EC50_vs_DMSO
ENSG00000112984	KIF20A	162.184	-1.61589	0.177438	-9.1068	8.48451e-20	3.12665e-18	EC50_vs_DMSO
ENSG00000119899	SLC17A5	458.909	1.27075	0.140104	9.07	1.19019e-19	4.34621e-18	EC50_vs_DMSO
ENSG00000198892	SHISA4	305.393	1.46019	0.163029	8.95664	3.3473e-19	1.18213e-17	EC50_vs_DMSO
ENSG00000198598	MMP17	197.11	1.6874	0.191248	8.82309	1.11345e-18	3.77804e-17	EC50_vs_DMSO
ENSG00000069482	GAL	166.239	-1.60838	0.183325	-8.77339	1.73371e-18	5.72123e-17	EC50_vs_DMSO
ENSG00000131153	GINS2	183.502	-1.42939	0.16314	-8.76177	1.92201e-18	6.31673e-17	EC50_vs_DMSO
ENSG00000142178	SIK1	3589.35	1.90645	0.217672	8.7584	1.98041e-18	6.48222e-17	EC50_vs_DMSO
ENSG00000065328	MCM10	372.674	-1.38962	0.159102	-8.73415	2.455e-18	7.95479e-17	EC50_vs_DMSO
ENSG00000123080	CDKN2C	919.485	-1.0267	0.117616	-8.7292	2.56484e-18	8.27741e-17	EC50_vs_DMSO
ENSG00000164938	TP53INP1	172.03	1.59002	0.182583	8.70846	3.08029e-18	9.89194e-17	EC50_vs_DMSO
ENSG00000087074	PPP1R15A	4972.25	1.09066	0.125381	8.69879	3.35439e-18	1.07394e-16	EC50_vs_DMSO
ENSG00000184500	PROS1	298.408	1.311	0.150755	8.69626	3.43003e-18	1.09598e-16	EC50_vs_DMSO
ENSG00000173894	CBX2	237.79	-1.42947	0.164803	-8.67381	4.17883e-18	1.32733e-16	EC50_vs_DMSO
ENSG00000112139	MDGA1	660.205	1.13348	0.131141	8.64324	5.4643e-18	1.72882e-16	EC50_vs_DMSO
ENSG00000130363	RSPH3	244.391	1.24021	0.143535	8.64046	5.59893e-18	1.76448e-16	EC50_vs_DMSO
ENSG00000134057	CCNB1	973.848	-1.23613	0.143342	-8.62364	6.48608e-18	2.04007e-16	EC50_vs_DMSO
ENSG00000071539	TRIP13	343.591	-1.15158	0.134022	-8.59247	8.51184e-18	2.65135e-16	EC50_vs_DMSO
ENSG00000124107	SLPI	732.711	1.64011	0.19278	8.50766	1.77475e-17	5.42327e-16	EC50_vs_DMSO
ENSG00000138764	CCNG2	1746.9	1.08551	0.128457	8.45039	2.90342e-17	8.61079e-16	EC50_vs_DMSO
ENSG00000168268	NT5DC2	1599.31	-1.0273	0.121852	-8.43073	3.43527e-17	1.00585e-15	EC50_vs_DMSO
ENSG00000198715	GLMP	481.16	1.00771	0.119711	8.41786	3.8342e-17	1.11656e-15	EC50_vs_DMSO
ENSG00000226287	TMEM191A	266.395	1.4615	0.176847	8.26422	1.40608e-16	3.92435e-15	EC50_vs_DMSO
ENSG00000074416	MGLL	628.994	1.09554	0.132822	8.24816	1.60857e-16	4.48173e-15	EC50_vs_DMSO
ENSG00000123358	NR4A1	374.28	1.3349	0.162684	8.2055	2.29642e-16	6.33245e-15	EC50_vs_DMSO
ENSG00000166289	PLEKHF1	366.478	1.26535	0.155607	8.13174	4.23173e-16	1.14342e-14	EC50_vs_DMSO
ENSG00000158458	NRG2	287.079	1.82106	0.224208	8.1222	4.57802e-16	1.23285e-14	EC50_vs_DMSO
ENSG00000198624	CCDC69	358.16	1.12344	0.138354	8.12004	4.6604e-16	1.25294e-14	EC50_vs_DMSO
ENSG00000184357	H1-5	10027.1	-1.4347	0.177291	-8.09233	5.85323e-16	1.56319e-14	EC50_vs_DMSO
ENSG00000106633	GCK	171.283	-1.57545	0.195069	-8.07638	6.67157e-16	1.77499e-14	EC50_vs_DMSO
ENSG00000011332	DPF1	393.182	-1.13432	0.140474	-8.07499	6.74808e-16	1.78735e-14	EC50_vs_DMSO
ENSG00000203760	CENPW	227.791	-1.18002	0.146173	-8.07272	6.87466e-16	1.81789e-14	EC50_vs_DMSO
ENSG00000035499	DEPDC1B	187.239	-1.43345	0.177648	-8.06902	7.08625e-16	1.87077e-14	EC50_vs_DMSO
ENSG00000134470	IL15RA	455.798	1.1617	0.14446	8.04169	8.86081e-16	2.30505e-14	EC50_vs_DMSO
ENSG00000285382	ENSG00000285382	325.124	1.70544	0.212791	8.0146	1.10499e-15	2.85629e-14	EC50_vs_DMSO
ENSG00000163171	CDC42EP3	821.136	-1.00189	0.125897	-7.95805	1.7477e-15	4.43228e-14	EC50_vs_DMSO
ENSG00000266208	GJD3-AS1	395.379	1.07766	0.135468	7.95514	1.78931e-15	4.52355e-14	EC50_vs_DMSO
ENSG00000173227	SYT12	340.439	1.73251	0.219819	7.88153	3.23396e-15	8.04942e-14	EC50_vs_DMSO
ENSG00000275221	H2AC15	149.59	-1.47291	0.187626	-7.85022	4.15312e-15	1.02895e-13	EC50_vs_DMSO
ENSG00000106689	LHX2	537.948	-1.11817	0.142466	-7.84864	4.2057e-15	1.04038e-13	EC50_vs_DMSO
ENSG00000120949	TNFRSF8	62.3441	-2.77099	0.354416	-7.81847	5.34706e-15	1.31264e-13	EC50_vs_DMSO
ENSG00000092470	WDR76	200.301	-1.20482	0.154791	-7.78358	7.05004e-15	1.72021e-13	EC50_vs_DMSO
ENSG00000213626	LBH	244.209	1.24119	0.159873	7.76363	8.25326e-15	1.99865e-13	EC50_vs_DMSO
ENSG00000115267	IFIH1	624.004	1.48553	0.191419	7.76064	8.45016e-15	2.04326e-13	EC50_vs_DMSO
ENSG00000196218	RYR1	407.993	1.06299	0.137308	7.74167	9.8117e-15	2.35026e-13	EC50_vs_DMSO
ENSG00000165029	ABCA1	93.9601	2.03555	0.264623	7.69228	1.44535e-14	3.39795e-13	EC50_vs_DMSO
ENSG00000159259	CHAF1B	410.92	-1.03644	0.135369	-7.65641	1.91201e-14	4.46893e-13	EC50_vs_DMSO
ENSG00000196972	SMIM10L2B	114.09	1.67901	0.219913	7.63486	2.26063e-14	5.26088e-13	EC50_vs_DMSO
ENSG00000186603	HPDL	153.944	-1.38454	0.182126	-7.6021	2.91368e-14	6.70312e-13	EC50_vs_DMSO
ENSG00000167680	SEMA6B	288.395	-1.5974	0.211234	-7.56224	3.96196e-14	8.97376e-13	EC50_vs_DMSO
ENSG00000139112	GABARAPL1	324.514	1.04406	0.138454	7.54083	4.66975e-14	1.0503e-12	EC50_vs_DMSO
ENSG00000137804	NUSAP1	230.871	-1.05099	0.140701	-7.4697	8.03772e-14	1.77801e-12	EC50_vs_DMSO
ENSG00000174004	NRROS	465.3	1.00699	0.1359	7.40976	1.2653e-13	2.74984e-12	EC50_vs_DMSO
ENSG00000184584	STING1	367.51	1.03168	0.139445	7.39847	1.37765e-13	2.98196e-12	EC50_vs_DMSO
ENSG00000288684	ENSG00000288684	981.113	1.00077	0.135781	7.3705	1.69984e-13	3.64504e-12	EC50_vs_DMSO
ENSG00000159399	HK2	378.451	-1.10888	0.150672	-7.35956	1.84513e-13	3.94085e-12	EC50_vs_DMSO
ENSG00000146859	TMEM140	56.9504	2.33871	0.318287	7.34782	2.01472e-13	4.28035e-12	EC50_vs_DMSO
ENSG00000049541	RFC2	296.622	-1.00048	0.136629	-7.32264	2.43132e-13	5.11816e-12	EC50_vs_DMSO
ENSG00000130208	APOC1	136.377	1.58496	0.216704	7.31398	2.5935e-13	5.43117e-12	EC50_vs_DMSO
ENSG00000230882	ENSG00000230882	443.541	1.29688	0.177484	7.30705	2.73079e-13	5.71124e-12	EC50_vs_DMSO
ENSG00000175155	YPEL2	151.352	1.47796	0.203792	7.25231	4.09731e-13	8.40549e-12	EC50_vs_DMSO
ENSG00000134690	CDCA8	348.027	-1.06824	0.148225	-7.20693	5.72284e-13	1.16528e-11	EC50_vs_DMSO
ENSG00000130203	APOE	649.042	1.9828	0.276439	7.17264	7.35647e-13	1.47716e-11	EC50_vs_DMSO
ENSG00000169679	BUB1	433.152	-1.05472	0.147413	-7.15487	8.3751e-13	1.67336e-11	EC50_vs_DMSO
ENSG00000177989	ODF3B	384.05	1.08569	0.153629	7.06693	1.58396e-12	3.07327e-11	EC50_vs_DMSO
ENSG00000126106	TMEM53	112.358	1.52253	0.215902	7.05197	1.76408e-12	3.41452e-11	EC50_vs_DMSO
ENSG00000165480	SKA3	237.128	-1.12082	0.15912	-7.04382	1.87035e-12	3.60719e-11	EC50_vs_DMSO
ENSG00000177409	SAMD9L	118.535	2.0162	0.286447	7.03865	1.94111e-12	3.73473e-11	EC50_vs_DMSO
ENSG00000156398	SFXN2	133.082	-1.33577	0.190353	-7.01733	2.26142e-12	4.31492e-11	EC50_vs_DMSO
ENSG00000130813	SHFL	624.818	1.09367	0.156534	6.9868	2.81236e-12	5.31576e-11	EC50_vs_DMSO
ENSG00000164484	TMEM200A	111.416	1.56759	0.224406	6.98549	2.83856e-12	5.359e-11	EC50_vs_DMSO
ENSG00000269720	CCDC194	190.413	1.40184	0.201082	6.97145	3.13693e-12	5.86046e-11	EC50_vs_DMSO
ENSG00000118785	SPP1	37.3703	3.42793	0.492019	6.96707	3.23601e-12	6.03855e-11	EC50_vs_DMSO
ENSG00000150630	VEGFC	197.542	1.22842	0.177027	6.93913	3.94511e-12	7.31094e-11	EC50_vs_DMSO
ENSG00000198435	NRARP	364.353	-1.019	0.146859	-6.93861	3.95977e-12	7.32968e-11	EC50_vs_DMSO
ENSG00000170873	MTSS1	103.354	2.02149	0.291707	6.92987	4.21226e-12	7.77025e-11	EC50_vs_DMSO
ENSG00000186765	FSCN2	65.4112	2.06539	0.298092	6.92869	4.24767e-12	7.8266e-11	EC50_vs_DMSO
ENSG00000130589	HELZ2	30180.6	1.30409	0.188481	6.91894	4.55027e-12	8.36502e-11	EC50_vs_DMSO
ENSG00000214309	MBLAC1	479.382	1.04062	0.151826	6.85407	7.17797e-12	1.28295e-10	EC50_vs_DMSO
ENSG00000128604	IRF5	195.438	1.10821	0.161788	6.84977	7.39688e-12	1.31333e-10	EC50_vs_DMSO
ENSG00000145335	SNCA	237.62	1.24514	0.181779	6.84978	7.39611e-12	1.31333e-10	EC50_vs_DMSO
ENSG00000101670	LIPG	396.666	1.23748	0.180843	6.84285	7.76336e-12	1.37386e-10	EC50_vs_DMSO
ENSG00000172164	SNTB1	67.5849	2.09511	0.306733	6.8304	8.4678e-12	1.49033e-10	EC50_vs_DMSO
ENSG00000243649	CFB	80.0536	2.19226	0.321908	6.81022	9.74523e-12	1.69662e-10	EC50_vs_DMSO
ENSG00000120306	CYSTM1	165.435	1.14546	0.168366	6.80338	1.02195e-11	1.77726e-10	EC50_vs_DMSO
ENSG00000011426	ANLN	605.703	-1.09235	0.160632	-6.80032	1.04387e-11	1.81147e-10	EC50_vs_DMSO
ENSG00000112280	COL9A1	101.436	-1.57895	0.232386	-6.79449	1.08694e-11	1.88216e-10	EC50_vs_DMSO
ENSG00000183486	MX2	202.904	2.07954	0.306425	6.78644	1.14935e-11	1.98171e-10	EC50_vs_DMSO
ENSG00000007968	E2F2	169.519	-1.2614	0.185959	-6.7832	1.17539e-11	2.02039e-10	EC50_vs_DMSO
ENSG00000117525	F3	132.864	-1.23984	0.182929	-6.77774	1.22069e-11	2.08684e-10	EC50_vs_DMSO
ENSG00000108771	DHX58	280.621	1.33753	0.197694	6.76565	1.32709e-11	2.25438e-10	EC50_vs_DMSO
ENSG00000163644	PPM1K	317.633	1.15132	0.170333	6.75923	1.38722e-11	2.35156e-10	EC50_vs_DMSO
ENSG00000069702	TGFBR3	167.286	1.37206	0.203269	6.74997	1.4788e-11	2.49628e-10	EC50_vs_DMSO
ENSG00000163683	SMIM14	159.083	1.4743	0.219806	6.70726	1.98315e-11	3.29584e-10	EC50_vs_DMSO
ENSG00000274641	H2BC17	115.698	-1.36303	0.203742	-6.68996	2.23236e-11	3.6721e-10	EC50_vs_DMSO
ENSG00000183688	RFLNB	153.557	-1.31137	0.196048	-6.68902	2.24676e-11	3.69203e-10	EC50_vs_DMSO
ENSG00000111110	PPM1H	172.955	1.36991	0.205402	6.66937	2.56903e-11	4.20443e-10	EC50_vs_DMSO
ENSG00000130829	DUSP9	45.3181	-2.54268	0.381802	-6.65969	2.74411e-11	4.47732e-10	EC50_vs_DMSO
ENSG00000168890	TMEM150A	200.595	1.03169	0.154938	6.65872	2.76228e-11	4.5024e-10	EC50_vs_DMSO
ENSG00000138829	FBN2	296.108	-1.19281	0.179277	-6.65347	2.86267e-11	4.64722e-10	EC50_vs_DMSO
ENSG00000212402	SNORA74B	455.132	1.02475	0.154064	6.65143	2.90268e-11	4.70743e-10	EC50_vs_DMSO
ENSG00000160712	IL6R	173.328	1.23534	0.185853	6.64687	2.9939e-11	4.8456e-10	EC50_vs_DMSO
ENSG00000275713	H2BC9	179.605	-1.42059	0.214517	-6.62228	3.537e-11	5.68461e-10	EC50_vs_DMSO
ENSG00000121104	FAM117A	257.041	1.05517	0.161195	6.54595	5.9117e-11	9.32439e-10	EC50_vs_DMSO
ENSG00000161405	IKZF3	139.775	-1.29893	0.199318	-6.51688	7.17859e-11	1.12237e-09	EC50_vs_DMSO
ENSG00000137959	IFI44L	164.968	1.85624	0.285947	6.49153	8.49663e-11	1.31567e-09	EC50_vs_DMSO
ENSG00000062282	DGAT2	86.7216	-1.45284	0.225681	-6.43757	1.21398e-10	1.85308e-09	EC50_vs_DMSO
ENSG00000183196	CHST6	108.69	1.60841	0.250372	6.42407	1.32675e-10	2.00997e-09	EC50_vs_DMSO
ENSG00000204396	VWA7	154.865	1.24379	0.195219	6.37129	1.87443e-10	2.79498e-09	EC50_vs_DMSO
ENSG00000181634	TNFSF15	72.1775	2.33285	0.366918	6.35796	2.04457e-10	3.02904e-09	EC50_vs_DMSO
ENSG00000278637	H4C1	260.734	-1.0879	0.171596	-6.3399	2.29915e-10	3.38442e-09	EC50_vs_DMSO
ENSG00000135114	OASL	988.624	1.76826	0.279263	6.33186	2.42222e-10	3.56233e-09	EC50_vs_DMSO
ENSG00000119922	IFIT2	363.265	2.09592	0.332277	6.30777	2.83087e-10	4.12937e-09	EC50_vs_DMSO
ENSG00000123737	EXOSC9	150.105	-1.07267	0.171056	-6.27085	3.59089e-10	5.17705e-09	EC50_vs_DMSO
ENSG00000105219	CCNP	72.2315	1.88019	0.302169	6.22232	4.89868e-10	6.95052e-09	EC50_vs_DMSO
ENSG00000100767	PAPLN	164.28	1.34734	0.217367	6.19844	5.70269e-10	8.05581e-09	EC50_vs_DMSO
ENSG00000163131	CTSS	101.41	1.95054	0.314855	6.19504	5.82697e-10	8.20258e-09	EC50_vs_DMSO
ENSG00000071282	LMCD1	73.0195	-1.49318	0.241416	-6.18509	6.20684e-10	8.67664e-09	EC50_vs_DMSO
ENSG00000247746	USP51	175.567	1.28701	0.208197	6.18171	6.34121e-10	8.84145e-09	EC50_vs_DMSO
ENSG00000129173	E2F8	90.8153	-1.44966	0.235704	-6.15035	7.73104e-10	1.07143e-08	EC50_vs_DMSO
ENSG00000157456	CCNB2	191.363	-1.07624	0.17535	-6.1377	8.37271e-10	1.15638e-08	EC50_vs_DMSO
ENSG00000133134	BEX2	197.295	1.45612	0.238185	6.11339	9.75385e-10	1.33796e-08	EC50_vs_DMSO
ENSG00000052344	PRSS8	60.4585	2.25642	0.36937	6.10883	1.00365e-09	1.37205e-08	EC50_vs_DMSO
ENSG00000137767	SQOR	361.322	1.15574	0.18962	6.09504	1.0941e-09	1.48813e-08	EC50_vs_DMSO
ENSG00000223802	CERS1	267.931	1.54949	0.254495	6.0885	1.13972e-09	1.54625e-08	EC50_vs_DMSO
ENSG00000246695	RASSF8-AS1	288.545	1.22357	0.201487	6.07271	1.25769e-09	1.68922e-08	EC50_vs_DMSO
ENSG00000119514	GALNT12	77.5699	1.53235	0.25248	6.06919	1.2856e-09	1.72528e-08	EC50_vs_DMSO
ENSG00000163701	IL17RE	197.224	-1.04323	0.171933	-6.06764	1.298e-09	1.73901e-08	EC50_vs_DMSO
ENSG00000273812	LINC02970	76.8243	2.07131	0.34155	6.06445	1.32402e-09	1.77241e-08	EC50_vs_DMSO
ENSG00000184574	LPAR5	85.1759	1.613	0.267127	6.03833	1.55714e-09	2.07071e-08	EC50_vs_DMSO
ENSG00000108852	MPP2	109.336	-1.50839	0.250007	-6.03341	1.60535e-09	2.1313e-08	EC50_vs_DMSO
ENSG00000088340	FER1L4	286.59	1.28198	0.212916	6.02106	1.73281e-09	2.28919e-08	EC50_vs_DMSO
ENSG00000103490	PYCARD	150.762	1.34986	0.224663	6.00838	1.87384e-09	2.46136e-08	EC50_vs_DMSO
ENSG00000184178	SCFD2	436.975	-1.01958	0.169824	-6.00375	1.92807e-09	2.52436e-08	EC50_vs_DMSO
ENSG00000178809	TRIM73	147.575	1.31242	0.219162	5.98838	2.11938e-09	2.76361e-08	EC50_vs_DMSO
ENSG00000167552	TUBA1A	219.356	1.00543	0.168441	5.96903	2.38675e-09	3.08724e-08	EC50_vs_DMSO
ENSG00000142185	TRPM2	23.9636	-3.32157	0.557742	-5.9554	2.5944e-09	3.34509e-08	EC50_vs_DMSO
ENSG00000188747	NOXA1	278.713	1.04743	0.176265	5.94235	2.80963e-09	3.61392e-08	EC50_vs_DMSO
ENSG00000134321	RSAD2	324.299	2.37335	0.400879	5.92035	3.21262e-09	4.08658e-08	EC50_vs_DMSO
ENSG00000147852	VLDLR	113.21	1.35468	0.229524	5.90211	3.58892e-09	4.55087e-08	EC50_vs_DMSO
ENSG00000184497	TMEM255B	72.265	1.62207	0.276441	5.8677	4.4188e-09	5.55072e-08	EC50_vs_DMSO
ENSG00000183153	GJD3	90.1138	1.46514	0.250187	5.85617	4.73673e-09	5.92699e-08	EC50_vs_DMSO
ENSG00000085999	RAD54L	540.906	-1.00702	0.172874	-5.82513	5.70672e-09	7.05845e-08	EC50_vs_DMSO
ENSG00000238164	TNFRSF14-AS1	46.2588	2.12357	0.367139	5.78411	7.28966e-09	8.88666e-08	EC50_vs_DMSO
ENSG00000172137	CALB2	99.7108	1.55488	0.269321	5.77334	7.77146e-09	9.42406e-08	EC50_vs_DMSO
ENSG00000116954	RRAGC	165.464	1.12996	0.195974	5.76586	8.1244e-09	9.84464e-08	EC50_vs_DMSO
ENSG00000197061	H4C3	152.9	-1.18917	0.206301	-5.76424	8.20287e-09	9.93226e-08	EC50_vs_DMSO
ENSG00000164056	SPRY1	195.356	-1.21472	0.211791	-5.73548	9.72381e-09	1.16339e-07	EC50_vs_DMSO
ENSG00000260231	KDM7A-DT	103.641	1.3198	0.23082	5.71788	1.07859e-08	1.27906e-07	EC50_vs_DMSO
ENSG00000100100	PIK3IP1	54.591	1.8938	0.331283	5.71655	1.08706e-08	1.28815e-07	EC50_vs_DMSO
ENSG00000147573	TRIM55	24.2536	-2.87843	0.507887	-5.66745	1.4494e-08	1.6865e-07	EC50_vs_DMSO
ENSG00000003137	CYP26B1	65.201	-1.92719	0.342113	-5.6332	1.76895e-08	2.03334e-07	EC50_vs_DMSO
ENSG00000124784	RIOK1	113.238	-1.14318	0.20316	-5.62699	1.83379e-08	2.10187e-07	EC50_vs_DMSO
ENSG00000105519	CAPS	163.468	1.14832	0.20414	5.62514	1.85353e-08	2.12148e-07	EC50_vs_DMSO
ENSG00000182612	TSPAN10	122.275	1.17988	0.210227	5.61241	1.9953e-08	2.27083e-07	EC50_vs_DMSO
ENSG00000213390	ARHGAP19	132.67	-1.09537	0.195273	-5.60946	2.02964e-08	2.30622e-07	EC50_vs_DMSO
ENSG00000278591	U2	203.557	-23.7732	4.2475	-5.597	2.18098e-08	2.46301e-07	EC50_vs_DMSO
ENSG00000183317	EPHA10	233.999	1.00789	0.18014	5.59502	2.20598e-08	2.48776e-07	EC50_vs_DMSO
ENSG00000159753	CARMIL2	165.592	1.09269	0.196314	5.566	2.60648e-08	2.90081e-07	EC50_vs_DMSO
ENSG00000132326	PER2	70.0815	-1.45732	0.261906	-5.5643	2.63208e-08	2.92728e-07	EC50_vs_DMSO
ENSG00000204540	PSORS1C1	284.098	1.01245	0.182679	5.54226	2.98599e-08	3.2981e-07	EC50_vs_DMSO
ENSG00000115318	LOXL3	93.4026	-1.2364	0.223207	-5.53923	3.03803e-08	3.3464e-07	EC50_vs_DMSO
ENSG00000133321	PLAAT4	67.8969	1.41252	0.256439	5.50822	3.62472e-08	3.94408e-07	EC50_vs_DMSO
ENSG00000070540	WIPI1	142.227	1.09103	0.198287	5.50229	3.74899e-08	4.06557e-07	EC50_vs_DMSO
ENSG00000275219	U2	142.322	-23.3621	4.24765	-5.50001	3.7977e-08	4.10733e-07	EC50_vs_DMSO
ENSG00000135643	KCNMB4	231.51	1.1799	0.214577	5.49874	3.8252e-08	4.13152e-07	EC50_vs_DMSO
ENSG00000156509	FBXO43	113.464	-1.24844	0.228674	-5.4595	4.7747e-08	5.07872e-07	EC50_vs_DMSO
ENSG00000274452	U2	198.641	-23.0769	4.24782	-5.43266	5.55211e-08	5.85152e-07	EC50_vs_DMSO
ENSG00000140105	WARS1	213.975	1.00859	0.186061	5.42075	5.93498e-08	6.2265e-07	EC50_vs_DMSO
ENSG00000279821	ENSG00000279821	166.333	1.26976	0.23429	5.4196	5.97328e-08	6.26261e-07	EC50_vs_DMSO
ENSG00000175197	DDIT3	378.858	1.2366	0.22855	5.41062	6.28075e-08	6.56787e-07	EC50_vs_DMSO
ENSG00000259005	ENSG00000259005	84.7231	1.2988	0.240398	5.40272	6.56374e-08	6.84601e-07	EC50_vs_DMSO
ENSG00000186871	ERCC6L	116.539	-1.46996	0.272365	-5.39704	6.77502e-08	7.05724e-07	EC50_vs_DMSO
ENSG00000173918	C1QTNF1	85.3817	1.44885	0.270448	5.35722	8.45102e-08	8.71846e-07	EC50_vs_DMSO
ENSG00000175745	NR2F1	261.29	1.0054	0.188408	5.33629	9.48653e-08	9.72445e-07	EC50_vs_DMSO
ENSG00000164171	ITGA2	137.048	1.06893	0.201466	5.30576	1.12203e-07	1.13714e-06	EC50_vs_DMSO
ENSG00000006555	TTC22	318.215	1.0323	0.195063	5.29214	1.20891e-07	1.21829e-06	EC50_vs_DMSO
ENSG00000227038	GTF2IP7	92.5082	1.31696	0.249494	5.27852	1.30234e-07	1.30591e-06	EC50_vs_DMSO
ENSG00000185101	ANO9	105.493	1.64045	0.311999	5.25786	1.45739e-07	1.45055e-06	EC50_vs_DMSO
ENSG00000145107	TM4SF19	1022.11	1.82001	0.346832	5.24754	1.54141e-07	1.53227e-06	EC50_vs_DMSO
ENSG00000124207	CSE1L	297.542	-1.11016	0.211733	-5.24321	1.5781e-07	1.56488e-06	EC50_vs_DMSO
ENSG00000138496	PARP9	469.758	1.09127	0.208168	5.24228	1.58608e-07	1.57183e-06	EC50_vs_DMSO
ENSG00000278463	H2AC4	1697.74	-1.26613	0.24157	-5.24125	1.59489e-07	1.57959e-06	EC50_vs_DMSO
ENSG00000180611	MB21D2	63.7666	-1.48961	0.284415	-5.23745	1.62807e-07	1.6075e-06	EC50_vs_DMSO
ENSG00000160323	ADAMTS13	70.5325	1.30659	0.25002	5.22596	1.73255e-07	1.70128e-06	EC50_vs_DMSO
ENSG00000169432	SCN9A	52.1576	2.06989	0.398203	5.19808	2.01357e-07	1.95694e-06	EC50_vs_DMSO
ENSG00000169242	EFNA1	134.923	1.10807	0.213495	5.19013	2.10152e-07	2.03627e-06	EC50_vs_DMSO
ENSG00000115616	SLC9A2	22.5998	5.10308	0.983965	5.18624	2.14579e-07	2.07543e-06	EC50_vs_DMSO
ENSG00000215769	ARHGAP27P1-BPTFP1-KPNA2P3	101.02	1.52651	0.29606	5.15609	2.52164e-07	2.40857e-06	EC50_vs_DMSO
ENSG00000239389	PCDHA13	141.908	1.21904	0.23683	5.1473	2.64258e-07	2.5196e-06	EC50_vs_DMSO
ENSG00000204055	IER5L-AS1	79.7294	1.51013	0.294031	5.13596	2.80706e-07	2.66695e-06	EC50_vs_DMSO
ENSG00000115657	ABCB6	143.667	-1.55783	0.304808	-5.11085	3.20717e-07	3.00281e-06	EC50_vs_DMSO
ENSG00000278869	ENSG00000278869	57.1427	1.58215	0.310887	5.08915	3.59681e-07	3.33658e-06	EC50_vs_DMSO
ENSG00000012171	SEMA3B	97.1707	1.38001	0.271753	5.07819	3.81046e-07	3.51654e-06	EC50_vs_DMSO
ENSG00000085831	TTC39A	61.2522	1.55933	0.30787	5.06489	4.08632e-07	3.75391e-06	EC50_vs_DMSO
ENSG00000075188	NUP37	100.833	-1.06497	0.210823	-5.05148	4.3841e-07	4.01602e-06	EC50_vs_DMSO
ENSG00000162745	OLFML2B	149.08	-1.20701	0.239358	-5.04271	4.58991e-07	4.195e-06	EC50_vs_DMSO
ENSG00000133106	EPSTI1	84.2348	1.6596	0.330516	5.02124	5.13381e-07	4.65511e-06	EC50_vs_DMSO
ENSG00000187608	ISG15	7292.56	1.40312	0.280377	5.00442	5.6031e-07	5.03809e-06	EC50_vs_DMSO
ENSG00000197415	VEPH1	34.3897	-1.9364	0.387688	-4.99474	5.89146e-07	5.27089e-06	EC50_vs_DMSO
ENSG00000137404	NRM	175.094	-1.09566	0.220523	-4.96848	6.74808e-07	5.96355e-06	EC50_vs_DMSO
ENSG00000277449	CEBPB-AS1	89.5234	1.27717	0.258086	4.94863	7.47362e-07	6.55529e-06	EC50_vs_DMSO
ENSG00000262001	DLGAP1-AS2	68.9419	1.6967	0.3431	4.94519	7.60681e-07	6.66123e-06	EC50_vs_DMSO
ENSG00000185885	IFITM1	564.173	1.03087	0.208937	4.93386	8.06191e-07	7.0102e-06	EC50_vs_DMSO
ENSG00000186994	KANK3	62.6523	1.77514	0.360167	4.92866	8.27956e-07	7.17235e-06	EC50_vs_DMSO
ENSG00000258728	ENSG00000258728	83.3948	1.39731	0.283638	4.9264	8.37598e-07	7.24808e-06	EC50_vs_DMSO
ENSG00000109654	TRIM2	161.423	1.0432	0.211985	4.92113	8.60462e-07	7.42201e-06	EC50_vs_DMSO
ENSG00000132561	MATN2	109.247	1.08215	0.220775	4.90158	9.50678e-07	8.15214e-06	EC50_vs_DMSO
ENSG00000115226	FNDC4	106.288	1.53633	0.31499	4.87738	1.07506e-06	9.14081e-06	EC50_vs_DMSO
ENSG00000185112	FAM43A	151.552	1.00667	0.20894	4.818	1.45005e-06	1.20867e-05	EC50_vs_DMSO
ENSG00000187479	C11orf96	77.0533	2.45003	0.511677	4.78824	1.68254e-06	1.39095e-05	EC50_vs_DMSO
ENSG00000185745	IFIT1	670.097	1.6199	0.33886	4.78043	1.74922e-06	1.4431e-05	EC50_vs_DMSO
ENSG00000181381	DDX60L	106.857	1.36177	0.285125	4.77605	1.78776e-06	1.47339e-05	EC50_vs_DMSO
ENSG00000170364	SETMAR	54.5164	-1.42925	0.299732	-4.76843	1.85667e-06	1.5212e-05	EC50_vs_DMSO
ENSG00000224543	SNRPGP15	94.7061	-1.42289	0.298627	-4.76478	1.8906e-06	1.54628e-05	EC50_vs_DMSO
ENSG00000103089	FA2H	49.9683	2.03967	0.428131	4.76412	1.89681e-06	1.55057e-05	EC50_vs_DMSO
ENSG00000273730	5_8S_rRNA	98.8071	20.2302	4.24936	4.76077	1.92852e-06	1.5733e-05	EC50_vs_DMSO
ENSG00000272449	ENSG00000272449	100.658	1.34991	0.28375	4.7574	1.96104e-06	1.59821e-05	EC50_vs_DMSO
ENSG00000284976	ENSG00000284976	343.785	1.12095	0.236533	4.73907	2.14703e-06	1.73573e-05	EC50_vs_DMSO
ENSG00000107201	DDX58	92.0075	1.42515	0.302144	4.71681	2.39573e-06	1.91849e-05	EC50_vs_DMSO
ENSG00000110446	SLC15A3	28.4373	2.3558	0.501665	4.69596	2.65355e-06	2.11339e-05	EC50_vs_DMSO
ENSG00000152661	GJA1	62.5166	-1.36123	0.292361	-4.656	3.22413e-06	2.53275e-05	EC50_vs_DMSO
ENSG00000237187	NR2F1-AS1	40.5334	1.64586	0.355459	4.63024	3.65243e-06	2.83601e-05	EC50_vs_DMSO
ENSG00000137819	PAQR5	1186.9	1.20516	0.262194	4.59645	4.2974e-06	3.3192e-05	EC50_vs_DMSO
ENSG00000198417	MT1F	30.2878	1.96973	0.428949	4.59199	4.39037e-06	3.37966e-05	EC50_vs_DMSO
ENSG00000115415	STAT1	1806.2	1.0335	0.225339	4.58643	4.50899e-06	3.45611e-05	EC50_vs_DMSO
ENSG00000132530	XAF1	245.111	1.90235	0.415161	4.58221	4.60095e-06	3.52324e-05	EC50_vs_DMSO
ENSG00000087303	NID2	92.2399	1.10117	0.240381	4.58095	4.62869e-06	3.53943e-05	EC50_vs_DMSO
ENSG00000093217	XYLB	50.8024	-1.3597	0.296942	-4.57902	4.67158e-06	3.57053e-05	EC50_vs_DMSO
ENSG00000108932	SLC16A6	40.1033	1.85027	0.405578	4.56207	5.06515e-06	3.8476e-05	EC50_vs_DMSO
ENSG00000162654	GBP4	19.683	2.96162	0.649287	4.56134	5.08278e-06	3.85736e-05	EC50_vs_DMSO
ENSG00000279152	ENSG00000279152	41.9646	1.73985	0.382729	4.54591	5.46995e-06	4.1259e-05	EC50_vs_DMSO
ENSG00000172824	CES4A	72.7395	1.25013	0.275327	4.54051	5.61189e-06	4.22308e-05	EC50_vs_DMSO
ENSG00000177337	DLGAP1-AS1	25.7408	2.02322	0.446879	4.52745	5.96986e-06	4.47573e-05	EC50_vs_DMSO
ENSG00000184979	USP18	421.22	1.68156	0.372344	4.51615	6.29747e-06	4.71257e-05	EC50_vs_DMSO
ENSG00000089127	OAS1	642.127	1.65686	0.368262	4.49913	6.82331e-06	5.0801e-05	EC50_vs_DMSO
ENSG00000103316	CRYM	55.5573	2.60801	0.580133	4.49555	6.93919e-06	5.15684e-05	EC50_vs_DMSO
ENSG00000286456	ENSG00000286456	142.697	-1.05261	0.234534	-4.48809	7.18634e-06	5.33067e-05	EC50_vs_DMSO
ENSG00000041353	RAB27B	65.9496	1.21235	0.270388	4.48374	7.33476e-06	5.43325e-05	EC50_vs_DMSO
ENSG00000273703	H2BC14	47.075	-1.55255	0.346779	-4.47707	7.56761e-06	5.58263e-05	EC50_vs_DMSO
ENSG00000273314	ENSG00000273314	37.9157	-1.86159	0.416223	-4.47259	7.7278e-06	5.68777e-05	EC50_vs_DMSO
ENSG00000237840	FAM21FP	103.629	1.30343	0.291671	4.46883	7.86483e-06	5.78334e-05	EC50_vs_DMSO
ENSG00000155066	PROM2	74.6401	-1.1664	0.262048	-4.4511	8.54334e-06	6.24521e-05	EC50_vs_DMSO
ENSG00000148082	SHC3	90.0517	1.17896	0.265121	4.44688	8.71248e-06	6.3573e-05	EC50_vs_DMSO
ENSG00000007944	MYLIP	105.815	1.01718	0.229235	4.4373	9.10957e-06	6.62305e-05	EC50_vs_DMSO
ENSG00000235027	ENSG00000235027	69.1809	1.52811	0.345413	4.424	9.68881e-06	7.00308e-05	EC50_vs_DMSO
ENSG00000137168	PPIL1	115.257	-1.09203	0.24704	-4.42044	9.84992e-06	7.10677e-05	EC50_vs_DMSO
ENSG00000168679	SLC16A4	44.0485	1.56278	0.353662	4.41884	9.92313e-06	7.15318e-05	EC50_vs_DMSO
ENSG00000073756	PTGS2	14.9874	3.3938	0.768744	4.41473	1.01137e-05	7.27105e-05	EC50_vs_DMSO
ENSG00000254726	MEX3A	127.067	-1.10295	0.250205	-4.40817	1.04249e-05	7.47475e-05	EC50_vs_DMSO
ENSG00000145362	ANK2	95.4757	1.04552	0.237908	4.39464	1.10955e-05	7.91358e-05	EC50_vs_DMSO
ENSG00000161243	FBXO27	44.4628	1.57421	0.359027	4.38465	1.16174e-05	8.2308e-05	EC50_vs_DMSO
ENSG00000080986	NDC80	72.0546	-1.11427	0.254252	-4.38253	1.17311e-05	8.30044e-05	EC50_vs_DMSO
ENSG00000118655	DCLRE1B	100.262	-1.1019	0.25188	-4.37471	1.21595e-05	8.57714e-05	EC50_vs_DMSO
ENSG00000164687	FABP5	148.48	-1.01437	0.232479	-4.36328	1.28125e-05	8.99839e-05	EC50_vs_DMSO
ENSG00000153714	LURAP1L	44.2741	1.5052	0.345375	4.35816	1.31162e-05	9.19961e-05	EC50_vs_DMSO
ENSG00000206120	EGFEM1P	96.0394	1.15667	0.265966	4.34895	1.36793e-05	9.55297e-05	EC50_vs_DMSO
ENSG00000170500	LONRF2	124.124	1.06244	0.244893	4.33837	1.43542e-05	9.98533e-05	EC50_vs_DMSO
ENSG00000168078	PBK	58.9586	-1.16158	0.268438	-4.32718	1.51029e-05	0.00010461	EC50_vs_DMSO
ENSG00000279253	ENSG00000279253	42.6934	1.58053	0.366543	4.312	1.61784e-05	0.000111175	EC50_vs_DMSO
ENSG00000111335	OAS2	999.308	1.54852	0.360642	4.29379	1.75649e-05	0.00011996	EC50_vs_DMSO
ENSG00000162241	SLC25A45	81.7074	1.38243	0.322671	4.28434	1.8328e-05	0.000124583	EC50_vs_DMSO
ENSG00000269439	PGLS-DT	78.7288	1.11191	0.261581	4.25073	2.13077e-05	0.000143153	EC50_vs_DMSO
ENSG00000119686	FLVCR2	102.756	1.11988	0.263651	4.2476	2.16072e-05	0.000145105	EC50_vs_DMSO
ENSG00000157601	MX1	2866.99	1.56026	0.367509	4.24549	2.18119e-05	0.000146297	EC50_vs_DMSO
ENSG00000214110	LDHAP4	85.5567	-1.12159	0.26514	-4.2302	2.33488e-05	0.000155504	EC50_vs_DMSO
ENSG00000289740	TALAM1	739.983	1.34892	0.319244	4.22536	2.38556e-05	0.000158682	EC50_vs_DMSO
ENSG00000126709	IFI6	8524.98	1.45568	0.344678	4.22332	2.40728e-05	0.000159863	EC50_vs_DMSO
ENSG00000173727	ENSG00000173727	94.3738	1.03401	0.245458	4.21258	2.52475e-05	0.000167182	EC50_vs_DMSO
ENSG00000099822	HCN2	115.987	1.25069	0.298157	4.19472	2.73205e-05	0.000179726	EC50_vs_DMSO
ENSG00000196611	MMP1	38.42	4.58155	1.09259	4.19328	2.74952e-05	0.000180654	EC50_vs_DMSO
ENSG00000205413	SAMD9	100.741	1.39069	0.331907	4.18999	2.78961e-05	0.000183075	EC50_vs_DMSO
ENSG00000133639	BTG1	600.836	1.4601	0.349088	4.18263	2.88162e-05	0.000188624	EC50_vs_DMSO
ENSG00000005471	ABCB4	37.0318	1.622	0.38851	4.17491	2.981e-05	0.000194121	EC50_vs_DMSO
ENSG00000196684	HSH2D	77.5434	1.67382	0.401774	4.16609	3.09871e-05	0.000201216	EC50_vs_DMSO
ENSG00000163808	KIF15	111.408	-1.02552	0.246174	-4.16582	3.10229e-05	0.000201292	EC50_vs_DMSO
ENSG00000175471	MCTP1	46.116	1.50027	0.360372	4.16312	3.13926e-05	0.000203603	EC50_vs_DMSO
ENSG00000143515	ATP8B2	23.6102	-1.77555	0.427039	-4.15781	3.21314e-05	0.000208059	EC50_vs_DMSO
ENSG00000224420	ADM5	16.0895	-2.187	0.528035	-4.14177	3.4463e-05	0.000221997	EC50_vs_DMSO
ENSG00000140519	RHCG	18.9459	3.77148	0.919904	4.09986	4.13402e-05	0.000263556	EC50_vs_DMSO
ENSG00000275993	ENSG00000275993	523.233	2.04932	0.50109	4.08972	4.31897e-05	0.000274261	EC50_vs_DMSO
ENSG00000204642	HLA-F	131.765	1.24957	0.307097	4.06896	4.72235e-05	0.000297298	EC50_vs_DMSO
ENSG00000284661	ENSG00000284661	28.4811	-7.26899	1.78932	-4.06243	4.85643e-05	0.000304193	EC50_vs_DMSO
ENSG00000266953	ENSG00000266953	119	-1.01281	0.250895	-4.03678	5.41905e-05	0.000336294	EC50_vs_DMSO
ENSG00000144227	NXPH2	35.3477	-1.52493	0.380073	-4.0122	6.01545e-05	0.000370619	EC50_vs_DMSO
ENSG00000289985	ENSG00000289985	54.1153	-1.11806	0.278656	-4.01231	6.01277e-05	0.000370619	EC50_vs_DMSO
ENSG00000159231	CBR3	89.19	-1.00782	0.251226	-4.01159	6.03106e-05	0.000371412	EC50_vs_DMSO
ENSG00000136327	NKX2-8	101.889	1.05541	0.26324	4.0093	6.08996e-05	0.000374621	EC50_vs_DMSO
ENSG00000274618	H4C6	66.94	-1.02564	0.256426	-3.99974	6.34119e-05	0.000388727	EC50_vs_DMSO
ENSG00000010030	ETV7	53.0736	1.82034	0.455437	3.99691	6.41743e-05	0.000392952	EC50_vs_DMSO
ENSG00000163694	RBM47	67.7956	1.307	0.327165	3.99494	6.47109e-05	0.000395786	EC50_vs_DMSO
ENSG00000107159	CA9	46.6006	-1.21852	0.305439	-3.98941	6.62385e-05	0.000404287	EC50_vs_DMSO
ENSG00000137801	THBS1	28.9474	-2.12404	0.532426	-3.98936	6.62515e-05	0.000404287	EC50_vs_DMSO
ENSG00000129159	KCNC1	47.3049	2.35757	0.592162	3.98128	6.85445e-05	0.000417016	EC50_vs_DMSO
ENSG00000274020	LINC01138	94.9744	1.10278	0.277679	3.97143	7.14422e-05	0.000432521	EC50_vs_DMSO
ENSG00000267314	ENSG00000267314	18.667	3.49279	0.880159	3.96837	7.23669e-05	0.000437297	EC50_vs_DMSO
ENSG00000154133	ROBO4	55.8242	-1.17497	0.298269	-3.93928	8.17257e-05	0.000488897	EC50_vs_DMSO
ENSG00000099866	MADCAM1	89.8283	1.01462	0.257839	3.93507	8.31711e-05	0.000497165	EC50_vs_DMSO
ENSG00000196787	H2AC11	851.576	-1.15404	0.293348	-3.93402	8.35353e-05	0.000498981	EC50_vs_DMSO
ENSG00000157851	DPYSL5	23.2017	-1.63639	0.417345	-3.92095	8.81988e-05	0.00052315	EC50_vs_DMSO
ENSG00000244486	SCARF2	81.1939	-1.14846	0.293236	-3.91649	8.98478e-05	0.000531952	EC50_vs_DMSO
ENSG00000124920	MYRF	84.0901	-1.02447	0.262115	-3.90846	9.28849e-05	0.00054812	EC50_vs_DMSO
ENSG00000007171	NOS2	73.4406	-1.13049	0.289513	-3.90481	9.42984e-05	0.00055524	EC50_vs_DMSO
ENSG00000129354	AP1M2	47.018	-1.20001	0.307635	-3.90074	9.5898e-05	0.000563012	EC50_vs_DMSO
ENSG00000160255	ITGB2	66.1173	1.03491	0.265948	3.89139	9.96735e-05	0.000582629	EC50_vs_DMSO
ENSG00000138061	CYP1B1	72.4705	1.27948	0.329183	3.88685	0.000101553	0.000592328	EC50_vs_DMSO
ENSG00000178878	APOLD1	64.248	-1.05951	0.272654	-3.88593	0.000101939	0.000593933	EC50_vs_DMSO
ENSG00000120217	CD274	106.817	-1.14456	0.294736	-3.88335	0.000103029	0.000599846	EC50_vs_DMSO
ENSG00000067715	SYT1	39.0003	1.26566	0.326293	3.87892	0.000104923	0.000609111	EC50_vs_DMSO
ENSG00000105143	SLC1A6	17.1088	3.91896	1.01143	3.87466	0.000106775	0.000618969	EC50_vs_DMSO
ENSG00000141574	SECTM1	16.793	2.10135	0.543299	3.86775	0.000109844	0.000635846	EC50_vs_DMSO
ENSG00000224411	HSP90AA2P	46.2463	-1.23853	0.321436	-3.85312	0.000116621	0.000669781	EC50_vs_DMSO
ENSG00000133119	RFC3	67.41	-1.05503	0.2749	-3.83788	0.000124102	0.000707445	EC50_vs_DMSO
ENSG00000261641	ENSG00000261641	174.052	1.07019	0.27936	3.83085	0.0001277	0.000725648	EC50_vs_DMSO
ENSG00000207175	RNU1-67P	40.3538	1.90258	0.497951	3.82081	0.000133013	0.000754239	EC50_vs_DMSO
ENSG00000116120	FARSB	57.9112	-1.09185	0.286188	-3.81517	0.00013609	0.000769272	EC50_vs_DMSO
ENSG00000232237	ASCL5	31.7701	1.78347	0.467534	3.81464	0.000136383	0.000770633	EC50_vs_DMSO
ENSG00000132274	TRIM22	209.688	1.86332	0.489409	3.80728	0.000140506	0.000791987	EC50_vs_DMSO
ENSG00000104081	BMF	26.5037	2.03216	0.538186	3.77594	0.000159403	0.000884878	EC50_vs_DMSO
ENSG00000206538	VGLL3	40.8897	1.50895	0.400568	3.76704	0.000165197	0.000913891	EC50_vs_DMSO
ENSG00000168062	BATF2	120.213	1.08286	0.287935	3.76077	0.000169389	0.00093451	EC50_vs_DMSO
ENSG00000274092	ENSG00000274092	109.421	1.29045	0.343502	3.75674	0.000172143	0.000948731	EC50_vs_DMSO
ENSG00000149418	ST14	81.7379	1.28767	0.343219	3.75175	0.000175603	0.000966149	EC50_vs_DMSO
ENSG00000164309	CMYA5	37.8586	1.34744	0.359233	3.75087	0.000176219	0.000968469	EC50_vs_DMSO
ENSG00000113356	POLR3G	39.5374	-1.23793	0.3307	-3.74338	0.00018156	0.000994167	EC50_vs_DMSO
ENSG00000266947	ENSG00000266947	12.5353	2.5623	0.685386	3.73848	0.000185136	0.00101203	EC50_vs_DMSO
ENSG00000158125	XDH	42.449	1.56237	0.418044	3.73735	0.000185971	0.0010159	EC50_vs_DMSO
ENSG00000107968	MAP3K8	20.9654	2.03823	0.547798	3.72078	0.000198608	0.0010769	EC50_vs_DMSO
ENSG00000171320	ESCO2	39.9575	-1.27341	0.343362	-3.70865	0.000208363	0.00112487	EC50_vs_DMSO
ENSG00000246334	PRR7-AS1	34.989	-1.43125	0.386783	-3.7004	0.000215258	0.00115782	EC50_vs_DMSO
ENSG00000100344	PNPLA3	65.0214	1.31694	0.3566	3.69305	0.00022158	0.00118746	EC50_vs_DMSO
ENSG00000137628	DDX60	168.536	1.08704	0.294511	3.69101	0.000223365	0.00119504	EC50_vs_DMSO
ENSG00000163735	CXCL5	16.1839	-2.57271	0.697039	-3.69092	0.000223447	0.00119508	EC50_vs_DMSO
ENSG00000245248	USP2-AS1	19.5044	-2.04589	0.556205	-3.6783	0.000234793	0.00125119	EC50_vs_DMSO
ENSG00000083635	NUFIP1	41.5603	-1.17731	0.320287	-3.67578	0.00023712	0.00126193	EC50_vs_DMSO
ENSG00000125122	LRRC29	49.872	1.23654	0.336561	3.67405	0.000238739	0.0012697	EC50_vs_DMSO
ENSG00000160223	ICOSLG	86.9459	1.13823	0.310816	3.66208	0.000250178	0.00132441	EC50_vs_DMSO
ENSG00000172061	LRRC15	41.0724	1.63435	0.447461	3.65249	0.000259705	0.00137079	EC50_vs_DMSO
ENSG00000138185	ENTPD1	34.5074	1.49323	0.40951	3.64638	0.000265965	0.00139971	EC50_vs_DMSO
ENSG00000125895	TMEM74B	22.7182	1.73591	0.477759	3.63345	0.000279662	0.00146366	EC50_vs_DMSO
ENSG00000100290	BIK	56.9176	-1.08259	0.298623	-3.62527	0.00028866	0.00150537	EC50_vs_DMSO
ENSG00000180720	CHRM4	50.359	1.35565	0.374808	3.61693	0.000298117	0.00155067	EC50_vs_DMSO
ENSG00000105963	ADAP1	60.3125	1.08715	0.301183	3.60961	0.000306655	0.00158841	EC50_vs_DMSO
ENSG00000231007	CDC20P1	13.8448	-2.35313	0.655562	-3.58949	0.000331321	0.00170194	EC50_vs_DMSO
ENSG00000134326	CMPK2	488.692	1.47923	0.412963	3.58199	0.000340983	0.0017499	EC50_vs_DMSO
ENSG00000070669	ASNS	209.163	1.59362	0.447154	3.56391	0.000365368	0.00186553	EC50_vs_DMSO
ENSG00000131242	RAB11FIP4	55.5338	1.16144	0.326039	3.56228	0.000367651	0.0018754	EC50_vs_DMSO
ENSG00000176692	FOXC2	38.6014	-1.28555	0.361545	-3.5557	0.000376968	0.0019157	EC50_vs_DMSO
ENSG00000267640	ENSG00000267640	73.8918	1.01894	0.286565	3.5557	0.000376978	0.0019157	EC50_vs_DMSO
ENSG00000189212	DPY19L2P1	83.6625	-1.08279	0.304783	-3.55267	0.000381336	0.00193601	EC50_vs_DMSO
ENSG00000238260	ENSG00000238260	30.1049	1.63419	0.461188	3.54344	0.000394942	0.00199879	EC50_vs_DMSO
ENSG00000106852	LHX6	33.6174	-1.40131	0.39552	-3.54296	0.000395656	0.00200051	EC50_vs_DMSO
ENSG00000174326	SLC16A11	37.5266	1.48447	0.419137	3.54172	0.000397527	0.00200808	EC50_vs_DMSO
ENSG00000081818	PCDHB4	27.3221	1.46015	0.412529	3.5395	0.000400883	0.0020225	EC50_vs_DMSO
ENSG00000121621	KIF18A	91.5613	-1.02081	0.288628	-3.53678	0.000405035	0.00204217	EC50_vs_DMSO
ENSG00000100399	CHADL	115.478	1.00439	0.285438	3.51876	0.000433573	0.00217584	EC50_vs_DMSO
ENSG00000130768	SMPDL3B	46.1159	1.27953	0.365116	3.50444	0.000457564	0.00228201	EC50_vs_DMSO
ENSG00000108786	HSD17B1	66.4765	1.24147	0.354954	3.49755	0.000469549	0.002336	EC50_vs_DMSO
ENSG00000091129	NRCAM	14.2192	2.10158	0.601108	3.49618	0.000471968	0.00234586	EC50_vs_DMSO
ENSG00000108551	RASD1	35.3412	1.47734	0.423503	3.48839	0.000485947	0.00240716	EC50_vs_DMSO
ENSG00000287356	ENSG00000287356	78.3923	1.10252	0.318277	3.46404	0.000532133	0.00261105	EC50_vs_DMSO
ENSG00000245904	BTG1-DT	32.973	3.74465	1.08258	3.459	0.00054218	0.0026563	EC50_vs_DMSO
ENSG00000168913	ENHO	9.69997	-3.28014	0.948781	-3.45722	0.000545785	0.00267098	EC50_vs_DMSO
ENSG00000184860	SDR42E1	42.8706	-1.0911	0.315602	-3.45719	0.00054584	0.00267098	EC50_vs_DMSO
ENSG00000249602	ENSG00000249602	22.4536	2.41409	0.698319	3.457	0.00054623	0.00267176	EC50_vs_DMSO
ENSG00000102409	BEX4	28.5532	1.6782	0.486494	3.44958	0.000561461	0.0027333	EC50_vs_DMSO
ENSG00000206535	LNP1	40.4826	-1.43317	0.416255	-3.44302	0.000575263	0.00279542	EC50_vs_DMSO
ENSG00000198719	DLL1	22.2765	1.77393	0.519396	3.41536	0.000636968	0.00306659	EC50_vs_DMSO
ENSG00000130513	GDF15	91.8016	1.03842	0.30466	3.40844	0.000653356	0.00313704	EC50_vs_DMSO
ENSG00000176463	SLCO3A1	39.533	1.20066	0.352502	3.40611	0.000658962	0.00315925	EC50_vs_DMSO
ENSG00000128284	APOL3	21.2511	1.65194	0.486424	3.39608	0.000683572	0.00326557	EC50_vs_DMSO
ENSG00000235169	SMIM1	15.005	2.06507	0.608213	3.3953	0.000685524	0.00327393	EC50_vs_DMSO
ENSG00000124374	PAIP2B	40.7093	-1.09532	0.322644	-3.39484	0.000686691	0.00327756	EC50_vs_DMSO
ENSG00000276744	ENSG00000276744	34.8227	1.35764	0.400362	3.39104	0.00069629	0.00331257	EC50_vs_DMSO
ENSG00000241769	EOLA1-DT	23.6778	1.612	0.47598	3.3867	0.000707382	0.00335839	EC50_vs_DMSO
ENSG00000254122	PCDHGB7	40.9495	1.22111	0.361404	3.37878	0.000728071	0.00344342	EC50_vs_DMSO
ENSG00000109944	JHY	36.1052	1.24567	0.369195	3.37402	0.000740798	0.00349848	EC50_vs_DMSO
ENSG00000207445	SNORD15B	25.0168	1.48487	0.440478	3.37104	0.000748859	0.00353123	EC50_vs_DMSO
ENSG00000197766	CFD	43.8847	1.23506	0.366968	3.36559	0.000763792	0.00359547	EC50_vs_DMSO
ENSG00000278952	ENSG00000278952	16.8574	2.19652	0.659618	3.32999	0.000868487	0.00403523	EC50_vs_DMSO
ENSG00000224950	ENSG00000224950	36.0641	1.25613	0.377634	3.32631	0.00088005	0.0040866	EC50_vs_DMSO
ENSG00000287839	ENSG00000287839	18.5205	1.94922	0.586107	3.32572	0.00088192	0.00409292	EC50_vs_DMSO
ENSG00000178814	OPLAH	80.0407	1.13434	0.341518	3.32147	0.000895434	0.00414966	EC50_vs_DMSO
ENSG00000203706	SERTAD4-AS1	56.367	-1.13239	0.341148	-3.31934	0.000902306	0.0041755	EC50_vs_DMSO
ENSG00000159167	STC1	73.1892	1.037	0.312622	3.31711	0.00090953	0.00420651	EC50_vs_DMSO
ENSG00000206052	DOK6	59.3479	1.3328	0.402258	3.3133	0.000922016	0.0042584	EC50_vs_DMSO
ENSG00000214391	TUBAP2	18.9757	-1.5816	0.477948	-3.30914	0.000935846	0.00431954	EC50_vs_DMSO
ENSG00000139344	AMDHD1	41.058	1.23854	0.37595	3.29444	0.000986183	0.00451949	EC50_vs_DMSO
ENSG00000250608	NUDT16-DT	38.8333	1.11995	0.340053	3.29347	0.00098958	0.00453248	EC50_vs_DMSO
ENSG00000058404	CAMK2B	64.1503	1.29939	0.396464	3.27745	0.00104748	0.00477326	EC50_vs_DMSO
ENSG00000273706	LHX1	34.6555	-1.11341	0.340194	-3.27286	0.00106464	0.00484182	EC50_vs_DMSO
ENSG00000180447	GAS1	23.9244	1.86245	0.570277	3.26586	0.00109131	0.00494361	EC50_vs_DMSO
ENSG00000100626	GALNT16	17.1804	2.30606	0.709151	3.25187	0.0011465	0.00516744	EC50_vs_DMSO
ENSG00000164379	FOXQ1	29.7314	1.51211	0.466412	3.24201	0.00118691	0.00532869	EC50_vs_DMSO
ENSG00000251664	PCDHA12	60.6716	1.10035	0.34063	3.23035	0.00123638	0.00553075	EC50_vs_DMSO
ENSG00000182389	CACNB4	17.9597	1.46778	0.455423	3.2229	0.00126902	0.00566257	EC50_vs_DMSO
ENSG00000237862	ENSG00000237862	12.6723	-2.12539	0.660426	-3.21822	0.0012899	0.0057494	EC50_vs_DMSO
ENSG00000272668	ENSG00000272668	56.1982	1.01749	0.31849	3.19474	0.00139956	0.00616482	EC50_vs_DMSO
ENSG00000184898	RBM43	44.4583	1.06093	0.333989	3.17654	0.00149041	0.00652395	EC50_vs_DMSO
ENSG00000198542	ITGBL1	10.4384	-2.32858	0.734962	-3.16831	0.0015333	0.00668263	EC50_vs_DMSO
ENSG00000135406	PRPH	21.0027	1.47942	0.46738	3.16534	0.00154903	0.00674022	EC50_vs_DMSO
ENSG00000258334	TROAP-AS1	26.4431	1.69582	0.535852	3.16471	0.00155237	0.00675112	EC50_vs_DMSO
ENSG00000164176	EDIL3	31.6198	2.10559	0.6658	3.16249	0.00156425	0.00679068	EC50_vs_DMSO
ENSG00000206140	TMEM191C	64.9531	1.1442	0.361821	3.16233	0.0015651	0.00679068	EC50_vs_DMSO
ENSG00000254093	PINX1	48.7813	-1.02191	0.323507	-3.15886	0.00158387	0.00686218	EC50_vs_DMSO
ENSG00000170860	LSM3	42.9641	-1.10019	0.349987	-3.14352	0.00166927	0.00718383	EC50_vs_DMSO
ENSG00000119508	NR4A3	29.931	1.51079	0.481697	3.1364	0.00171038	0.00734027	EC50_vs_DMSO
ENSG00000112149	CD83	16.7571	-1.69742	0.54146	-3.13489	0.00171918	0.00737104	EC50_vs_DMSO
ENSG00000176928	GCNT4	14.901	2.22861	0.711742	3.1312	0.00174091	0.00744837	EC50_vs_DMSO
ENSG00000277701	ENSG00000277701	23.1946	-2.44145	0.780099	-3.12967	0.00175006	0.00748352	EC50_vs_DMSO
ENSG00000135519	KCNH3	50.0467	1.6381	0.525521	3.11709	0.00182644	0.00777095	EC50_vs_DMSO
ENSG00000128513	POT1	24.9841	-1.27335	0.410112	-3.10487	0.0019036	0.00805453	EC50_vs_DMSO
ENSG00000117016	RIMS3	47.3294	1.09683	0.353297	3.10455	0.00190572	0.00806139	EC50_vs_DMSO
ENSG00000189057	FAM111B	46.6565	-1.22363	0.394234	-3.10381	0.00191044	0.00807922	EC50_vs_DMSO
ENSG00000272092	ENSG00000272092	36.6952	1.03586	0.333845	3.10282	0.00191688	0.00810222	EC50_vs_DMSO
ENSG00000223685	LINC00571	12.7517	1.82013	0.588381	3.09345	0.00197843	0.00833705	EC50_vs_DMSO
ENSG00000197110	IFNL3	10.4017	1.92854	0.62487	3.0863	0.00202663	0.00852436	EC50_vs_DMSO
ENSG00000273331	TM4SF19-DYNLT2B	1212.64	3.3489	1.08724	3.08019	0.00206872	0.00867794	EC50_vs_DMSO
ENSG00000278144	ENSG00000278144	58.9821	1.37573	0.446783	3.07918	0.00207569	0.00870041	EC50_vs_DMSO
ENSG00000250899	ENSG00000250899	51.3014	-1.14288	0.371393	-3.07728	0.00208898	0.00875156	EC50_vs_DMSO
ENSG00000081985	IL12RB2	28.2903	-1.36963	0.446134	-3.07	0.0021406	0.00893061	EC50_vs_DMSO
ENSG00000142619	PADI3	13.9412	1.98966	0.648265	3.0692	0.00214632	0.00895217	EC50_vs_DMSO
ENSG00000143869	GDF7	48.2631	1.52717	0.498247	3.06508	0.00217612	0.00906006	EC50_vs_DMSO
ENSG00000254477	ENSG00000254477	9.67362	2.33586	0.762981	3.06149	0.0022024	0.00915527	EC50_vs_DMSO
ENSG00000187796	CARD9	42.0625	1.14953	0.376257	3.05517	0.00224937	0.00933363	EC50_vs_DMSO
ENSG00000251432	LINC02615	21.7039	1.50555	0.49288	3.0546	0.00225364	0.00934652	EC50_vs_DMSO
ENSG00000196376	SLC35F1	19.2943	1.62452	0.532361	3.05154	0.00227673	0.00943017	EC50_vs_DMSO
ENSG00000235436	DPY19L2P4	17.8071	-1.73515	0.571663	-3.03527	0.00240317	0.00990292	EC50_vs_DMSO
ENSG00000109424	UCP1	16.9547	1.97647	0.653015	3.02668	0.00247256	0.0101525	EC50_vs_DMSO
ENSG00000169860	P2RY1	36.5628	-1.1076	0.366427	-3.0227	0.00250532	0.0102713	EC50_vs_DMSO
ENSG00000198821	CD247	17.3306	-1.90833	0.632321	-3.01798	0.00254466	0.0104088	EC50_vs_DMSO
ENSG00000113319	RASGRF2	14.8455	1.71993	0.570641	3.01403	0.00257805	0.0105373	EC50_vs_DMSO
ENSG00000085552	IGSF9	11.414	-2.13483	0.708535	-3.01303	0.00258657	0.0105667	EC50_vs_DMSO
ENSG00000261308	FIGNL2	43.5977	1.21417	0.403582	3.00849	0.00262554	0.010688	EC50_vs_DMSO
ENSG00000224758	LINC01167	15.3385	1.89687	0.632584	2.99861	0.00271217	0.0109974	EC50_vs_DMSO
ENSG00000267750	RUNDC3A-AS1	25.5248	1.43231	0.477664	2.99857	0.00271248	0.0109974	EC50_vs_DMSO
ENSG00000164849	GPR146	37.0155	1.20742	0.403129	2.99513	0.00274327	0.0111139	EC50_vs_DMSO
ENSG00000056736	IL17RB	14.7509	-1.64882	0.551585	-2.98923	0.00279681	0.0112995	EC50_vs_DMSO
ENSG00000229334	TMEM44-AS2	22.4079	1.56691	0.525154	2.98371	0.00284773	0.0114736	EC50_vs_DMSO
ENSG00000040275	SPDL1	55.1888	-1.01037	0.338887	-2.98144	0.00286897	0.0115534	EC50_vs_DMSO
ENSG00000213654	GPSM3	12.7838	-1.89911	0.637518	-2.97892	0.00289268	0.0116256	EC50_vs_DMSO
ENSG00000229512	ENSG00000229512	37.4395	1.27884	0.431019	2.96702	0.00300704	0.0120461	EC50_vs_DMSO
ENSG00000169515	CCDC8	15.1675	-1.78017	0.600697	-2.9635	0.00304164	0.0121786	EC50_vs_DMSO
ENSG00000272948	ENSG00000272948	17.6899	1.64095	0.553892	2.96258	0.00305077	0.0122061	EC50_vs_DMSO
ENSG00000138798	EGF	22.9312	-1.38627	0.468305	-2.96018	0.00307457	0.0122891	EC50_vs_DMSO
ENSG00000274600	RIMBP3B	49.257	1.20727	0.407916	2.9596	0.00308034	0.0123091	EC50_vs_DMSO
ENSG00000166920	C15orf48	12.9402	1.88944	0.638561	2.9589	0.0030874	0.0123251	EC50_vs_DMSO
ENSG00000142959	BEST4	52.8913	1.0316	0.349133	2.95475	0.00312924	0.0124643	EC50_vs_DMSO
ENSG00000224945	ENSG00000224945	20.3425	1.50562	0.510108	2.95157	0.0031616	0.0125742	EC50_vs_DMSO
ENSG00000132967	HMGB1P5	114.293	-1.12663	0.382683	-2.94402	0.00323983	0.0128508	EC50_vs_DMSO
ENSG00000272853	SUV39H2-DT	38.8034	1.08774	0.370071	2.93928	0.00328976	0.0130136	EC50_vs_DMSO
ENSG00000198547	C20orf203	11.9007	4.21144	1.43529	2.93421	0.00334394	0.0132117	EC50_vs_DMSO
ENSG00000255052	FAM66D	39.9818	-1.04166	0.355281	-2.93194	0.00336848	0.0132956	EC50_vs_DMSO
ENSG00000183479	TREX2	25.9592	-1.22078	0.417436	-2.92448	0.00345029	0.0135819	EC50_vs_DMSO
ENSG00000106624	AEBP1	47.1635	-1.13266	0.388448	-2.91587	0.00354702	0.0138997	EC50_vs_DMSO
ENSG00000144681	STAC	34.5665	-1.29059	0.443374	-2.91083	0.00360471	0.0141015	EC50_vs_DMSO
ENSG00000196557	CACNA1H	65.8071	1.26502	0.434594	2.9108	0.00360507	0.0141015	EC50_vs_DMSO
ENSG00000136235	GPNMB	14.376	1.89761	0.652109	2.90995	0.00361482	0.0141294	EC50_vs_DMSO
ENSG00000174564	IL20RB	20.6299	-1.38531	0.477067	-2.9038	0.00368663	0.0143787	EC50_vs_DMSO
ENSG00000232850	PTGES2-AS1	50.4862	1.06916	0.368317	2.90283	0.00369805	0.0144197	EC50_vs_DMSO
ENSG00000257605	MYG1-AS1	45.7395	1.3062	0.45058	2.89894	0.00374428	0.0145823	EC50_vs_DMSO
ENSG00000283541	ENSG00000283541	48.6006	1.48226	0.511808	2.89613	0.00377794	0.0146992	EC50_vs_DMSO
ENSG00000263155	MYZAP	14.0705	2.33296	0.806995	2.89093	0.00384109	0.0149232	EC50_vs_DMSO
ENSG00000106004	HOXA5	16.546	-1.70679	0.590508	-2.89038	0.00384773	0.0149455	EC50_vs_DMSO
ENSG00000150054	MPP7	13.6571	-2.11938	0.73333	-2.89008	0.00385147	0.0149564	EC50_vs_DMSO
ENSG00000285955	ENSG00000285955	28.103	1.26993	0.439559	2.8891	0.0038634	0.0149991	EC50_vs_DMSO
ENSG00000265972	TXNIP	41.8805	-1.17712	0.408129	-2.88419	0.00392416	0.0152057	EC50_vs_DMSO
ENSG00000071073	MGAT4A	11.9048	2.12284	0.73717	2.87971	0.00398036	0.0153938	EC50_vs_DMSO
ENSG00000169116	PARM1	10.6339	2.29062	0.797956	2.87061	0.00409677	0.0157833	EC50_vs_DMSO
ENSG00000262209	PCDHGB3	46.5721	1.15378	0.402131	2.86917	0.00411545	0.0158371	EC50_vs_DMSO
ENSG00000253626	EIF5AL1	27.6182	-1.11464	0.388514	-2.869	0.00411778	0.0158377	EC50_vs_DMSO
ENSG00000148655	LRMDA	34.406	1.23357	0.430396	2.86614	0.00415509	0.0159736	EC50_vs_DMSO
ENSG00000274751	ENSG00000274751	21.1253	1.39951	0.489516	2.85897	0.00425019	0.0162964	EC50_vs_DMSO
ENSG00000162004	CCDC78	57.2185	1.02398	0.358664	2.855	0.00430372	0.0164742	EC50_vs_DMSO
ENSG00000259288	BUB1B-PAK6	26.2532	-1.29244	0.452922	-2.85356	0.00432322	0.0165297	EC50_vs_DMSO
ENSG00000108309	RUNDC3A	12.29	2.33337	0.819935	2.8458	0.00442997	0.0168813	EC50_vs_DMSO
ENSG00000114698	PLSCR4	30.7943	1.08154	0.380838	2.83989	0.00451289	0.0171648	EC50_vs_DMSO
ENSG00000284791	SMIM41	19.3616	2.03306	0.720735	2.82081	0.00479024	0.0180618	EC50_vs_DMSO
ENSG00000147257	GPC3	9.07991	-2.55953	0.907565	-2.82021	0.00479916	0.0180899	EC50_vs_DMSO
ENSG00000239704	CDRT4	64.8463	7.89223	2.79972	2.81893	0.00481837	0.0181466	EC50_vs_DMSO
ENSG00000153721	CNKSR3	20.8709	2.67606	0.949502	2.81838	0.00482665	0.0181736	EC50_vs_DMSO
ENSG00000102349	KLF8	13.9192	1.80121	0.640851	2.81065	0.00494413	0.0185077	EC50_vs_DMSO
ENSG00000204428	LY6G5C	12.5275	-2.02434	0.720604	-2.80922	0.00496609	0.0185814	EC50_vs_DMSO
ENSG00000007255	TRAPPC6A	36.5465	1.16572	0.415394	2.8063	0.00501142	0.0187248	EC50_vs_DMSO
ENSG00000182568	SATB1	17.059	1.61011	0.576128	2.79471	0.00519464	0.0193242	EC50_vs_DMSO
ENSG00000154027	AK5	28.4335	1.40094	0.5026	2.78739	0.0053134	0.0196615	EC50_vs_DMSO
ENSG00000167861	HID1	28.1368	1.30089	0.467596	2.78208	0.00540113	0.0199267	EC50_vs_DMSO
ENSG00000140600	SH3GL3	24.4217	-1.40749	0.505944	-2.7819	0.00540411	0.0199331	EC50_vs_DMSO
ENSG00000277511	ENSG00000277511	22.8006	1.70373	0.614192	2.77393	0.00553836	0.0203769	EC50_vs_DMSO
ENSG00000236536	ENSG00000236536	17.6246	-1.45097	0.523596	-2.77117	0.00558549	0.0205269	EC50_vs_DMSO
ENSG00000196267	ZNF836	29.2659	1.12583	0.406591	2.76896	0.00562357	0.0206365	EC50_vs_DMSO
ENSG00000152137	HSPB8	11.9647	1.75777	0.634977	2.76824	0.005636	0.0206559	EC50_vs_DMSO
ENSG00000171962	DRC3	20.3034	-1.52034	0.550619	-2.76115	0.00575988	0.0210429	EC50_vs_DMSO
ENSG00000224886	ENSG00000224886	13.7705	-1.61858	0.586482	-2.75981	0.00578341	0.0211138	EC50_vs_DMSO
ENSG00000183929	DUSP5P1	31.7768	1.14393	0.414701	2.75846	0.0058075	0.021188	EC50_vs_DMSO
ENSG00000229018	PMS2P7	30.5347	1.13339	0.412375	2.74846	0.00598764	0.0217811	EC50_vs_DMSO
ENSG00000076641	PAG1	36.3058	1.26747	0.463471	2.73474	0.00624304	0.0226075	EC50_vs_DMSO
ENSG00000142731	PLK4	42.8042	-1.1601	0.424402	-2.7335	0.00626659	0.0226831	EC50_vs_DMSO
ENSG00000146021	KLHL3	33.5757	1.02358	0.375061	2.72911	0.00635063	0.0229306	EC50_vs_DMSO
ENSG00000215612	HMX1	17.0344	1.69532	0.621334	2.72852	0.00636198	0.0229665	EC50_vs_DMSO
ENSG00000214783	POLR2J4	13.9895	1.58423	0.581053	2.72649	0.00640123	0.023103	EC50_vs_DMSO
ENSG00000237172	B3GNT9	773.556	1.21376	0.446003	2.72142	0.00650014	0.0234022	EC50_vs_DMSO
ENSG00000228043	SPOPL-DT	15.4355	-1.50793	0.554438	-2.71974	0.00653326	0.0235005	EC50_vs_DMSO
ENSG00000168243	GNG4	11.7535	-1.84085	0.678188	-2.71437	0.0066402	0.0238532	EC50_vs_DMSO
ENSG00000268509	ENSG00000268509	120.687	1.06198	0.391698	2.71123	0.0067035	0.0240377	EC50_vs_DMSO
ENSG00000082497	SERTAD4	11.6171	-1.70038	0.62771	-2.70886	0.00675153	0.0241883	EC50_vs_DMSO
ENSG00000095370	SH2D3C	8.86041	3.66543	1.35824	2.69867	0.00696174	0.024842	EC50_vs_DMSO
ENSG00000239322	ATP6V1B1-AS1	8.94408	-1.97492	0.734582	-2.68849	0.00717758	0.0254711	EC50_vs_DMSO
ENSG00000270419	CAHM	29.5412	1.09572	0.408032	2.68537	0.00724495	0.0256706	EC50_vs_DMSO
ENSG00000282051	ENSG00000282051	11.4736	2.3834	0.887795	2.68463	0.00726112	0.0257165	EC50_vs_DMSO
ENSG00000224066	ENSG00000224066	24.6907	1.35783	0.505828	2.68437	0.0072666	0.0257269	EC50_vs_DMSO
ENSG00000276027	RNU12	11.5462	2.01297	0.752325	2.67567	0.00745801	0.0263385	EC50_vs_DMSO
ENSG00000182156	ENPP7	11.9507	3.11256	1.16522	2.67123	0.00755734	0.0266543	EC50_vs_DMSO
ENSG00000203811	H3C14	1099.73	-1.0251	0.384663	-2.66494	0.00770025	0.027093	EC50_vs_DMSO
ENSG00000165046	LETM2	37.0351	-1.01438	0.380699	-2.66451	0.0077101	0.0271218	EC50_vs_DMSO
ENSG00000138411	HECW2	12.4901	1.85393	0.696319	2.66246	0.00775708	0.0272513	EC50_vs_DMSO
ENSG00000279811	ENSG00000279811	11.2385	2.0309	0.763262	2.66082	0.00779502	0.0273535	EC50_vs_DMSO
ENSG00000183186	C2CD4C	21.046	2.20844	0.830293	2.65983	0.00781792	0.0274232	EC50_vs_DMSO
ENSG00000239437	RN7SL752P	62.1664	1.02391	0.385683	2.6548	0.00793562	0.0277575	EC50_vs_DMSO
ENSG00000137266	SLC22A23	27.6835	1.37555	0.519131	2.64971	0.00805612	0.0281179	EC50_vs_DMSO
ENSG00000274062	U2	83.1795	-8.89478	3.36316	-2.64477	0.00817469	0.028507	EC50_vs_DMSO
ENSG00000205143	ARID3C	10.3678	-2.30522	0.872704	-2.64147	0.0082546	0.0287472	EC50_vs_DMSO
ENSG00000156140	ADAMTS3	13.5468	-1.56519	0.59341	-2.63761	0.00834914	0.0290273	EC50_vs_DMSO
ENSG00000223652	PRDM6-AS1	9.11177	4.1524	1.57502	2.63642	0.00837871	0.0290987	EC50_vs_DMSO
ENSG00000169429	CXCL8	14.7728	1.9497	0.741949	2.62781	0.00859371	0.0297619	EC50_vs_DMSO
ENSG00000139364	TMEM132B	10.1038	2.05202	0.781247	2.6266	0.00862422	0.029842	EC50_vs_DMSO
ENSG00000180155	LYNX1	13.9094	1.73877	0.662236	2.6256	0.00864953	0.0299103	EC50_vs_DMSO
ENSG00000245148	ARAP1-AS2	22.5434	1.34647	0.513213	2.62361	0.00870034	0.0300666	EC50_vs_DMSO
ENSG00000143195	ILDR2	20.2671	-1.22188	0.46697	-2.61661	0.00888072	0.0306045	EC50_vs_DMSO
ENSG00000224738	ENSG00000224738	9.22522	2.1205	0.817875	2.5927	0.00952262	0.0325382	EC50_vs_DMSO
ENSG00000270882	H4C14	3331.98	-1.39052	0.536796	-2.59041	0.00958617	0.0327345	EC50_vs_DMSO
ENSG00000152377	SPOCK1	19.9197	-1.63791	0.632371	-2.5901	0.00959468	0.0327566	EC50_vs_DMSO
ENSG00000206172	HBA1	31.0376	-5.19437	2.01147	-2.58238	0.00981212	0.0333716	EC50_vs_DMSO
ENSG00000205085	GARIN1A	26.238	1.05365	0.409062	2.57576	0.0100019	0.0339336	EC50_vs_DMSO
ENSG00000206559	ZCWPW2	57.4504	1.08293	0.420435	2.57574	0.0100027	0.0339336	EC50_vs_DMSO
ENSG00000283269	ENSG00000283269	18.2754	-1.30215	0.505877	-2.57404	0.0100518	0.0340607	EC50_vs_DMSO
ENSG00000129480	DTD2	64.6333	-1.06865	0.415345	-2.57291	0.0100847	0.0341328	EC50_vs_DMSO
ENSG00000260233	ZNRD2-DT	23.0407	1.29967	0.50661	2.56542	0.0103051	0.0347839	EC50_vs_DMSO
ENSG00000197275	RAD54B	30.1078	-1.00882	0.393259	-2.56528	0.0103092	0.0347902	EC50_vs_DMSO
ENSG00000284946	ENSG00000284946	61.5679	-1.07556	0.419861	-2.5617	0.0104161	0.0351288	EC50_vs_DMSO
ENSG00000287815	ENSG00000287815	15.4526	1.45446	0.567807	2.56154	0.0104209	0.0351379	EC50_vs_DMSO
ENSG00000289004	ENSG00000289004	17.0382	-1.38768	0.544126	-2.55029	0.0107632	0.0361181	EC50_vs_DMSO
ENSG00000188897	ENSG00000188897	75.8516	2.84021	1.1159	2.54521	0.0109211	0.0365261	EC50_vs_DMSO
ENSG00000178947	SMIM10L2A	11.9052	1.68775	0.663548	2.54352	0.0109741	0.0366502	EC50_vs_DMSO
ENSG00000256167	ATF4P4	10.6245	1.92915	0.759074	2.54145	0.0110395	0.0368436	EC50_vs_DMSO
ENSG00000214456	PLIN5	12.6469	1.53529	0.604979	2.53776	0.0111565	0.037169	EC50_vs_DMSO
ENSG00000124216	SNAI1	38.4913	-1.17153	0.462044	-2.53553	0.0112276	0.0373574	EC50_vs_DMSO
ENSG00000254703	SENCR	12.8004	-1.68605	0.664954	-2.53558	0.011226	0.0373574	EC50_vs_DMSO
ENSG00000289074	ENSG00000289074	25.0016	1.15618	0.455962	2.5357	0.0112221	0.0373574	EC50_vs_DMSO
ENSG00000289972	ENSG00000289972	23.8323	1.15192	0.45485	2.53252	0.0113245	0.0376407	EC50_vs_DMSO
ENSG00000168702	LRP1B	16.6019	1.44379	0.570958	2.52872	0.0114479	0.0380032	EC50_vs_DMSO
ENSG00000289000	ENSG00000289000	29.4152	1.20981	0.47869	2.52732	0.0114936	0.0381083	EC50_vs_DMSO
ENSG00000243173	RN7SL861P	20.7023	-1.40444	0.555995	-2.52599	0.0115372	0.0382295	EC50_vs_DMSO
ENSG00000178301	AQP11	16.805	1.35462	0.536457	2.52513	0.0115655	0.0383076	EC50_vs_DMSO
ENSG00000275880	ENSG00000275880	25.5784	1.19172	0.473152	2.51868	0.0117795	0.0389201	EC50_vs_DMSO
ENSG00000188385	JAKMIP3	10.7259	-2.32031	0.921847	-2.51703	0.011835	0.0390554	EC50_vs_DMSO
ENSG00000007264	MATK	40.883	1.14996	0.458421	2.50852	0.0121237	0.0398449	EC50_vs_DMSO
ENSG00000257671	KRT7-AS	32.3021	-1.2029	0.480223	-2.50487	0.0122496	0.0401932	EC50_vs_DMSO
ENSG00000273151	ENSG00000273151	21.4707	1.35753	0.542361	2.503	0.0123144	0.0403893	EC50_vs_DMSO
ENSG00000130600	H19	9.84393	-2.04865	0.818733	-2.50222	0.0123419	0.0404628	EC50_vs_DMSO
ENSG00000132517	SLC52A1	23.8769	1.32786	0.530971	2.50081	0.0123908	0.0405984	EC50_vs_DMSO
ENSG00000181652	ATG9B	45.3962	-1.02823	0.411556	-2.49839	0.0124758	0.0408437	EC50_vs_DMSO
ENSG00000158691	ZSCAN12	10.5818	-1.52277	0.610772	-2.49319	0.0126602	0.0413634	EC50_vs_DMSO
ENSG00000284874	ENSG00000284874	107.45	1.03412	0.415277	2.49019	0.0127674	0.0416543	EC50_vs_DMSO
ENSG00000258659	TRIM34	18.7944	1.24073	0.499284	2.48502	0.0129544	0.0422047	EC50_vs_DMSO
ENSG00000273002	ARHGEF2-AS2	19.8701	1.28054	0.516494	2.4793	0.0131641	0.0427708	EC50_vs_DMSO
ENSG00000120693	SMAD9	12.5279	-1.52055	0.613367	-2.47901	0.0131746	0.0427836	EC50_vs_DMSO
ENSG00000270141	TERC	47.9242	-1.39086	0.562474	-2.47276	0.0134075	0.0434086	EC50_vs_DMSO
ENSG00000286555	ENSG00000286555	17.3611	1.47435	0.596295	2.47253	0.0134162	0.0434281	EC50_vs_DMSO
ENSG00000237686	SCIRT	10.8678	1.66358	0.673289	2.47083	0.0134801	0.043591	EC50_vs_DMSO
ENSG00000233304	LINC01346	34.4257	1.43537	0.581456	2.46858	0.0135651	0.0438308	EC50_vs_DMSO
ENSG00000288995	ENSG00000288995	18.0629	1.42782	0.57947	2.46401	0.0137394	0.0443315	EC50_vs_DMSO
ENSG00000172260	NEGR1	17.2843	-1.22647	0.498224	-2.46168	0.0138287	0.044584	EC50_vs_DMSO
ENSG00000243902	ELFN2	29.1191	-1.07468	0.436856	-2.46004	0.0138922	0.0447619	EC50_vs_DMSO
ENSG00000288596	C8orf44	27.9315	1.03304	0.420419	2.45716	0.0140039	0.0450678	EC50_vs_DMSO
ENSG00000009950	MLXIPL	13.5686	2.16381	0.880944	2.45624	0.0140401	0.0451751	EC50_vs_DMSO
ENSG00000278867	ENSG00000278867	75.0667	1.0269	0.418223	2.45539	0.0140731	0.0452362	EC50_vs_DMSO
ENSG00000274177	ENSG00000274177	51.4123	1.00625	0.410214	2.45299	0.0141675	0.0454687	EC50_vs_DMSO
ENSG00000173867	ENSG00000173867	32.3654	-1.62937	0.664621	-2.45158	0.0142229	0.0456267	EC50_vs_DMSO
ENSG00000175426	PCSK1	27.2792	1.63465	0.666885	2.45117	0.0142391	0.0456604	EC50_vs_DMSO
ENSG00000248724	NPHP3-AS1	20.6768	1.20082	0.490141	2.44995	0.0142877	0.045798	EC50_vs_DMSO
ENSG00000248641	HMGA1P2	16.1863	-1.2968	0.529432	-2.44942	0.0143086	0.0458466	EC50_vs_DMSO
ENSG00000112742	TTK	30.3167	-1.08222	0.442123	-2.44777	0.0143743	0.0460296	EC50_vs_DMSO
ENSG00000204103	MAFB	30.6024	1.08984	0.44539	2.44694	0.0144077	0.0461182	EC50_vs_DMSO
ENSG00000261349	ENSG00000261349	19.2552	1.43485	0.586964	2.44454	0.0145039	0.0463802	EC50_vs_DMSO
ENSG00000138193	PLCE1	14.1564	-1.73528	0.711662	-2.43835	0.0147545	0.047023	EC50_vs_DMSO
ENSG00000271646	IRF2-DT	9.75542	1.74742	0.718654	2.43151	0.015036	0.0478158	EC50_vs_DMSO
ENSG00000204632	HLA-G	27.699	1.0331	0.426193	2.42401	0.01535	0.0486319	EC50_vs_DMSO
ENSG00000243870	RN7SL236P	93.1405	1.09503	0.451784	2.42379	0.0153595	0.0486525	EC50_vs_DMSO
ENSG00000215692	ENSG00000215692	22.434	1.1712	0.483255	2.42357	0.0153687	0.0486689	EC50_vs_DMSO
ENSG00000143942	CHAC2	16.1879	-1.49943	0.619879	-2.41891	0.0155671	0.0492042	EC50_vs_DMSO
ENSG00000275014	RN7SL166P	25.363	1.39171	0.575738	2.41726	0.0156378	0.0493786	EC50_vs_DMSO
ENSG00000173262	SLC2A14	19.4932	1.5666	0.648864	2.41437	0.0157623	0.0496743	EC50_vs_DMSO
ENSG00000185669	SNAI3	17.1961	1.47398	0.610747	2.4134	0.0158045	0.0497953	EC50_vs_DMSO
ENSG00000107282	APBA1	30.4639	1.23296	0.511135	2.4122	0.0158564	0.0499103	EC50_vs_DMSO
ENSG00000010292	NCAPD2	3341.2	-2.45057	0.0607713	-40.3245	0	0	EC80_vs_DMSO
ENSG00000013810	TACC3	3258.91	-3.93144	0.097674	-40.2507	0	0	EC80_vs_DMSO
ENSG00000025770	NCAPH2	2927.43	-3.04087	0.067764	-44.8744	0	0	EC80_vs_DMSO
ENSG00000066279	ASPM	1992.46	-6.51267	0.165822	-39.275	0	0	EC80_vs_DMSO
ENSG00000073111	MCM2	7857.96	-3.02987	0.0708658	-42.7551	0	0	EC80_vs_DMSO
ENSG00000075218	GTSE1	1457.23	-4.85198	0.126841	-38.2526	0	0	EC80_vs_DMSO
ENSG00000079616	KIF22	2080.97	-2.95785	0.0777691	-38.0338	0	0	EC80_vs_DMSO
ENSG00000088325	TPX2	7501.19	-5.17745	0.0895959	-57.7866	0	0	EC80_vs_DMSO
ENSG00000089685	BIRC5	1650.14	-5.97334	0.151718	-39.3714	0	0	EC80_vs_DMSO
ENSG00000100297	MCM5	1960.22	-3.62913	0.0936682	-38.7445	0	0	EC80_vs_DMSO
ENSG00000101057	MYBL2	2613.56	-5.85663	0.115559	-50.6807	0	0	EC80_vs_DMSO
ENSG00000104419	NDRG1	14315.4	3.51517	0.0867697	40.5115	0	0	EC80_vs_DMSO
ENSG00000105011	ASF1B	2106.84	-5.03951	0.110239	-45.7144	0	0	EC80_vs_DMSO
ENSG00000111206	FOXM1	2012.23	-4.26884	0.100379	-42.5272	0	0	EC80_vs_DMSO
ENSG00000112118	MCM3	5569.82	-2.60059	0.0576653	-45.098	0	0	EC80_vs_DMSO
ENSG00000113368	LMNB1	2421.21	-4.03588	0.0950254	-42.4716	0	0	EC80_vs_DMSO
ENSG00000113810	SMC4	1922.26	-3.91791	0.0944755	-41.4702	0	0	EC80_vs_DMSO
ENSG00000120802	TMPO	5520.54	-2.84077	0.0712301	-39.8816	0	0	EC80_vs_DMSO
ENSG00000122966	CIT	2407.43	-5.21044	0.10328	-50.4498	0	0	EC80_vs_DMSO
ENSG00000124575	H1-3	2427.15	-6.14766	0.130716	-47.0308	0	0	EC80_vs_DMSO
ENSG00000127564	PKMYT1	2115.09	-3.67283	0.0782987	-46.9079	0	0	EC80_vs_DMSO
ENSG00000127586	CHTF18	3001.84	-3.01131	0.0741432	-40.6148	0	0	EC80_vs_DMSO
ENSG00000146670	CDCA5	4037.12	-5.37906	0.0883463	-60.8861	0	0	EC80_vs_DMSO
ENSG00000148773	MKI67	2521.71	-5.95962	0.131297	-45.3904	0	0	EC80_vs_DMSO
ENSG00000160957	RECQL4	2251.96	-3.7637	0.0885891	-42.4849	0	0	EC80_vs_DMSO
ENSG00000161888	SPC24	4086.17	-6.90814	0.134552	-51.3418	0	0	EC80_vs_DMSO
ENSG00000162063	CCNF	3043.22	-2.94245	0.0686642	-42.8527	0	0	EC80_vs_DMSO
ENSG00000164611	PTTG1	4723.67	-3.7802	0.0785977	-48.0956	0	0	EC80_vs_DMSO
ENSG00000166508	MCM7	5185.92	-3.03682	0.0690718	-43.9662	0	0	EC80_vs_DMSO
ENSG00000166851	PLK1	4241.96	-4.73212	0.109864	-43.0726	0	0	EC80_vs_DMSO
ENSG00000167900	TK1	3797.97	-5.89278	0.116678	-50.5047	0	0	EC80_vs_DMSO
ENSG00000168298	H1-4	9983.5	-5.52222	0.0764751	-72.2094	0	0	EC80_vs_DMSO
ENSG00000168496	FEN1	3905.44	-3.36522	0.0764248	-44.0331	0	0	EC80_vs_DMSO
ENSG00000171848	RRM2	3507.61	-6.61006	0.147387	-44.8482	0	0	EC80_vs_DMSO
ENSG00000175063	UBE2C	1666.98	-4.84604	0.118449	-40.9124	0	0	EC80_vs_DMSO
ENSG00000177084	POLE	2209.2	-2.55514	0.0680995	-37.5206	0	0	EC80_vs_DMSO
ENSG00000178999	AURKB	1656.74	-4.9766	0.120993	-41.1314	0	0	EC80_vs_DMSO
ENSG00000183856	IQGAP3	2339.97	-4.94958	0.110821	-44.6628	0	0	EC80_vs_DMSO
ENSG00000184357	H1-5	10027.1	-7.52548	0.197724	-38.0605	0	0	EC80_vs_DMSO
ENSG00000185567	AHNAK2	17635.1	2.95762	0.0497993	59.3909	0	0	EC80_vs_DMSO
ENSG00000187741	FANCA	2994.5	-3.53939	0.0707929	-49.9964	0	0	EC80_vs_DMSO
ENSG00000187837	H1-2	2933.98	-5.23052	0.0922291	-56.7123	0	0	EC80_vs_DMSO
ENSG00000196747	H2AC13	2253.91	-6.39182	0.16201	-39.4533	0	0	EC80_vs_DMSO
ENSG00000197903	H2BC12	2545.57	-2.8432	0.074951	-37.9341	0	0	EC80_vs_DMSO
ENSG00000198901	PRC1	3013.45	-4.77647	0.10234	-46.6723	0	0	EC80_vs_DMSO
ENSG00000203852	H3C15	5140.9	-6.0866	0.127586	-47.706	0	0	EC80_vs_DMSO
ENSG00000237649	KIFC1	2611.16	-4.2012	0.0931627	-45.0953	0	0	EC80_vs_DMSO
ENSG00000261236	BOP1	4910.69	-2.78881	0.0629333	-44.3138	0	0	EC80_vs_DMSO
ENSG00000276043	UHRF1	5275.16	-5.02904	0.103198	-48.7321	0	0	EC80_vs_DMSO
ENSG00000278705	H4C2	4272.91	-4.74862	0.0996529	-47.6516	0	0	EC80_vs_DMSO
ENSG00000135476	ESPL1	2520.63	-3.58516	0.0956135	-37.4964	1.05605e-307	4.5315e-305	EC80_vs_DMSO
ENSG00000170412	GPRC5C	2516.73	2.77833	0.0744249	37.3306	5.22904e-305	2.20062e-302	EC80_vs_DMSO
ENSG00000050555	LAMC3	1025.27	-4.14475	0.111467	-37.1838	1.24863e-302	5.15566e-300	EC80_vs_DMSO
ENSG00000013573	DDX11	2126.21	-2.94911	0.0795232	-37.0849	4.92954e-301	1.99774e-298	EC80_vs_DMSO
ENSG00000186185	KIF18B	1597.13	-6.44479	0.174349	-36.9649	4.19598e-299	1.66954e-296	EC80_vs_DMSO
ENSG00000186193	SAPCD2	7182.39	-2.58444	0.0699681	-36.9375	1.15829e-298	4.52641e-296	EC80_vs_DMSO
ENSG00000273802	H2BC8	1189.17	-5.08677	0.138119	-36.8287	6.40666e-297	2.45971e-294	EC80_vs_DMSO
ENSG00000100162	CENPM	1846.59	-4.33237	0.119204	-36.3441	3.26167e-289	1.23066e-286	EC80_vs_DMSO
ENSG00000278828	H3C10	1374.19	-5.99163	0.165118	-36.287	2.59185e-288	9.61355e-286	EC80_vs_DMSO
ENSG00000077942	FBLN1	1015.42	-4.72049	0.130681	-36.1222	1.01719e-285	3.71002e-283	EC80_vs_DMSO
ENSG00000119403	PHF19	1060.7	-3.56755	0.0990681	-36.0111	5.61343e-284	2.01384e-281	EC80_vs_DMSO
ENSG00000137310	TCF19	1660.35	-4.31581	0.120086	-35.9393	7.42972e-283	2.62245e-280	EC80_vs_DMSO
ENSG00000142871	CCN1	9862.85	-3.15105	0.0879917	-35.8108	7.50772e-281	2.60792e-278	EC80_vs_DMSO
ENSG00000289316	ENSG00000289316	1518.1	3.5369	0.0995023	35.5459	9.6186e-277	3.28896e-274	EC80_vs_DMSO
ENSG00000167513	CDT1	1928.53	-3.16078	0.0898477	-35.1793	4.14415e-271	1.39524e-268	EC80_vs_DMSO
ENSG00000101412	E2F1	2497.72	-2.56085	0.0728836	-35.1362	1.8891e-270	6.26381e-268	EC80_vs_DMSO
ENSG00000076382	SPAG5	1266.49	-5.87793	0.16762	-35.0669	2.1522e-269	7.02968e-267	EC80_vs_DMSO
ENSG00000221829	FANCG	2387.57	-2.48462	0.070905	-35.0416	5.24372e-269	1.68755e-266	EC80_vs_DMSO
ENSG00000180573	H2AC6	2296.33	-2.81665	0.0806653	-34.9178	3.99365e-267	1.26662e-264	EC80_vs_DMSO
ENSG00000075702	WDR62	1016.91	-4.61541	0.132663	-34.7905	3.3901e-265	1.05984e-262	EC80_vs_DMSO
ENSG00000168393	DTYMK	2995.54	-3.06994	0.0888106	-34.5673	7.84143e-262	2.41693e-259	EC80_vs_DMSO
ENSG00000090889	KIF4A	1447.59	-6.29414	0.185189	-33.9876	3.39783e-253	1.03275e-250	EC80_vs_DMSO
ENSG00000259207	ITGB3	6508.84	3.12338	0.0921916	33.8792	1.34699e-251	4.03802e-249	EC80_vs_DMSO
ENSG00000167670	CHAF1A	3847.46	-2.95674	0.0879323	-33.6251	7.201e-248	2.12955e-245	EC80_vs_DMSO
ENSG00000117724	CENPF	1937	-4.85339	0.145573	-33.34	1.01684e-243	2.967e-241	EC80_vs_DMSO
ENSG00000101447	FAM83D	7825.94	-3.94017	0.118235	-33.3249	1.68157e-243	4.84202e-241	EC80_vs_DMSO
ENSG00000131747	TOP2A	1317.02	-6.40816	0.193089	-33.1876	1.62352e-241	4.61418e-239	EC80_vs_DMSO
ENSG00000140545	MFGE8	6120.83	2.37313	0.0715595	33.163	3.68178e-241	1.03298e-238	EC80_vs_DMSO
ENSG00000108106	UBE2S	10796.4	-2.14803	0.0648418	-33.1273	1.20292e-240	3.33224e-238	EC80_vs_DMSO
ENSG00000132646	PCNA	2117.96	-3.16286	0.0957837	-33.0209	4.07409e-239	1.11447e-236	EC80_vs_DMSO
ENSG00000088367	EPB41L1	2160.09	3.58135	0.108527	32.9997	8.19993e-239	2.2154e-236	EC80_vs_DMSO
ENSG00000274997	H2AC12	1168.86	-6.54453	0.198483	-32.9727	1.99895e-238	5.33476e-236	EC80_vs_DMSO
ENSG00000167325	RRM1	1412.22	-2.91284	0.0888744	-32.7748	1.34704e-235	3.55165e-233	EC80_vs_DMSO
ENSG00000286522	H3C2	1360.23	-7.00335	0.213726	-32.7679	1.68819e-235	4.39812e-233	EC80_vs_DMSO
ENSG00000100285	NEFH	7425.47	-1.92903	0.0588772	-32.7636	1.94357e-235	5.00388e-233	EC80_vs_DMSO
ENSG00000176619	LMNB2	18381.9	-2.01514	0.0615785	-32.7247	6.96495e-235	1.77234e-232	EC80_vs_DMSO
ENSG00000184371	CSF1	2637.31	2.29409	0.0701201	32.7166	9.07967e-235	2.2839e-232	EC80_vs_DMSO
ENSG00000158406	H4C8	1524.1	-4.0581	0.124193	-32.6759	3.44076e-234	8.55655e-232	EC80_vs_DMSO
ENSG00000180596	H2BC4	856.978	-4.84604	0.148746	-32.5794	8.03489e-233	1.97568e-230	EC80_vs_DMSO
ENSG00000167747	C19orf48	2372.72	-2.14146	0.0657509	-32.5692	1.11975e-232	2.72273e-230	EC80_vs_DMSO
ENSG00000160326	SLC2A6	2803.81	1.95463	0.0600153	32.5688	1.13397e-232	2.72701e-230	EC80_vs_DMSO
ENSG00000101003	GINS1	1411.15	-4.33686	0.133435	-32.5016	1.01255e-231	2.40854e-229	EC80_vs_DMSO
ENSG00000149591	TAGLN	1288.12	-3.8127	0.117867	-32.3476	1.49862e-229	3.52643e-227	EC80_vs_DMSO
ENSG00000197409	H3C4	1040.88	-4.71857	0.146472	-32.2147	1.09786e-227	2.55591e-225	EC80_vs_DMSO
ENSG00000014138	POLA2	873.398	-4.12622	0.128896	-32.0121	7.40756e-225	1.70639e-222	EC80_vs_DMSO
ENSG00000183598	H3C13	1352.44	-7.52659	0.235542	-31.9543	4.7009e-224	1.07161e-221	EC80_vs_DMSO
ENSG00000188229	TUBB4B	18030.3	-1.62662	0.0509952	-31.8975	2.89147e-223	6.5234e-221	EC80_vs_DMSO
ENSG00000188486	H2AX	31879	-2.24674	0.07083	-31.7201	8.19638e-221	1.8303e-218	EC80_vs_DMSO
ENSG00000062822	POLD1	2286.03	-2.4272	0.0766993	-31.6457	8.68643e-220	1.92014e-217	EC80_vs_DMSO
ENSG00000287080	H3C3	1184.34	-6.53323	0.206565	-31.6279	1.5257e-219	3.33884e-217	EC80_vs_DMSO
ENSG00000178921	PFAS	3504.25	-1.78027	0.0563668	-31.5836	6.19598e-219	1.3425e-216	EC80_vs_DMSO
ENSG00000143799	PARP1	3436.13	-2.08034	0.0664127	-31.3245	2.16574e-215	4.64658e-213	EC80_vs_DMSO
ENSG00000140534	TICRR	3988.43	-3.48787	0.11138	-31.315	2.91838e-215	6.20057e-213	EC80_vs_DMSO
ENSG00000277075	H2AC8	1057.06	-5.46322	0.174824	-31.2499	2.24073e-214	4.715e-212	EC80_vs_DMSO
ENSG00000087586	AURKA	879.473	-3.7849	0.121397	-31.1779	2.12609e-213	4.43117e-211	EC80_vs_DMSO
ENSG00000135045	C9orf40	1288.11	-2.5759	0.0831422	-30.9818	9.47762e-211	1.95668e-208	EC80_vs_DMSO
ENSG00000145386	CCNA2	1379.47	-5.11279	0.165453	-30.9018	1.13086e-209	2.31287e-207	EC80_vs_DMSO
ENSG00000162413	KLHL21	7228.16	1.90251	0.0616619	30.854	4.95626e-209	1.00429e-206	EC80_vs_DMSO
ENSG00000140525	FANCI	1390.49	-4.3048	0.139653	-30.8251	1.20937e-208	2.42806e-206	EC80_vs_DMSO
ENSG00000276903	H2AC16	1161.26	-6.54723	0.212467	-30.8153	1.6323e-208	3.24738e-206	EC80_vs_DMSO
ENSG00000276966	H4C5	4257.7	-3.66816	0.119137	-30.7893	3.6459e-208	7.188e-206	EC80_vs_DMSO
ENSG00000149328	GLB1L2	943.795	-3.16465	0.10358	-30.5527	5.20025e-205	1.01609e-202	EC80_vs_DMSO
ENSG00000135480	KRT7	12709.3	-3.55845	0.116563	-30.5281	1.10512e-204	2.14022e-202	EC80_vs_DMSO
ENSG00000184270	H2AC21	685.758	-5.07315	0.166593	-30.4522	1.11859e-203	2.1473e-201	EC80_vs_DMSO
ENSG00000177000	MTHFR	1634.6	2.88476	0.0949915	30.3687	1.4249e-202	2.71153e-200	EC80_vs_DMSO
ENSG00000146242	TPBG	2307.78	1.73317	0.0571831	30.3092	8.6832e-202	1.63813e-199	EC80_vs_DMSO
ENSG00000168209	DDIT4	2960.1	2.64209	0.0882621	29.9346	6.97688e-197	1.30497e-194	EC80_vs_DMSO
ENSG00000167508	MVD	16236.4	2.12581	0.0711994	29.8571	7.09848e-196	1.31647e-193	EC80_vs_DMSO
ENSG00000198830	HMGN2	3432.17	-2.95324	0.0989927	-29.8329	1.46265e-195	2.6898e-193	EC80_vs_DMSO
ENSG00000203814	H2BC18	1082.4	-4.68806	0.158573	-29.564	4.33887e-192	7.91266e-190	EC80_vs_DMSO
ENSG00000105486	LIG1	2832.99	-2.70302	0.0916772	-29.4841	4.60614e-191	8.33065e-189	EC80_vs_DMSO
ENSG00000122952	ZWINT	1041.84	-5.19294	0.177118	-29.3191	5.92626e-189	1.06304e-186	EC80_vs_DMSO
ENSG00000111602	TIMELESS	1505.81	-2.31777	0.0791831	-29.271	2.42598e-188	4.31627e-186	EC80_vs_DMSO
ENSG00000138092	CENPO	1232.11	-2.56165	0.0876537	-29.2247	9.41101e-188	1.66089e-185	EC80_vs_DMSO
ENSG00000147536	GINS4	987.32	-3.81225	0.130526	-29.2067	1.5935e-187	2.78978e-185	EC80_vs_DMSO
ENSG00000099901	RANBP1	3196.21	-1.94768	0.066928	-29.1012	3.47149e-186	6.02936e-184	EC80_vs_DMSO
ENSG00000108828	VAT1	23883.9	1.81397	0.062745	28.9101	8.90241e-184	1.53402e-181	EC80_vs_DMSO
ENSG00000001630	CYP51A1	4170.78	1.87324	0.0648101	28.9035	1.07994e-183	1.84636e-181	EC80_vs_DMSO
ENSG00000094804	CDC6	2693.9	-3.29681	0.114136	-28.8849	1.84611e-183	3.13181e-181	EC80_vs_DMSO
ENSG00000104738	MCM4	1966.84	-2.68176	0.093562	-28.6629	1.10571e-180	1.86134e-178	EC80_vs_DMSO
ENSG00000149809	TM7SF2	5418.59	2.54497	0.0888289	28.6503	1.5894e-180	2.65515e-178	EC80_vs_DMSO
ENSG00000123080	CDKN2C	919.485	-4.58674	0.16011	-28.6475	1.7212e-180	2.85354e-178	EC80_vs_DMSO
ENSG00000124635	H2BC11	772.184	-5.83373	0.204405	-28.5401	3.72484e-179	6.12891e-177	EC80_vs_DMSO
ENSG00000197837	H4-16	1226.87	-3.08489	0.108798	-28.3542	7.42274e-177	1.21223e-174	EC80_vs_DMSO
ENSG00000249115	HAUS5	923.413	-3.57673	0.126261	-28.3281	1.55721e-176	2.52429e-174	EC80_vs_DMSO
ENSG00000113657	DPYSL3	1869.83	-2.04786	0.0724245	-28.2758	6.86699e-176	1.10498e-173	EC80_vs_DMSO
ENSG00000163975	MELTF	15023.9	1.67116	0.059604	28.0377	5.63887e-173	9.00738e-171	EC80_vs_DMSO
ENSG00000165244	ZNF367	675.051	-4.92399	0.175983	-27.9799	2.85342e-172	4.52495e-170	EC80_vs_DMSO
ENSG00000123416	TUBA1B	11195.6	-2.47285	0.088439	-27.9611	4.83724e-172	7.61569e-170	EC80_vs_DMSO
ENSG00000146918	NCAPG2	685.279	-4.55902	0.163411	-27.8991	2.73429e-171	4.27408e-169	EC80_vs_DMSO
ENSG00000163346	PBXIP1	3945.35	1.71699	0.0615457	27.8979	2.83295e-171	4.3969e-169	EC80_vs_DMSO
ENSG00000051341	POLQ	703.889	-4.67335	0.167954	-27.8252	2.15294e-170	3.31795e-168	EC80_vs_DMSO
ENSG00000081059	TCF7	448.846	4.07611	0.146818	27.763	1.2139e-169	1.8577e-167	EC80_vs_DMSO
ENSG00000164045	CDC25A	752.998	-3.09726	0.111566	-27.7616	1.26084e-169	1.91613e-167	EC80_vs_DMSO
ENSG00000145632	PLK2	1070.92	-3.10627	0.112035	-27.726	3.38893e-169	5.11471e-167	EC80_vs_DMSO
ENSG00000138160	KIF11	647.065	-5.17397	0.186678	-27.716	4.48442e-169	6.72172e-167	EC80_vs_DMSO
ENSG00000091986	CCDC80	698.802	-3.8544	0.139112	-27.7071	5.72864e-169	8.52827e-167	EC80_vs_DMSO
ENSG00000179431	FJX1	2826.31	-2.66001	0.0962477	-27.6372	3.97918e-168	5.88381e-166	EC80_vs_DMSO
ENSG00000151503	NCAPD3	1375.27	-2.37996	0.0867992	-27.4191	1.62251e-165	2.38303e-163	EC80_vs_DMSO
ENSG00000275714	H3C1	602.641	-5.90053	0.215417	-27.3912	3.49169e-165	5.09415e-163	EC80_vs_DMSO
ENSG00000130766	SESN2	1684.35	2.09456	0.0765632	27.3573	8.8403e-165	1.2812e-162	EC80_vs_DMSO
ENSG00000130517	PGPEP1	699.228	2.92911	0.10741	27.2702	9.56734e-164	1.37745e-161	EC80_vs_DMSO
ENSG00000149115	TNKS1BP1	13070.9	1.41069	0.0517499	27.2597	1.27598e-163	1.82507e-161	EC80_vs_DMSO
ENSG00000176890	TYMS	714.301	-5.84656	0.21448	-27.2593	1.28983e-163	1.83289e-161	EC80_vs_DMSO
ENSG00000131069	ACSS2	11901.3	2.99368	0.109966	27.2237	3.40588e-163	4.80866e-161	EC80_vs_DMSO
ENSG00000225190	PLEKHM1	3322.55	1.82862	0.0673076	27.1681	1.54698e-162	2.17014e-160	EC80_vs_DMSO
ENSG00000137124	ALDH1B1	1300.33	-2.56829	0.0946897	-27.1232	5.24528e-162	7.31131e-160	EC80_vs_DMSO
ENSG00000101945	SUV39H1	840.522	-2.92927	0.108106	-27.0962	1.09169e-161	1.51206e-159	EC80_vs_DMSO
ENSG00000117984	CTSD	11896.9	1.56322	0.057782	27.0538	3.44967e-161	4.74796e-159	EC80_vs_DMSO
ENSG00000260630	SNAI3-AS1	923.43	2.9337	0.108465	27.0476	4.08127e-161	5.58215e-159	EC80_vs_DMSO
ENSG00000164692	COL1A2	1663.75	-4.4828	0.165944	-27.0138	1.01636e-160	1.3815e-158	EC80_vs_DMSO
ENSG00000276368	H2AC14	939.474	-7.07199	0.262541	-26.9368	8.15255e-160	1.1013e-157	EC80_vs_DMSO
ENSG00000149503	INCENP	3270.78	-2.7874	0.103701	-26.8792	3.84153e-159	5.15755e-157	EC80_vs_DMSO
ENSG00000105327	BBC3	933.977	2.51435	0.0939419	26.7649	8.27551e-158	1.10428e-155	EC80_vs_DMSO
ENSG00000130775	THEMIS2	1649	2.13155	0.0797322	26.7338	1.90403e-157	2.52531e-155	EC80_vs_DMSO
ENSG00000161547	SRSF2	4255.94	-1.43106	0.0537277	-26.6354	2.64029e-156	3.48073e-154	EC80_vs_DMSO
ENSG00000176845	METRNL	851.751	2.67549	0.100501	26.6215	3.82644e-156	5.01424e-154	EC80_vs_DMSO
ENSG00000160299	PCNT	4048.58	-1.93091	0.072847	-26.5064	8.17168e-155	1.06446e-152	EC80_vs_DMSO
ENSG00000143816	WNT9A	756.191	3.8811	0.146598	26.4744	1.91337e-154	2.47764e-152	EC80_vs_DMSO
ENSG00000109881	CCDC34	536.918	-4.04104	0.152672	-26.4687	2.2216e-154	2.85985e-152	EC80_vs_DMSO
ENSG00000136854	STXBP1	1421.99	1.97484	0.0749142	26.3613	3.80405e-153	4.86829e-151	EC80_vs_DMSO
ENSG00000167106	FAM102A	7267.31	1.29709	0.0492592	26.332	8.24912e-153	1.04956e-150	EC80_vs_DMSO
ENSG00000126602	TRAP1	2467.13	-1.71743	0.0652729	-26.3116	1.41216e-152	1.78634e-150	EC80_vs_DMSO
ENSG00000101255	TRIB3	6010.23	2.87361	0.109265	26.2995	1.94355e-152	2.44441e-150	EC80_vs_DMSO
ENSG00000134057	CCNB1	973.848	-4.43668	0.169285	-26.2084	2.13065e-151	2.66441e-149	EC80_vs_DMSO
ENSG00000105202	FBL	4137.11	-1.51594	0.0578597	-26.2003	2.63897e-151	3.28132e-149	EC80_vs_DMSO
ENSG00000119969	HELLS	543.129	-4.51227	0.172633	-26.1379	1.3521e-150	1.67171e-148	EC80_vs_DMSO
ENSG00000123374	CDK2	942.249	-2.92329	0.111998	-26.1013	3.522e-150	4.33008e-148	EC80_vs_DMSO
ENSG00000088899	LZTS3	1367.05	2.77911	0.106878	26.0026	4.62639e-149	5.65609e-147	EC80_vs_DMSO
ENSG00000167601	AXL	10618.3	-1.88316	0.0724494	-25.9928	5.97871e-149	7.26878e-147	EC80_vs_DMSO
ENSG00000125826	RBCK1	7244.41	1.37381	0.0529355	25.9525	1.70175e-148	2.05752e-146	EC80_vs_DMSO
ENSG00000157514	TSC22D3	835.894	3.01688	0.116434	25.9107	5.0477e-148	6.06944e-146	EC80_vs_DMSO
ENSG00000159164	SV2A	1579.25	2.45023	0.0946265	25.8936	7.85518e-148	9.39359e-146	EC80_vs_DMSO
ENSG00000166582	CENPV	2557.74	-2.21977	0.086353	-25.7057	1.00863e-145	1.19961e-143	EC80_vs_DMSO
ENSG00000132507	EIF5A	8432.84	-1.5607	0.060834	-25.655	3.71929e-145	4.39962e-143	EC80_vs_DMSO
ENSG00000135404	CD63	19921.1	1.81252	0.0707894	25.6043	1.36465e-144	1.60559e-142	EC80_vs_DMSO
ENSG00000149596	JPH2	612.839	-3.88458	0.152371	-25.4942	2.28769e-143	2.67721e-141	EC80_vs_DMSO
ENSG00000149136	SSRP1	4673.85	-1.74076	0.0684793	-25.4203	1.5044e-142	1.75118e-140	EC80_vs_DMSO
ENSG00000171056	SOX7	4976.04	-2.29734	0.0904092	-25.4104	1.93331e-142	2.23855e-140	EC80_vs_DMSO
ENSG00000168502	MTCL1	1984.72	-1.66022	0.0655904	-25.312	2.3576e-141	2.71546e-139	EC80_vs_DMSO
ENSG00000104889	RNASEH2A	1061.93	-3.01892	0.119521	-25.2584	9.15987e-141	1.0495e-138	EC80_vs_DMSO
ENSG00000104936	DMPK	1266.97	2.09544	0.0831939	25.1875	5.49774e-140	6.26627e-138	EC80_vs_DMSO
ENSG00000161800	RACGAP1	681.584	-3.51508	0.13989	-25.1275	2.49313e-139	2.82692e-137	EC80_vs_DMSO
ENSG00000164733	CTSB	4628.56	1.31946	0.0526275	25.0717	1.01339e-138	1.14315e-136	EC80_vs_DMSO
ENSG00000117632	STMN1	2607.25	-2.63121	0.105297	-24.9885	8.14544e-138	9.14127e-136	EC80_vs_DMSO
ENSG00000137812	KNL1	603.821	-5.16328	0.206789	-24.9688	1.33379e-137	1.48922e-135	EC80_vs_DMSO
ENSG00000160447	PKN3	3207.41	-1.67299	0.067053	-24.9503	2.12011e-137	2.35515e-135	EC80_vs_DMSO
ENSG00000183684	ALYREF	2014.46	-1.96236	0.0790027	-24.8391	3.39153e-136	3.7485e-134	EC80_vs_DMSO
ENSG00000178726	THBD	19033.2	2.41877	0.097511	24.8051	7.90551e-136	8.69368e-134	EC80_vs_DMSO
ENSG00000165271	NOL6	2522.46	-1.56774	0.0637305	-24.5995	1.27846e-133	1.39889e-131	EC80_vs_DMSO
ENSG00000185561	TLCD2	405.116	3.54762	0.144558	24.5412	5.36399e-133	5.84008e-131	EC80_vs_DMSO
ENSG00000118707	TGIF2	715.654	-2.92637	0.119497	-24.4891	1.92858e-132	2.08936e-130	EC80_vs_DMSO
ENSG00000092853	CLSPN	509.484	-5.01275	0.204965	-24.4566	4.27767e-132	4.61145e-130	EC80_vs_DMSO
ENSG00000173548	SNX33	2479.97	1.28171	0.0524683	24.4282	8.57163e-132	9.19518e-130	EC80_vs_DMSO
ENSG00000141456	PELP1	4491.37	-1.33989	0.05496	-24.3793	2.83468e-131	3.02606e-129	EC80_vs_DMSO
ENSG00000122378	PRXL2A	2425.88	1.85383	0.076156	24.3426	6.94918e-131	7.38232e-129	EC80_vs_DMSO
ENSG00000148019	CEP78	951.038	-2.04464	0.0841504	-24.2974	2.08837e-130	2.20782e-128	EC80_vs_DMSO
ENSG00000162062	TEDC2	707.668	-2.48476	0.102298	-24.2894	2.53419e-130	2.66025e-128	EC80_vs_DMSO
ENSG00000164032	H2AZ1	2980.09	-1.63325	0.0672412	-24.2893	2.54064e-130	2.66025e-128	EC80_vs_DMSO
ENSG00000078804	TP53INP2	753.371	2.80874	0.116198	24.1721	4.37812e-129	4.56242e-127	EC80_vs_DMSO
ENSG00000140044	JDP2	1446.43	1.94465	0.0807249	24.0899	3.19081e-128	3.30937e-126	EC80_vs_DMSO
ENSG00000169710	FASN	82762.5	1.77627	0.0737572	24.0826	3.80233e-128	3.92501e-126	EC80_vs_DMSO
ENSG00000239672	NME1	1483.06	-2.41566	0.100446	-24.0494	8.46521e-128	8.69731e-126	EC80_vs_DMSO
ENSG00000078900	TP73	526.979	-3.00038	0.125045	-23.9944	3.1803e-127	3.25223e-125	EC80_vs_DMSO
ENSG00000030582	GRN	22384.8	1.64658	0.0687771	23.9409	1.15013e-126	1.17067e-124	EC80_vs_DMSO
ENSG00000197081	IGF2R	4329.15	1.20622	0.0504064	23.93	1.49427e-126	1.51392e-124	EC80_vs_DMSO
ENSG00000143878	RHOB	3373.78	2.54472	0.10639	23.9187	1.9552e-126	1.97178e-124	EC80_vs_DMSO
ENSG00000183207	RUVBL2	2563.48	-1.74273	0.0728818	-23.9118	2.31144e-126	2.32034e-124	EC80_vs_DMSO
ENSG00000103742	IGDCC4	392.758	3.06246	0.12868	23.7991	3.41082e-125	3.40832e-123	EC80_vs_DMSO
ENSG00000183760	ACP7	1058.21	2.70271	0.113674	23.776	5.92084e-125	5.88962e-123	EC80_vs_DMSO
ENSG00000173457	PPP1R14B	8996.77	-1.25	0.0527313	-23.705	3.19841e-124	3.16715e-122	EC80_vs_DMSO
ENSG00000140451	PIF1	424.609	-5.33991	0.225961	-23.632	1.80817e-123	1.78243e-121	EC80_vs_DMSO
ENSG00000197451	HNRNPAB	10302.6	-1.2592	0.0535511	-23.5141	2.9285e-122	2.87387e-120	EC80_vs_DMSO
ENSG00000174327	SLC16A13	1003.58	1.78171	0.0758464	23.4911	5.03346e-122	4.91752e-120	EC80_vs_DMSO
ENSG00000132780	NASP	841.797	-2.81566	0.120006	-23.4627	9.81152e-122	9.54291e-120	EC80_vs_DMSO
ENSG00000080823	MOK	2096.39	-2.01347	0.0858253	-23.4601	1.0433e-121	1.01025e-119	EC80_vs_DMSO
ENSG00000128272	ATF4	11333.9	1.60032	0.0684269	23.3873	5.76094e-121	5.55385e-119	EC80_vs_DMSO
ENSG00000076248	UNG	2336.62	-2.2657	0.0968921	-23.3838	6.2484e-121	5.99736e-119	EC80_vs_DMSO
ENSG00000239306	RBM14	1289.83	-1.87989	0.0803983	-23.3822	6.48634e-121	6.19856e-119	EC80_vs_DMSO
ENSG00000169418	NPR1	921.866	2.64078	0.113085	23.3521	1.31193e-120	1.24827e-118	EC80_vs_DMSO
ENSG00000117399	CDC20	428.244	-5.31724	0.227819	-23.3398	1.74971e-120	1.6576e-118	EC80_vs_DMSO
ENSG00000154760	SLFN13	685.345	-2.65281	0.11389	-23.2927	5.2578e-120	4.95956e-118	EC80_vs_DMSO
ENSG00000142230	SAE1	4326.93	-1.30124	0.0559945	-23.2387	1.85246e-119	1.73988e-117	EC80_vs_DMSO
ENSG00000130816	DNMT1	3095.94	-2.24464	0.0968805	-23.1691	9.32556e-119	8.72139e-117	EC80_vs_DMSO
ENSG00000079337	RAPGEF3	2486.43	2.39077	0.103479	23.104	4.2241e-118	3.93363e-116	EC80_vs_DMSO
ENSG00000112715	VEGFA	2293.49	1.77463	0.0768641	23.0879	6.13186e-118	5.686e-116	EC80_vs_DMSO
ENSG00000106689	LHX2	537.948	-4.373	0.189411	-23.0873	6.20908e-118	5.73331e-116	EC80_vs_DMSO
ENSG00000121152	NCAPH	426.127	-5.38935	0.233674	-23.0635	1.07634e-117	9.8969e-116	EC80_vs_DMSO
ENSG00000164104	HMGB2	475.779	-3.07353	0.133409	-23.0384	1.92104e-117	1.759e-115	EC80_vs_DMSO
ENSG00000171388	APLN	520.841	-3.86337	0.167699	-23.0375	1.96453e-117	1.79132e-115	EC80_vs_DMSO
ENSG00000249992	TMEM158	2874.12	2.35743	0.102473	23.0052	4.13025e-117	3.75047e-115	EC80_vs_DMSO
ENSG00000007384	RHBDF1	2651.65	1.55371	0.0679515	22.865	1.03762e-115	9.38321e-114	EC80_vs_DMSO
ENSG00000178951	ZBTB7A	6937.56	1.09784	0.048075	22.8359	2.01823e-115	1.81757e-113	EC80_vs_DMSO
ENSG00000125872	LRRN4	660.422	-2.57731	0.112872	-22.834	2.10931e-115	1.89181e-113	EC80_vs_DMSO
ENSG00000106665	CLIP2	18988.6	1.47926	0.0648388	22.8144	3.29896e-115	2.94671e-113	EC80_vs_DMSO
ENSG00000084774	CAD	4605.94	-1.52746	0.0669991	-22.7982	4.77725e-115	4.24981e-113	EC80_vs_DMSO
ENSG00000066923	STAG3	694.158	-2.84061	0.124648	-22.7891	5.87963e-115	5.2093e-113	EC80_vs_DMSO
ENSG00000070814	TCOF1	5151.63	-2.40238	0.105582	-22.7536	1.32154e-114	1.16615e-112	EC80_vs_DMSO
ENSG00000214176	PLEKHM1P1	951.969	2.27768	0.100304	22.7078	3.75022e-114	3.29598e-112	EC80_vs_DMSO
ENSG00000111665	CDCA3	493.769	-5.93359	0.262197	-22.6303	2.18052e-113	1.90874e-111	EC80_vs_DMSO
ENSG00000278463	H2AC4	1697.74	-6.31415	0.279322	-22.6053	3.84361e-113	3.35114e-111	EC80_vs_DMSO
ENSG00000106628	POLD2	2862.75	-1.4476	0.0640558	-22.5991	4.42219e-113	3.84028e-111	EC80_vs_DMSO
ENSG00000099875	MKNK2	7984.12	1.08959	0.0482367	22.5885	5.62488e-113	4.86541e-111	EC80_vs_DMSO
ENSG00000213397	HAUS7	374.296	-3.50404	0.155227	-22.5736	7.87765e-113	6.78718e-111	EC80_vs_DMSO
ENSG00000177602	HASPIN	386.753	-4.06443	0.180086	-22.5694	8.65965e-113	7.43168e-111	EC80_vs_DMSO
ENSG00000105426	PTPRS	4846.99	1.30528	0.0579557	22.5221	2.52355e-112	2.15724e-110	EC80_vs_DMSO
ENSG00000123485	HJURP	456.775	-5.66268	0.251782	-22.4904	5.15319e-112	4.38803e-110	EC80_vs_DMSO
ENSG00000144554	FANCD2	357.408	-4.71479	0.209669	-22.4868	5.58902e-112	4.7407e-110	EC80_vs_DMSO
ENSG00000185187	SIGIRR	357.58	2.85111	0.126905	22.4664	8.83865e-112	7.46815e-110	EC80_vs_DMSO
ENSG00000277775	H3C7	722.539	-7.37851	0.328434	-22.4657	8.98299e-112	7.56092e-110	EC80_vs_DMSO
ENSG00000109685	NSD2	2791.07	-1.61491	0.0720307	-22.4197	2.52767e-111	2.11937e-109	EC80_vs_DMSO
ENSG00000166897	ELFN2	1841.02	-2.30911	0.103008	-22.4169	2.69545e-111	2.25142e-109	EC80_vs_DMSO
ENSG00000231925	TAPBP	7426.52	1.22973	0.0549178	22.3922	4.68869e-111	3.90142e-109	EC80_vs_DMSO
ENSG00000108424	KPNB1	7824.1	-1.1314	0.0505376	-22.3873	5.23675e-111	4.34095e-109	EC80_vs_DMSO
ENSG00000278259	MYO19	1211.83	-1.86501	0.0834318	-22.3537	1.11044e-110	9.17015e-109	EC80_vs_DMSO
ENSG00000142945	KIF2C	601.384	-6.74761	0.302055	-22.339	1.54376e-110	1.27006e-108	EC80_vs_DMSO
ENSG00000267519	MIR23AHG	2946.12	1.8758	0.0839959	22.332	1.80494e-110	1.47938e-108	EC80_vs_DMSO
ENSG00000011426	ANLN	605.703	-6.30685	0.283709	-22.23	1.76082e-109	1.43783e-107	EC80_vs_DMSO
ENSG00000154146	NRGN	850.572	-2.42608	0.109182	-22.2206	2.17385e-109	1.7685e-107	EC80_vs_DMSO
ENSG00000108582	CPD	2376.81	1.26218	0.0568521	22.2012	3.34767e-109	2.71335e-107	EC80_vs_DMSO
ENSG00000103187	COTL1	2574.03	-2.09664	0.0945353	-22.1784	5.55204e-109	4.48342e-107	EC80_vs_DMSO
ENSG00000101868	POLA1	711.982	-2.42427	0.109376	-22.1646	7.53839e-109	6.06508e-107	EC80_vs_DMSO
ENSG00000188916	INSYN2A	346.113	5.00535	0.225868	22.1606	8.25187e-109	6.6148e-107	EC80_vs_DMSO
ENSG00000188042	ARL4C	2921.14	-2.1794	0.0984041	-22.1474	1.1043e-108	8.81991e-107	EC80_vs_DMSO
ENSG00000119333	DYNC2I2	4796.96	-1.34246	0.0607485	-22.0987	3.25327e-108	2.58889e-106	EC80_vs_DMSO
ENSG00000185130	H2BC13	556.083	-6.41311	0.290721	-22.0593	7.77608e-108	6.16564e-106	EC80_vs_DMSO
ENSG00000128965	CHAC1	640.616	2.56429	0.116247	22.0589	7.84114e-108	6.19479e-106	EC80_vs_DMSO
ENSG00000262655	SPON1	3641.64	-2.12425	0.0963938	-22.0372	1.26677e-107	9.97191e-106	EC80_vs_DMSO
ENSG00000148180	GSN	1932.29	2.39013	0.108498	22.0292	1.51189e-107	1.18589e-105	EC80_vs_DMSO
ENSG00000198563	DDX39B	6376.02	-1.28591	0.0585598	-21.9589	7.118e-107	5.56323e-105	EC80_vs_DMSO
ENSG00000011332	DPF1	393.182	-4.40227	0.200765	-21.9275	1.42044e-106	1.10623e-104	EC80_vs_DMSO
ENSG00000092201	SUPT16H	2715.25	-1.34207	0.061288	-21.8978	2.72879e-106	2.11762e-104	EC80_vs_DMSO
ENSG00000130827	PLXNA3	2830.59	1.2916	0.0592187	21.8107	1.8354e-105	1.41929e-103	EC80_vs_DMSO
ENSG00000251562	MALAT1	22648.1	1.96857	0.0902628	21.8093	1.89224e-105	1.45809e-103	EC80_vs_DMSO
ENSG00000184260	H2AC20	490.042	-4.28508	0.19656	-21.8004	2.30098e-105	1.76683e-103	EC80_vs_DMSO
ENSG00000178719	GRINA	2517.66	1.51633	0.0696185	21.7806	3.54681e-105	2.71393e-103	EC80_vs_DMSO
ENSG00000184990	SIVA1	3128.14	-1.43252	0.0659405	-21.7244	1.20756e-104	9.20777e-103	EC80_vs_DMSO
ENSG00000001617	SEMA3F	418.358	2.67517	0.12339	21.6805	3.13284e-104	2.38052e-102	EC80_vs_DMSO
ENSG00000131351	HAUS8	378.75	-4.28715	0.19775	-21.6797	3.19007e-104	2.41562e-102	EC80_vs_DMSO
ENSG00000121039	RDH10	1985.93	2.19245	0.101166	21.6718	3.7885e-104	2.85888e-102	EC80_vs_DMSO
ENSG00000167393	PPP2R3B	895.589	-2.21001	0.102128	-21.6396	7.62154e-104	5.73161e-102	EC80_vs_DMSO
ENSG00000100612	DHRS7	2311.6	1.49214	0.0690123	21.6213	1.13184e-103	8.48258e-102	EC80_vs_DMSO
ENSG00000251493	FOXD1	8923.51	-1.31609	0.0609219	-21.6029	1.68792e-103	1.26069e-101	EC80_vs_DMSO
ENSG00000196497	IPO4	3208.58	-1.50324	0.0696161	-21.5933	2.07618e-103	1.54541e-101	EC80_vs_DMSO
ENSG00000160014	CALM3	13493.1	-1.12321	0.0521543	-21.5362	7.12507e-103	5.28559e-101	EC80_vs_DMSO
ENSG00000108561	C1QBP	5405.16	-1.30706	0.0607843	-21.5032	1.45248e-102	1.07385e-100	EC80_vs_DMSO
ENSG00000136824	SMC2	353.286	-3.6525	0.169885	-21.4998	1.56375e-102	1.15223e-100	EC80_vs_DMSO
ENSG00000136997	MYC	1065.8	-2.24989	0.104744	-21.48	2.39747e-102	1.76061e-100	EC80_vs_DMSO
ENSG00000233822	H2BC15	410.416	-4.91077	0.228642	-21.478	2.49938e-102	1.82931e-100	EC80_vs_DMSO
ENSG00000175643	RMI2	406.757	-4.44207	0.206932	-21.4663	3.21573e-102	2.34577e-100	EC80_vs_DMSO
ENSG00000197457	STMN3	9621.11	-1.78921	0.0834206	-21.448	4.76561e-102	3.4648e-100	EC80_vs_DMSO
ENSG00000164236	ANKRD33B	1583.14	-2.39069	0.11159	-21.4239	8.00211e-102	5.79862e-100	EC80_vs_DMSO
ENSG00000093009	CDC45	403.679	-6.13252	0.287121	-21.3587	3.23702e-101	2.33792e-99	EC80_vs_DMSO
ENSG00000138180	CEP55	384.922	-4.98507	0.23358	-21.342	4.62443e-101	3.32898e-99	EC80_vs_DMSO
ENSG00000196363	WDR5	2770.76	-1.20076	0.056384	-21.2962	1.23183e-100	8.83845e-99	EC80_vs_DMSO
ENSG00000085999	RAD54L	540.906	-4.80418	0.225622	-21.293	1.31808e-100	9.42643e-99	EC80_vs_DMSO
ENSG00000135127	BICDL1	617.173	2.92501	0.137493	21.274	1.97778e-100	1.40983e-98	EC80_vs_DMSO
ENSG00000100726	TELO2	6020.5	-1.39333	0.0655973	-21.2407	4.02095e-100	2.85697e-98	EC80_vs_DMSO
ENSG00000068489	PRR11	429.454	-4.01098	0.189179	-21.2021	9.14064e-100	6.47359e-98	EC80_vs_DMSO
ENSG00000130726	TRIM28	20208.2	-1.05866	0.0500435	-21.1547	2.49554e-99	1.76169e-97	EC80_vs_DMSO
ENSG00000161996	WDR90	3079.27	-1.29505	0.061284	-21.1319	4.04816e-99	2.84855e-97	EC80_vs_DMSO
ENSG00000124762	CDKN1A	8883.7	2.19441	0.103977	21.1047	7.19584e-99	5.04724e-97	EC80_vs_DMSO
ENSG00000141510	TP53	1365.43	-1.59295	0.075553	-21.0839	1.11896e-98	7.8234e-97	EC80_vs_DMSO
ENSG00000196352	CD55	799.776	1.93243	0.0918392	21.0415	2.73676e-98	1.90736e-96	EC80_vs_DMSO
ENSG00000171867	PRNP	1872.15	1.4946	0.0711844	20.9962	7.11193e-98	4.94087e-96	EC80_vs_DMSO
ENSG00000171130	ATP6V0E2	1963.16	-1.66409	0.0793238	-20.9785	1.03155e-97	7.14378e-96	EC80_vs_DMSO
ENSG00000257167	TMPO-AS1	413.637	-3.53255	0.16839	-20.9783	1.03493e-97	7.14457e-96	EC80_vs_DMSO
ENSG00000127415	IDUA	654.133	2.0555	0.0980911	20.955	1.68975e-97	1.16284e-95	EC80_vs_DMSO
ENSG00000090339	ICAM1	3222.36	2.13944	0.102224	20.929	2.91645e-97	2.00074e-95	EC80_vs_DMSO
ENSG00000169679	BUB1	433.152	-6.0925	0.291129	-20.9271	3.03196e-97	2.07348e-95	EC80_vs_DMSO
ENSG00000177595	PIDD1	2023.69	-1.59355	0.0761726	-20.9202	3.50309e-97	2.38821e-95	EC80_vs_DMSO
ENSG00000089006	SNX5	1285.06	-1.64773	0.0789455	-20.8718	9.66817e-97	6.57075e-95	EC80_vs_DMSO
ENSG00000131620	ANO1	851.798	-2.23878	0.107358	-20.8533	1.42134e-96	9.62987e-95	EC80_vs_DMSO
ENSG00000115163	CENPA	405.317	-5.81824	0.279131	-20.8441	1.72341e-96	1.16405e-94	EC80_vs_DMSO
ENSG00000173207	CKS1B	418.468	-3.95953	0.190097	-20.829	2.36321e-96	1.59127e-94	EC80_vs_DMSO
ENSG00000059804	SLC2A3	507.441	3.33224	0.16008	20.8161	3.09617e-96	2.07842e-94	EC80_vs_DMSO
ENSG00000253729	PRKDC	9396.3	-1.00609	0.0484557	-20.763	9.35482e-96	6.26058e-94	EC80_vs_DMSO
ENSG00000132341	RAN	3058.91	-1.42472	0.0688438	-20.695	3.84238e-95	2.56362e-93	EC80_vs_DMSO
ENSG00000185697	MYBL1	753.17	-3.45664	0.167064	-20.6906	4.21348e-95	2.80267e-93	EC80_vs_DMSO
ENSG00000149798	CDC42EP2	2196.84	1.349	0.065202	20.6895	4.30283e-95	2.85343e-93	EC80_vs_DMSO
ENSG00000177283	FZD8	551.464	3.54178	0.171193	20.6888	4.37373e-95	2.89168e-93	EC80_vs_DMSO
ENSG00000108175	ZMIZ1	705.058	2.46483	0.11915	20.6868	4.55206e-95	3.00052e-93	EC80_vs_DMSO
ENSG00000187266	EPOR	340.209	2.81935	0.136425	20.666	7.012e-95	4.60812e-93	EC80_vs_DMSO
ENSG00000197785	ATAD3A	1709.06	-1.43612	0.0695222	-20.657	8.44843e-95	5.53549e-93	EC80_vs_DMSO
ENSG00000112877	CEP72	994.684	-1.75004	0.0847331	-20.6535	9.07967e-95	5.93133e-93	EC80_vs_DMSO
ENSG00000103249	CLCN7	13247.3	1.35539	0.0656663	20.6406	1.18661e-94	7.72852e-93	EC80_vs_DMSO
ENSG00000136811	ODF2	1021.57	-1.77033	0.0857849	-20.6369	1.28004e-94	8.31229e-93	EC80_vs_DMSO
ENSG00000101444	AHCY	6054.89	-1.25697	0.060939	-20.6266	1.58383e-94	1.02546e-92	EC80_vs_DMSO
ENSG00000042445	RETSAT	930.022	1.70148	0.0825475	20.6121	2.1375e-94	1.37985e-92	EC80_vs_DMSO
ENSG00000164741	DLC1	1603.71	-1.68033	0.0819264	-20.5103	1.74324e-93	1.12203e-91	EC80_vs_DMSO
ENSG00000105323	HNRNPUL1	5291.64	-1.08188	0.0528175	-20.4834	3.02786e-93	1.94316e-91	EC80_vs_DMSO
ENSG00000169926	KLF13	1951.51	1.3666	0.0667203	20.4825	3.08424e-93	1.97355e-91	EC80_vs_DMSO
ENSG00000135372	NAT10	2486.85	-1.31261	0.0641666	-20.4563	5.28117e-93	3.36948e-91	EC80_vs_DMSO
ENSG00000148842	CNNM2	920.688	1.7126	0.0838277	20.43	9.05496e-93	5.76043e-91	EC80_vs_DMSO
ENSG00000175482	POLD4	1021.44	1.57042	0.0769331	20.4129	1.28561e-92	8.15484e-91	EC80_vs_DMSO
ENSG00000145014	TMEM44	1398.63	1.30761	0.0640755	20.4073	1.44101e-92	9.11418e-91	EC80_vs_DMSO
ENSG00000132471	WBP2	1518.45	1.54328	0.0756384	20.4034	1.56016e-92	9.83936e-91	EC80_vs_DMSO
ENSG00000141499	WRAP53	1221.96	-2.12682	0.104336	-20.3843	2.30408e-92	1.44892e-90	EC80_vs_DMSO
ENSG00000125652	ALKBH7	3241.06	1.47693	0.0725169	20.3667	3.29917e-92	2.06874e-90	EC80_vs_DMSO
ENSG00000118156	ZNF541	873.174	-2.06239	0.101364	-20.3464	4.99602e-92	3.1238e-90	EC80_vs_DMSO
ENSG00000171617	ENC1	1098.93	-2.43651	0.119803	-20.3376	5.97328e-92	3.7242e-90	EC80_vs_DMSO
ENSG00000071539	TRIP13	343.591	-5.70551	0.280754	-20.3221	8.20248e-92	5.09952e-90	EC80_vs_DMSO
ENSG00000111788	ENSG00000111788	310.868	-4.33961	0.213748	-20.3024	1.22395e-91	7.58781e-90	EC80_vs_DMSO
ENSG00000134324	LPIN1	5693.99	1.56341	0.0770125	20.3007	1.26795e-91	7.83836e-90	EC80_vs_DMSO
ENSG00000111669	TPI1	17257.6	-1.10118	0.0542871	-20.2844	1.76581e-91	1.08854e-89	EC80_vs_DMSO
ENSG00000075340	ADD2	1677.91	-1.44104	0.0710816	-20.273	2.2254e-91	1.36799e-89	EC80_vs_DMSO
ENSG00000139734	DIAPH3	333.055	-4.93192	0.243341	-20.2676	2.48707e-91	1.52456e-89	EC80_vs_DMSO
ENSG00000134690	CDCA8	348.027	-5.28271	0.26066	-20.2666	2.53438e-91	1.54923e-89	EC80_vs_DMSO
ENSG00000161692	DBF4B	492.375	-2.76954	0.136758	-20.2514	3.45171e-91	2.1041e-89	EC80_vs_DMSO
ENSG00000145604	SKP2	455.924	-2.71149	0.133969	-20.2398	4.37236e-91	2.65791e-89	EC80_vs_DMSO
ENSG00000053372	MRTO4	732.695	-1.90332	0.0941304	-20.2201	6.52112e-91	3.95314e-89	EC80_vs_DMSO
ENSG00000110108	TMEM109	4499.53	-1.19105	0.0590683	-20.1639	2.03232e-90	1.2286e-88	EC80_vs_DMSO
ENSG00000126215	XRCC3	1037.59	-1.92601	0.0955206	-20.1632	2.05916e-90	1.2414e-88	EC80_vs_DMSO
ENSG00000132003	ZSWIM4	1377.25	1.72088	0.0853507	20.1625	2.09167e-90	1.25753e-88	EC80_vs_DMSO
ENSG00000108840	HDAC5	2590.27	2.59309	0.128805	20.132	3.87435e-90	2.32291e-88	EC80_vs_DMSO
ENSG00000196544	BORCS6	1565.91	2.20364	0.109507	20.1233	4.61361e-90	2.75859e-88	EC80_vs_DMSO
ENSG00000105404	RABAC1	3891.64	1.70187	0.0846104	20.1142	5.54134e-90	3.30427e-88	EC80_vs_DMSO
ENSG00000006118	TMEM132A	3634.36	1.72407	0.0858461	20.0833	1.03354e-89	6.14622e-88	EC80_vs_DMSO
ENSG00000134871	COL4A2	6194.17	-1.1921	0.0593662	-20.0804	1.0952e-89	6.49524e-88	EC80_vs_DMSO
ENSG00000114796	KLHL24	1736.49	2.23818	0.111506	20.0722	1.29047e-89	7.63263e-88	EC80_vs_DMSO
ENSG00000159314	ARHGAP27	2495.38	1.57142	0.0783755	20.0498	2.02488e-89	1.1944e-87	EC80_vs_DMSO
ENSG00000137411	VARS2	2988.02	-1.4855	0.0742711	-20.0011	5.39237e-89	3.17222e-87	EC80_vs_DMSO
ENSG00000112511	PHF1	3208.47	1.22964	0.0615693	19.9717	9.71165e-89	5.69785e-87	EC80_vs_DMSO
ENSG00000168159	RNF187	15770.6	1.09038	0.0546528	19.951	1.46972e-88	8.59983e-87	EC80_vs_DMSO
ENSG00000142156	COL6A1	1540.03	2.45791	0.123487	19.9042	3.74287e-88	2.17843e-86	EC80_vs_DMSO
ENSG00000013364	MVP	6109.57	1.75679	0.0882726	19.9019	3.918e-88	2.27431e-86	EC80_vs_DMSO
ENSG00000077585	GPR137B	618.026	1.92011	0.09653	19.8914	4.83421e-88	2.79872e-86	EC80_vs_DMSO
ENSG00000156802	ATAD2	939.045	-2.87375	0.14452	-19.8848	5.51e-88	3.18156e-86	EC80_vs_DMSO
ENSG00000134222	PSRC1	698.827	-3.32962	0.167485	-19.8802	6.04488e-88	3.48121e-86	EC80_vs_DMSO
ENSG00000170515	PA2G4	1820.87	-1.66112	0.0835591	-19.8796	6.11743e-88	3.51375e-86	EC80_vs_DMSO
ENSG00000198624	CCDC69	358.16	2.63423	0.132569	19.8707	7.30444e-88	4.18456e-86	EC80_vs_DMSO
ENSG00000093000	NUP50	1849.75	-1.43993	0.0725031	-19.8602	8.9934e-88	5.13868e-86	EC80_vs_DMSO
ENSG00000156970	BUB1B	363.29	-5.78647	0.291445	-19.8544	1.00878e-87	5.74898e-86	EC80_vs_DMSO
ENSG00000102760	RGCC	1036.21	-2.68485	0.135438	-19.8234	1.86993e-87	1.0629e-85	EC80_vs_DMSO
ENSG00000135451	TROAP	351.502	-5.81578	0.293393	-19.8225	1.90504e-87	1.08005e-85	EC80_vs_DMSO
ENSG00000117395	EBNA1BP2	1932.18	-1.79541	0.0906158	-19.8135	2.27853e-87	1.28846e-85	EC80_vs_DMSO
ENSG00000221890	NPTXR	355.723	3.0503	0.154071	19.798	3.10006e-87	1.7485e-85	EC80_vs_DMSO
ENSG00000179409	GEMIN4	2139.71	-1.73683	0.0878156	-19.7782	4.58699e-87	2.58051e-85	EC80_vs_DMSO
ENSG00000164904	ALDH7A1	851.997	-2.19221	0.11086	-19.7746	4.92669e-87	2.76451e-85	EC80_vs_DMSO
ENSG00000178035	IMPDH2	1968.39	-1.426	0.0722002	-19.7507	7.91275e-87	4.42871e-85	EC80_vs_DMSO
ENSG00000172216	CEBPB	11128.8	1.95149	0.0988706	19.7378	1.02086e-86	5.6991e-85	EC80_vs_DMSO
ENSG00000145623	OSMR	1326.03	1.45761	0.0739267	19.717	1.54113e-86	8.58172e-85	EC80_vs_DMSO
ENSG00000212724	KRTAP2-3	429.459	-4.08229	0.207924	-19.6336	7.98969e-86	4.43773e-84	EC80_vs_DMSO
ENSG00000102265	TIMP1	5626.1	2.2586	0.115088	19.6249	9.47443e-86	5.24907e-84	EC80_vs_DMSO
ENSG00000173638	SLC19A1	913.519	-1.9143	0.0975558	-19.6226	9.91954e-86	5.4818e-84	EC80_vs_DMSO
ENSG00000108179	PPIF	4903.6	-1.54999	0.0790611	-19.605	1.4013e-85	7.72444e-84	EC80_vs_DMSO
ENSG00000167077	MEI1	492.007	-2.44006	0.124486	-19.601	1.51547e-85	8.33281e-84	EC80_vs_DMSO
ENSG00000167578	RAB4B	748.91	2.63999	0.134724	19.5956	1.68712e-85	9.25334e-84	EC80_vs_DMSO
ENSG00000198826	ARHGAP11A	343.952	-3.63575	0.185593	-19.5899	1.88576e-85	1.0317e-83	EC80_vs_DMSO
ENSG00000160886	LY6K	2293.91	-1.36096	0.069506	-19.5805	2.26579e-85	1.23652e-83	EC80_vs_DMSO
ENSG00000196756	SNHG17	2664.33	-1.41198	0.072161	-19.5671	2.95142e-85	1.6027e-83	EC80_vs_DMSO
ENSG00000138166	DUSP5	5481.34	1.4749	0.0754396	19.5508	4.06006e-85	2.19927e-83	EC80_vs_DMSO
ENSG00000105974	CAV1	290.752	-3.45474	0.176869	-19.5328	5.77982e-85	3.1231e-83	EC80_vs_DMSO
ENSG00000160285	LSS	6158.26	1.51927	0.0778104	19.5253	6.68733e-85	3.60457e-83	EC80_vs_DMSO
ENSG00000159259	CHAF1B	410.92	-3.14262	0.161136	-19.5029	1.03689e-84	5.57527e-83	EC80_vs_DMSO
ENSG00000179051	RCC2	2949.89	-1.07332	0.055058	-19.4944	1.22402e-84	6.56529e-83	EC80_vs_DMSO
ENSG00000116962	NID1	597.343	-2.05313	0.105443	-19.4715	1.91662e-84	1.02551e-82	EC80_vs_DMSO
ENSG00000105612	DNASE2	836.475	1.48129	0.0761017	19.4645	2.19452e-84	1.17134e-82	EC80_vs_DMSO
ENSG00000012048	BRCA1	445.326	-3.33803	0.171971	-19.4105	6.29047e-84	3.34941e-82	EC80_vs_DMSO
ENSG00000101224	CDC25B	7934.68	-1.27704	0.0658368	-19.397	8.17405e-84	4.34177e-82	EC80_vs_DMSO
ENSG00000111275	ALDH2	955.146	1.95907	0.101212	19.3561	1.81155e-83	9.59904e-82	EC80_vs_DMSO
ENSG00000168056	LTBP3	17471.7	1.56003	0.0806913	19.3334	2.81475e-83	1.48787e-81	EC80_vs_DMSO
ENSG00000171241	SHCBP1	410.825	-6.52351	0.337759	-19.3141	4.08654e-83	2.15493e-81	EC80_vs_DMSO
ENSG00000100304	TTLL12	3668.02	-1.26554	0.0655517	-19.306	4.78367e-83	2.51649e-81	EC80_vs_DMSO
ENSG00000084090	STARD7	3888.85	-1.19774	0.0621657	-19.2669	1.01851e-82	5.34508e-81	EC80_vs_DMSO
ENSG00000005238	FAM214B	536.199	2.11491	0.109906	19.2428	1.6223e-82	8.49338e-81	EC80_vs_DMSO
ENSG00000185818	NAT8L	3143.17	1.44289	0.0750118	19.2355	1.86754e-82	9.7308e-81	EC80_vs_DMSO
ENSG00000112576	CCND3	2613.16	-1.24785	0.0649312	-19.218	2.61844e-82	1.36109e-80	EC80_vs_DMSO
ENSG00000068971	PPP2R5B	1342.82	1.49296	0.0778318	19.1819	5.24425e-82	2.71312e-80	EC80_vs_DMSO
ENSG00000158470	B4GALT5	4262.32	1.6633	0.0867392	19.1759	5.88024e-82	3.03498e-80	EC80_vs_DMSO
ENSG00000103257	SLC7A5	15787.3	-1.45769	0.0760186	-19.1755	5.93303e-82	3.05502e-80	EC80_vs_DMSO
ENSG00000166833	NAV2	2436.38	-1.38351	0.0722423	-19.1509	9.50566e-82	4.88314e-80	EC80_vs_DMSO
ENSG00000259316	ENSG00000259316	327.323	-5.40342	0.282391	-19.1346	1.30166e-81	6.67106e-80	EC80_vs_DMSO
ENSG00000115350	POLE4	1554.68	-1.80365	0.0943818	-19.1101	2.08074e-81	1.0639e-79	EC80_vs_DMSO
ENSG00000135046	ANXA1	938.663	-1.83465	0.0961474	-19.0817	3.58684e-81	1.8297e-79	EC80_vs_DMSO
ENSG00000181649	PHLDA2	2019.87	1.44195	0.0756201	19.0684	4.62446e-81	2.35353e-79	EC80_vs_DMSO
ENSG00000184220	CMSS1	543.922	-2.45201	0.128956	-19.0143	1.29935e-80	6.59745e-79	EC80_vs_DMSO
ENSG00000176208	ATAD5	280.924	-4.14501	0.218199	-18.9965	1.82421e-80	9.24098e-79	EC80_vs_DMSO
ENSG00000167716	WDR81	4085.79	1.02199	0.0538742	18.97	3.01984e-80	1.52624e-78	EC80_vs_DMSO
ENSG00000134109	EDEM1	3777.19	1.06841	0.0563356	18.9651	3.31613e-80	1.67212e-78	EC80_vs_DMSO
ENSG00000143321	HDGF	14151.9	-1.10084	0.0581247	-18.9392	5.41869e-80	2.72604e-78	EC80_vs_DMSO
ENSG00000101400	SNTA1	1770.11	1.67201	0.0884492	18.9036	1.06429e-79	5.34198e-78	EC80_vs_DMSO
ENSG00000184897	H1-10	9312.9	-1.0982	0.0583092	-18.8341	3.96578e-79	1.98598e-77	EC80_vs_DMSO
ENSG00000182481	KPNA2	699.812	-2.08648	0.110785	-18.8337	3.99705e-79	1.99707e-77	EC80_vs_DMSO
ENSG00000177706	FAM20C	15097.2	1.36923	0.0727418	18.8231	4.88037e-79	2.43285e-77	EC80_vs_DMSO
ENSG00000137804	NUSAP1	230.871	-4.13513	0.21973	-18.8192	5.25824e-79	2.61526e-77	EC80_vs_DMSO
ENSG00000123384	LRP1	2303.56	1.47614	0.0785	18.8043	6.96417e-79	3.45587e-77	EC80_vs_DMSO
ENSG00000137700	SLC37A4	1264.07	-1.66645	0.0886809	-18.7915	8.86485e-79	4.3891e-77	EC80_vs_DMSO
ENSG00000108784	NAGLU	1309.53	1.46664	0.0781269	18.7726	1.26611e-78	6.25451e-77	EC80_vs_DMSO
ENSG00000163395	IGFN1	14667	2.12303	0.11313	18.7662	1.42623e-78	7.02964e-77	EC80_vs_DMSO
ENSG00000262814	MRPL12	2644.03	-1.31544	0.0701629	-18.7484	1.99678e-78	9.81965e-77	EC80_vs_DMSO
ENSG00000219200	RNASEK	4004.2	1.18143	0.0630674	18.7328	2.6772e-78	1.31363e-76	EC80_vs_DMSO
ENSG00000166900	STX3	1125.95	1.74454	0.093156	18.7271	2.97467e-78	1.45633e-76	EC80_vs_DMSO
ENSG00000023902	PLEKHO1	2912.16	1.15018	0.0614455	18.7188	3.48193e-78	1.70086e-76	EC80_vs_DMSO
ENSG00000065054	SLC9A3R2	1584.99	1.29573	0.0692579	18.7088	4.19812e-78	2.04614e-76	EC80_vs_DMSO
ENSG00000186594	MIR22HG	355.156	2.07026	0.110874	18.6722	8.33562e-78	4.05371e-76	EC80_vs_DMSO
ENSG00000160325	CACFD1	954.815	1.73266	0.0927982	18.6713	8.47849e-78	4.11404e-76	EC80_vs_DMSO
ENSG00000119138	KLF9	955.735	3.33045	0.178678	18.6394	1.53897e-77	7.45108e-76	EC80_vs_DMSO
ENSG00000178015	GPR150	274.388	2.65972	0.142808	18.6245	2.03517e-77	9.83171e-76	EC80_vs_DMSO
ENSG00000181222	POLR2A	8752.06	-1.18622	0.0637284	-18.6137	2.48904e-77	1.19978e-75	EC80_vs_DMSO
ENSG00000179958	DCTPP1	866.235	-1.7612	0.0947024	-18.5973	3.38187e-77	1.62657e-75	EC80_vs_DMSO
ENSG00000167702	KIFC2	2125.43	1.43674	0.0773198	18.5819	4.50689e-77	2.15818e-75	EC80_vs_DMSO
ENSG00000004455	AK2	1436.05	-1.71496	0.0924234	-18.5555	7.35887e-77	3.51619e-75	EC80_vs_DMSO
ENSG00000101940	WDR13	1885.6	1.13098	0.0610595	18.5226	1.35806e-76	6.47491e-75	EC80_vs_DMSO
ENSG00000077348	EXOSC5	745.038	-1.74465	0.0946755	-18.4277	7.87209e-76	3.74506e-74	EC80_vs_DMSO
ENSG00000004478	FKBP4	3902.05	-1.18579	0.0643646	-18.423	8.59251e-76	4.07893e-74	EC80_vs_DMSO
ENSG00000160949	TONSL	1942.63	-1.45199	0.0788862	-18.4062	1.17255e-75	5.55415e-74	EC80_vs_DMSO
ENSG00000166451	CENPN	1310.95	-1.5475	0.0841506	-18.3897	1.58919e-75	7.51139e-74	EC80_vs_DMSO
ENSG00000054793	ATP9A	4336.22	1.4155	0.0771253	18.3533	3.10743e-75	1.46243e-73	EC80_vs_DMSO
ENSG00000106462	EZH2	278.995	-2.97672	0.162193	-18.353	3.124e-75	1.46707e-73	EC80_vs_DMSO
ENSG00000118193	KIF14	246.009	-4.2884	0.234052	-18.3224	5.48275e-75	2.56926e-73	EC80_vs_DMSO
ENSG00000159055	MIS18A	602.903	-2.52118	0.137627	-18.3189	5.85046e-75	2.73572e-73	EC80_vs_DMSO
ENSG00000214706	IFRD2	2420.87	-1.46889	0.0803391	-18.2837	1.11654e-74	5.20987e-73	EC80_vs_DMSO
ENSG00000101220	C20orf27	7594.06	-1.24953	0.0683833	-18.2725	1.37062e-74	6.38183e-73	EC80_vs_DMSO
ENSG00000164713	BRI3	1937.3	1.38115	0.0756503	18.257	1.81886e-74	8.45093e-73	EC80_vs_DMSO
ENSG00000182054	IDH2	2343.26	-1.2712	0.0696339	-18.2555	1.87028e-74	8.67144e-73	EC80_vs_DMSO
ENSG00000182158	CREB3L2	1257.87	-1.80483	0.0989606	-18.2379	2.58129e-74	1.19175e-72	EC80_vs_DMSO
ENSG00000129195	PIMREG	355.996	-6.24618	0.342752	-18.2236	3.35343e-74	1.54498e-72	EC80_vs_DMSO
ENSG00000139211	AMIGO2	960.273	-1.79021	0.0984212	-18.1892	6.28179e-74	2.88198e-72	EC80_vs_DMSO
ENSG00000074416	MGLL	628.994	2.36317	0.130125	18.1607	1.05607e-73	4.83496e-72	EC80_vs_DMSO
ENSG00000134291	TMEM106C	356.102	-2.41161	0.132798	-18.1599	1.07139e-73	4.89484e-72	EC80_vs_DMSO
ENSG00000134107	BHLHE40	6256.6	1.80055	0.099207	18.1495	1.29671e-73	5.9119e-72	EC80_vs_DMSO
ENSG00000197746	PSAP	32151.4	1.19383	0.065857	18.1276	1.92869e-73	8.77492e-72	EC80_vs_DMSO
ENSG00000125835	SNRPB	14025.1	-1.1673	0.0644001	-18.1258	1.99436e-73	9.05489e-72	EC80_vs_DMSO
ENSG00000115414	FN1	10300.3	-1.96714	0.108679	-18.1004	3.16192e-73	1.43262e-71	EC80_vs_DMSO
ENSG00000162194	LBHD1	544.392	2.17174	0.119988	18.0996	3.20881e-73	1.45086e-71	EC80_vs_DMSO
ENSG00000116830	TTF2	328.848	-3.28904	0.181819	-18.0896	3.84845e-73	1.73648e-71	EC80_vs_DMSO
ENSG00000187193	MT1X	2787.15	2.28292	0.126247	18.0829	4.34627e-73	1.95707e-71	EC80_vs_DMSO
ENSG00000196230	TUBB	6693.16	-1.1215	0.0620286	-18.0804	4.54456e-73	2.04216e-71	EC80_vs_DMSO
ENSG00000198892	SHISA4	305.393	2.854	0.158039	18.0589	6.71749e-73	3.01241e-71	EC80_vs_DMSO
ENSG00000175938	ORAI3	1495.83	1.79481	0.099408	18.055	7.20764e-73	3.22561e-71	EC80_vs_DMSO
ENSG00000169919	GUSB	1459.45	-1.48634	0.0823777	-18.0429	8.96627e-73	4.00444e-71	EC80_vs_DMSO
ENSG00000065328	MCM10	372.674	-6.90618	0.382867	-18.0381	9.78977e-73	4.36333e-71	EC80_vs_DMSO
ENSG00000203760	CENPW	227.791	-4.94226	0.27417	-18.0263	1.21139e-72	5.3882e-71	EC80_vs_DMSO
ENSG00000125885	MCM8	638.692	-2.05885	0.114325	-18.0087	1.66518e-72	7.39165e-71	EC80_vs_DMSO
ENSG00000197355	UAP1L1	1574.39	1.97094	0.109457	18.0066	1.72827e-72	7.65614e-71	EC80_vs_DMSO
ENSG00000155660	PDIA4	4746.92	-1.16222	0.064619	-17.9857	2.52165e-72	1.11483e-70	EC80_vs_DMSO
ENSG00000104763	ASAH1	573.927	2.06147	0.114746	17.9656	3.62504e-72	1.5994e-70	EC80_vs_DMSO
ENSG00000175792	RUVBL1	866.517	-1.42314	0.0792799	-17.9509	4.72282e-72	2.07956e-70	EC80_vs_DMSO
ENSG00000082516	GEMIN5	577.475	-1.87745	0.10467	-17.9369	6.08002e-72	2.67179e-70	EC80_vs_DMSO
ENSG00000119397	CNTRL	257.605	-3.52987	0.19682	-17.9345	6.33951e-72	2.78024e-70	EC80_vs_DMSO
ENSG00000167775	CD320	1127.83	-1.65636	0.0924784	-17.9108	9.71518e-72	4.25214e-70	EC80_vs_DMSO
ENSG00000126453	BCL2L12	788.129	-1.79468	0.100297	-17.8937	1.32059e-71	5.75693e-70	EC80_vs_DMSO
ENSG00000288864	ARHGAP11A-SCG5	255.232	-4.63114	0.259289	-17.8609	2.37692e-71	1.03413e-69	EC80_vs_DMSO
ENSG00000110799	VWF	150.333	5.94589	0.332923	17.8597	2.4315e-71	1.05577e-69	EC80_vs_DMSO
ENSG00000162512	SDC3	5392.77	1.35202	0.0757472	17.8491	2.93762e-71	1.27301e-69	EC80_vs_DMSO
ENSG00000183048	SLC25A10	1083.98	-1.66351	0.0933353	-17.823	4.68651e-71	2.02687e-69	EC80_vs_DMSO
ENSG00000137807	KIF23	274.987	-4.73891	0.266094	-17.8091	6.00526e-71	2.58699e-69	EC80_vs_DMSO
ENSG00000163814	CDCP1	3778.72	1.30666	0.0734677	17.7855	9.14735e-71	3.93282e-69	EC80_vs_DMSO
ENSG00000165304	MELK	251.273	-3.56917	0.200692	-17.7843	9.34734e-71	4.01093e-69	EC80_vs_DMSO
ENSG00000205213	LGR4	276.897	2.87281	0.161794	17.7559	1.55078e-70	6.64134e-69	EC80_vs_DMSO
ENSG00000112312	GMNN	431.357	-2.43123	0.137117	-17.731	2.41574e-70	1.03254e-68	EC80_vs_DMSO
ENSG00000119729	RHOQ	744.442	1.90373	0.107556	17.6998	4.20803e-70	1.7951e-68	EC80_vs_DMSO
ENSG00000143476	DTL	274.648	-5.40853	0.305585	-17.6989	4.27381e-70	1.81961e-68	EC80_vs_DMSO
ENSG00000148843	PDCD11	2451.59	-1.58623	0.0896388	-17.6958	4.51587e-70	1.91894e-68	EC80_vs_DMSO
ENSG00000197063	MAFG	4299.87	1.18462	0.0669473	17.6949	4.5908e-70	1.947e-68	EC80_vs_DMSO
ENSG00000135842	NIBAN1	1787.44	1.66784	0.0945734	17.6354	1.31666e-69	5.57328e-68	EC80_vs_DMSO
ENSG00000076003	MCM6	716.939	-1.81516	0.103216	-17.586	3.15541e-69	1.33307e-67	EC80_vs_DMSO
ENSG00000140854	KATNB1	1992.97	-1.36005	0.0773563	-17.5817	3.40454e-69	1.43555e-67	EC80_vs_DMSO
ENSG00000164649	CDCA7L	530.786	-2.14995	0.122437	-17.5597	5.01215e-69	2.10934e-67	EC80_vs_DMSO
ENSG00000214826	DDX12P	288.388	-4.93931	0.281636	-17.5379	7.35623e-69	3.0899e-67	EC80_vs_DMSO
ENSG00000001497	LAS1L	1092.76	-1.50262	0.0857177	-17.5299	8.471e-69	3.55133e-67	EC80_vs_DMSO
ENSG00000278637	H4C1	260.734	-5.48794	0.313127	-17.5262	9.03366e-69	3.77998e-67	EC80_vs_DMSO
ENSG00000163507	CIP2A	331.137	-2.89381	0.165183	-17.5188	1.02981e-68	4.30085e-67	EC80_vs_DMSO
ENSG00000012822	CALCOCO1	1342.26	1.69279	0.0968443	17.4795	2.05159e-68	8.53557e-67	EC80_vs_DMSO
ENSG00000072501	SMC1A	2392.21	-1.57551	0.0901476	-17.477	2.14449e-68	8.90513e-67	EC80_vs_DMSO
ENSG00000172336	POP7	764.237	-1.7584	0.100639	-17.4722	2.33123e-68	9.66226e-67	EC80_vs_DMSO
ENSG00000110074	FOXRED1	721.953	-1.71137	0.0980243	-17.4586	2.95877e-68	1.224e-66	EC80_vs_DMSO
ENSG00000124608	AARS2	1275.21	-1.69876	0.0975306	-17.4177	6.05157e-68	2.49873e-66	EC80_vs_DMSO
ENSG00000132016	BRME1	542.187	-2.04945	0.117726	-17.4086	7.10258e-68	2.92717e-66	EC80_vs_DMSO
ENSG00000049541	RFC2	296.622	-2.8521	0.163998	-17.3911	9.64005e-68	3.96547e-66	EC80_vs_DMSO
ENSG00000096433	ITPR3	27020.7	1.12187	0.0645923	17.3684	1.43091e-67	5.87506e-66	EC80_vs_DMSO
ENSG00000092470	WDR76	200.301	-4.05055	0.233317	-17.3607	1.63726e-67	6.70969e-66	EC80_vs_DMSO
ENSG00000130713	EXOSC2	922.855	-1.63031	0.0939366	-17.3554	1.79452e-67	7.34042e-66	EC80_vs_DMSO
ENSG00000142102	PGGHG	4630.96	1.16151	0.0669412	17.3512	1.93018e-67	7.88061e-66	EC80_vs_DMSO
ENSG00000091651	ORC6	364.865	-3.04029	0.175246	-17.3486	2.01977e-67	8.23102e-66	EC80_vs_DMSO
ENSG00000138376	BARD1	407.404	-2.5434	0.146875	-17.3168	3.51601e-67	1.43019e-65	EC80_vs_DMSO
ENSG00000165501	LRR1	391.452	-2.54891	0.147269	-17.3079	4.10247e-67	1.66565e-65	EC80_vs_DMSO
ENSG00000228716	DHFR	700.815	-1.83637	0.106255	-17.2827	6.34915e-67	2.57305e-65	EC80_vs_DMSO
ENSG00000172893	DHCR7	9374.65	1.57234	0.0910428	17.2704	7.86502e-67	3.18148e-65	EC80_vs_DMSO
ENSG00000140511	HAPLN3	648.92	1.76313	0.102106	17.2677	8.23881e-67	3.32653e-65	EC80_vs_DMSO
ENSG00000165480	SKA3	237.128	-5.43495	0.315708	-17.2151	2.04557e-66	8.24407e-65	EC80_vs_DMSO
ENSG00000180198	RCC1	2039.92	-1.15986	0.0674284	-17.2014	2.59217e-66	1.04278e-64	EC80_vs_DMSO
ENSG00000110628	SLC22A18	485.871	1.94762	0.113236	17.1996	2.67358e-66	1.07355e-64	EC80_vs_DMSO
ENSG00000115363	EVA1A	544.513	-1.89576	0.110251	-17.195	2.89702e-66	1.16114e-64	EC80_vs_DMSO
ENSG00000182541	LIMK2	653.965	-1.98171	0.1155	-17.1577	5.50844e-66	2.20378e-64	EC80_vs_DMSO
ENSG00000186638	KIF24	233.475	-3.93287	0.229597	-17.1294	8.95657e-66	3.57674e-64	EC80_vs_DMSO
ENSG00000174282	ZBTB4	2236.32	1.18933	0.0694372	17.1281	9.15501e-66	3.64933e-64	EC80_vs_DMSO
ENSG00000159842	ABR	5093.26	1.18908	0.0694309	17.1261	9.48173e-66	3.77269e-64	EC80_vs_DMSO
ENSG00000187609	EXD3	580.845	1.93496	0.113087	17.1103	1.24274e-65	4.93577e-64	EC80_vs_DMSO
ENSG00000128050	PAICS	663.173	-2.01841	0.118045	-17.0987	1.51696e-65	6.01399e-64	EC80_vs_DMSO
ENSG00000258366	RTEL1	1437.9	-1.5343	0.0900803	-17.0326	4.70501e-65	1.85857e-63	EC80_vs_DMSO
ENSG00000165102	HGSNAT	1863.77	1.11823	0.0656648	17.0294	4.96848e-65	1.9591e-63	EC80_vs_DMSO
ENSG00000158109	TPRG1L	673.806	1.6489	0.0968933	17.0176	6.07739e-65	2.39204e-63	EC80_vs_DMSO
ENSG00000136002	ARHGEF4	274.024	4.53545	0.266758	17.0021	7.91836e-65	3.11105e-63	EC80_vs_DMSO
ENSG00000159363	ATP13A2	2683.03	1.0206	0.0600443	16.9975	8.56654e-65	3.35968e-63	EC80_vs_DMSO
ENSG00000129351	ILF3	6600.94	-1.1761	0.0693305	-16.9637	1.52547e-64	5.97198e-63	EC80_vs_DMSO
ENSG00000134333	LDHA	4935.53	-1.74291	0.102849	-16.9463	2.04924e-64	8.00813e-63	EC80_vs_DMSO
ENSG00000242802	AP5Z1	2372.06	1.22106	0.072225	16.9064	4.03744e-64	1.57496e-62	EC80_vs_DMSO
ENSG00000174669	SLC29A2	763.359	2.10192	0.124334	16.9054	4.10414e-64	1.59813e-62	EC80_vs_DMSO
ENSG00000171223	JUNB	2502.65	1.32328	0.0783801	16.8828	6.01744e-64	2.339e-62	EC80_vs_DMSO
ENSG00000133265	HSPBP1	1261.47	-1.40485	0.0833457	-16.8557	9.53316e-64	3.699e-62	EC80_vs_DMSO
ENSG00000101311	FERMT1	552.745	-1.77809	0.105588	-16.8398	1.24646e-63	4.82786e-62	EC80_vs_DMSO
ENSG00000105514	RAB3D	1598.76	1.72816	0.102631	16.8385	1.27385e-63	4.92524e-62	EC80_vs_DMSO
ENSG00000173442	EHBP1L1	10426.1	1.19051	0.0707886	16.8178	1.80637e-63	6.9719e-62	EC80_vs_DMSO
ENSG00000204592	HLA-E	6560.65	1.11592	0.0664176	16.8015	2.37813e-63	9.1625e-62	EC80_vs_DMSO
ENSG00000181026	AEN	1686.4	-1.48254	0.0884038	-16.7701	4.03885e-63	1.55336e-61	EC80_vs_DMSO
ENSG00000107281	NPDC1	7877.93	1.12847	0.067429	16.7356	7.21067e-63	2.76839e-61	EC80_vs_DMSO
ENSG00000174307	PHLDA3	1390.35	1.46936	0.0878617	16.7236	8.82074e-63	3.38061e-61	EC80_vs_DMSO
ENSG00000143401	ANP32E	682.607	-1.85804	0.111107	-16.723	8.90651e-63	3.40752e-61	EC80_vs_DMSO
ENSG00000068878	PSME4	1467.56	1.24639	0.0747307	16.6784	1.88053e-62	7.16959e-61	EC80_vs_DMSO
ENSG00000214655	ZSWIM8	4012.63	1.12146	0.0673895	16.6415	3.48752e-62	1.32732e-60	EC80_vs_DMSO
ENSG00000184661	CDCA2	2338.77	-4.43276	0.267002	-16.602	6.74342e-62	2.56203e-60	EC80_vs_DMSO
ENSG00000005001	PRSS22	885.993	2.24551	0.135263	16.6012	6.83636e-62	2.59284e-60	EC80_vs_DMSO
ENSG00000137054	POLR1E	728.506	-1.85881	0.111995	-16.5973	7.29143e-62	2.76065e-60	EC80_vs_DMSO
ENSG00000067064	IDI1	1344.59	1.57258	0.0948106	16.5865	8.72702e-62	3.29848e-60	EC80_vs_DMSO
ENSG00000133026	MYH10	4164.57	-1.29064	0.0778352	-16.5817	9.44989e-62	3.56554e-60	EC80_vs_DMSO
ENSG00000092199	HNRNPC	2818.53	-1.1162	0.0673971	-16.5615	1.32186e-61	4.97894e-60	EC80_vs_DMSO
ENSG00000166949	SMAD3	3394.34	-1.77142	0.107077	-16.5434	1.78584e-61	6.71499e-60	EC80_vs_DMSO
ENSG00000214530	STARD10	1885.82	1.28807	0.0780689	16.4991	3.72173e-61	1.39702e-59	EC80_vs_DMSO
ENSG00000160117	ANKLE1	759.748	-1.68059	0.101885	-16.495	3.98353e-61	1.49273e-59	EC80_vs_DMSO
ENSG00000166197	NOLC1	1018.13	-1.69001	0.102576	-16.4758	5.47834e-61	2.04937e-59	EC80_vs_DMSO
ENSG00000256663	ENSG00000256663	203.48	-4.9835	0.302651	-16.4662	6.42197e-61	2.39827e-59	EC80_vs_DMSO
ENSG00000270504	ENSG00000270504	1120.25	1.34428	0.0816835	16.4572	7.44987e-61	2.77739e-59	EC80_vs_DMSO
ENSG00000116062	MSH6	1743.16	-1.34767	0.0819102	-16.453	7.97915e-61	2.96966e-59	EC80_vs_DMSO
ENSG00000171314	PGAM1	3885.68	-1.17544	0.071455	-16.45	8.38469e-61	3.11529e-59	EC80_vs_DMSO
ENSG00000089280	FUS	1341.65	-1.3102	0.0798322	-16.4119	1.57245e-60	5.82259e-59	EC80_vs_DMSO
ENSG00000184451	CCR10	2178.85	1.13145	0.0689711	16.4047	1.77058e-60	6.54516e-59	EC80_vs_DMSO
ENSG00000103647	CORO2B	656.68	1.86167	0.113569	16.3924	2.16883e-60	8.00384e-59	EC80_vs_DMSO
ENSG00000029993	HMGB3	631.134	-2.0833	0.127298	-16.3655	3.37415e-60	1.24101e-58	EC80_vs_DMSO
ENSG00000136861	CDK5RAP2	2839.74	-1.2925	0.0790599	-16.3484	4.46377e-60	1.63901e-58	EC80_vs_DMSO
ENSG00000074855	ANO8	1259.97	1.66656	0.102	16.3388	5.2234e-60	1.91472e-58	EC80_vs_DMSO
ENSG00000165312	OTUD1	1011.7	1.43894	0.088134	16.3267	6.37077e-60	2.3314e-58	EC80_vs_DMSO
ENSG00000082898	XPO1	2082.46	-1.07469	0.0658532	-16.3195	7.17554e-60	2.62153e-58	EC80_vs_DMSO
ENSG00000166145	SPINT1	1743.62	1.60188	0.0981629	16.3186	7.28438e-60	2.65686e-58	EC80_vs_DMSO
ENSG00000114626	ABTB1	1633.33	1.45788	0.0894239	16.303	9.39121e-60	3.41959e-58	EC80_vs_DMSO
ENSG00000181938	GINS3	178.392	-3.90725	0.239719	-16.2993	9.98418e-60	3.62947e-58	EC80_vs_DMSO
ENSG00000274180	NATD1	411.671	2.05601	0.126146	16.2987	1.00862e-59	3.66047e-58	EC80_vs_DMSO
ENSG00000136938	ANP32B	4547.18	-1.13225	0.0695038	-16.2904	1.15381e-59	4.18045e-58	EC80_vs_DMSO
ENSG00000189159	JPT1	2806.35	-1.05811	0.0649825	-16.2831	1.30153e-59	4.70011e-58	EC80_vs_DMSO
ENSG00000080824	HSP90AA1	12671.4	-1.50935	0.0927173	-16.279	1.3904e-59	5.01279e-58	EC80_vs_DMSO
ENSG00000084731	KIF3C	2054.48	1.16988	0.0719156	16.2675	1.67952e-59	6.04516e-58	EC80_vs_DMSO
ENSG00000070444	MNT	2049.93	1.36878	0.0842917	16.2385	2.69237e-59	9.65897e-58	EC80_vs_DMSO
ENSG00000135924	DNAJB2	1849.47	1.35132	0.0832841	16.2254	3.33537e-59	1.19462e-57	EC80_vs_DMSO
ENSG00000161011	SQSTM1	35798.4	1.4289	0.0881982	16.201	4.95817e-59	1.77006e-57	EC80_vs_DMSO
ENSG00000176894	PXMP2	411.454	-2.30025	0.142072	-16.1907	5.86274e-59	2.08958e-57	EC80_vs_DMSO
ENSG00000171793	CTPS1	787.243	-2.0018	0.123685	-16.1847	6.46971e-59	2.30217e-57	EC80_vs_DMSO
ENSG00000100065	CARD10	3330.33	-1.20657	0.074618	-16.17	8.21418e-59	2.91817e-57	EC80_vs_DMSO
ENSG00000011028	MRC2	1716.98	1.33176	0.0824132	16.1596	9.7175e-59	3.44664e-57	EC80_vs_DMSO
ENSG00000059573	ALDH18A1	1655.43	-1.19994	0.074268	-16.1569	1.01551e-58	3.5916e-57	EC80_vs_DMSO
ENSG00000095906	NUBP2	2213.75	-1.07358	0.0664471	-16.1569	1.0159e-58	3.5916e-57	EC80_vs_DMSO
ENSG00000234616	JRK	1721.21	-1.07021	0.0662639	-16.1507	1.12323e-58	3.96464e-57	EC80_vs_DMSO
ENSG00000169136	ATF5	1519.44	1.06411	0.0659143	16.1439	1.25389e-58	4.41869e-57	EC80_vs_DMSO
ENSG00000149554	CHEK1	419.463	-1.90062	0.11792	-16.1179	1.90997e-58	6.70913e-57	EC80_vs_DMSO
ENSG00000196787	H2AC11	851.576	-5.15786	0.320297	-16.1034	2.41578e-58	8.47227e-57	EC80_vs_DMSO
ENSG00000236824	BCYRN1	1621.67	-2.14618	0.133356	-16.0936	2.82711e-58	9.88315e-57	EC80_vs_DMSO
ENSG00000170629	DPY19L2P2	229.778	-3.10032	0.192702	-16.0887	3.06393e-58	1.06769e-56	EC80_vs_DMSO
ENSG00000154217	PITPNC1	391.847	2.14543	0.133414	16.081	3.46832e-58	1.20669e-56	EC80_vs_DMSO
ENSG00000114346	ECT2	331.184	-2.41011	0.149971	-16.0705	4.10911e-58	1.42736e-56	EC80_vs_DMSO
ENSG00000173456	RNF26	1705.03	-1.23999	0.0772134	-16.0592	4.9265e-58	1.70858e-56	EC80_vs_DMSO
ENSG00000040487	SLC66A1	734.574	1.38896	0.0866418	16.0311	7.74985e-58	2.68351e-56	EC80_vs_DMSO
ENSG00000143621	ILF2	1389.97	-1.63136	0.101805	-16.0244	8.63415e-58	2.98499e-56	EC80_vs_DMSO
ENSG00000176485	PLAAT3	513.554	2.18197	0.136191	16.0213	9.06631e-58	3.12945e-56	EC80_vs_DMSO
ENSG00000101493	ZNF516	253.413	2.28437	0.142698	16.0084	1.11608e-57	3.84634e-56	EC80_vs_DMSO
ENSG00000143126	CELSR2	1341.48	1.04416	0.0652793	15.9953	1.37736e-57	4.73933e-56	EC80_vs_DMSO
ENSG00000163050	COQ8A	508.865	-2.00728	0.125568	-15.9856	1.60893e-57	5.52745e-56	EC80_vs_DMSO
ENSG00000184445	KNTC1	215.288	-3.42306	0.214354	-15.9692	2.09482e-57	7.16298e-56	EC80_vs_DMSO
ENSG00000143320	CRABP2	573.382	-1.62726	0.101919	-15.9663	2.19364e-57	7.48918e-56	EC80_vs_DMSO
ENSG00000103496	STX4	1316.65	1.39227	0.0872031	15.9659	2.20915e-57	7.53039e-56	EC80_vs_DMSO
ENSG00000114019	AMOTL2	3882.75	-1.71997	0.107731	-15.9654	2.22741e-57	7.58082e-56	EC80_vs_DMSO
ENSG00000146278	PNRC1	1359.52	1.75567	0.110161	15.9373	3.49043e-57	1.1861e-55	EC80_vs_DMSO
ENSG00000169692	AGPAT2	3323.54	1.16788	0.0732808	15.9371	3.5044e-57	1.189e-55	EC80_vs_DMSO
ENSG00000196526	AFAP1	1945.77	-1.61726	0.101487	-15.9356	3.58603e-57	1.21481e-55	EC80_vs_DMSO
ENSG00000102996	MMP15	151.972	2.80336	0.176047	15.924	4.32112e-57	1.46157e-55	EC80_vs_DMSO
ENSG00000234664	HMGN2P5	280.918	-3.26416	0.204998	-15.9229	4.39757e-57	1.48513e-55	EC80_vs_DMSO
ENSG00000160685	ZBTB7B	1247.07	1.23194	0.0774376	15.9089	5.50022e-57	1.8518e-55	EC80_vs_DMSO
ENSG00000110046	ATG2A	7234.02	1.15071	0.0723776	15.8987	6.4731e-57	2.17266e-55	EC80_vs_DMSO
ENSG00000116221	MRPL37	1960.82	-1.011	0.0636108	-15.8935	7.03295e-57	2.35695e-55	EC80_vs_DMSO
ENSG00000141577	CEP131	1197.44	-1.63805	0.103066	-15.8933	7.05389e-57	2.36036e-55	EC80_vs_DMSO
ENSG00000134531	EMP1	589.069	-1.72637	0.108633	-15.8917	7.22914e-57	2.41531e-55	EC80_vs_DMSO
ENSG00000130340	SNX9	1720.57	1.17985	0.0742802	15.8837	8.21606e-57	2.74086e-55	EC80_vs_DMSO
ENSG00000169230	PRELID1	4856.9	-1.09074	0.068781	-15.8581	1.23569e-56	4.11596e-55	EC80_vs_DMSO
ENSG00000104549	SQLE	5567.43	1.098	0.0692586	15.8536	1.32742e-56	4.41478e-55	EC80_vs_DMSO
ENSG00000188487	INSC	255.838	-5.6495	0.356611	-15.8422	1.59191e-56	5.28638e-55	EC80_vs_DMSO
ENSG00000173894	CBX2	237.79	-3.10307	0.19596	-15.8352	1.77873e-56	5.89783e-55	EC80_vs_DMSO
ENSG00000167705	RILP	544.615	1.89196	0.119561	15.8243	2.11495e-56	7.00205e-55	EC80_vs_DMSO
ENSG00000142694	EVA1B	1255.37	1.13912	0.07213	15.7926	3.50066e-56	1.15723e-54	EC80_vs_DMSO
ENSG00000141556	TBCD	2476.39	-1.10597	0.0700392	-15.7907	3.60785e-56	1.19086e-54	EC80_vs_DMSO
ENSG00000166046	TCP11L2	227.44	2.98325	0.189029	15.782	4.13879e-56	1.36406e-54	EC80_vs_DMSO
ENSG00000185760	KCNQ5	271.441	-2.67074	0.169398	-15.766	5.32851e-56	1.75352e-54	EC80_vs_DMSO
ENSG00000158089	GALNT14	662.944	-1.98846	0.126181	-15.7588	5.97496e-56	1.9633e-54	EC80_vs_DMSO
ENSG00000185361	TNFAIP8L1	749.625	-1.59722	0.101451	-15.7438	7.57423e-56	2.48507e-54	EC80_vs_DMSO
ENSG00000129566	TEP1	1301.85	1.38749	0.0881909	15.7328	9.00855e-56	2.94683e-54	EC80_vs_DMSO
ENSG00000158292	GPR153	3169.65	1.13641	0.0722607	15.7266	9.94561e-56	3.2485e-54	EC80_vs_DMSO
ENSG00000198598	MMP17	197.11	2.92175	0.185794	15.7258	1.00721e-55	3.2849e-54	EC80_vs_DMSO
ENSG00000006744	ELAC2	2912.37	-1.01675	0.0647229	-15.7092	1.30812e-55	4.25996e-54	EC80_vs_DMSO
ENSG00000172965	MIR4435-2HG	273.736	-2.72518	0.173524	-15.7049	1.39916e-55	4.54965e-54	EC80_vs_DMSO
ENSG00000167468	GPX4	6650.43	1.12522	0.0716731	15.6994	1.52747e-55	4.95953e-54	EC80_vs_DMSO
ENSG00000105552	BCAT2	584.146	2.17722	0.138721	15.6949	1.63782e-55	5.30993e-54	EC80_vs_DMSO
ENSG00000143179	UCK2	1190.29	-1.56741	0.0998766	-15.6935	1.6762e-55	5.42632e-54	EC80_vs_DMSO
ENSG00000259781	HMGB1P6	654.392	-2.09213	0.133547	-15.6659	2.58611e-55	8.35958e-54	EC80_vs_DMSO
ENSG00000033627	ATP6V0A1	1267.18	1.26433	0.0808048	15.6467	3.50155e-55	1.1302e-53	EC80_vs_DMSO
ENSG00000127528	KLF2	4782.61	1.26147	0.0806676	15.6379	4.01802e-55	1.295e-53	EC80_vs_DMSO
ENSG00000163913	IFT122	515.132	-1.61447	0.103307	-15.628	4.69407e-55	1.51066e-53	EC80_vs_DMSO
ENSG00000025772	TOMM34	2201.68	-1.20661	0.077334	-15.6026	6.9914e-55	2.24669e-53	EC80_vs_DMSO
ENSG00000116584	ARHGEF2	6477.72	1.32681	0.0850927	15.5925	8.18386e-55	2.62604e-53	EC80_vs_DMSO
ENSG00000205581	HMGN1	3236.67	-1.33418	0.085631	-15.5806	9.86464e-55	3.16073e-53	EC80_vs_DMSO
ENSG00000157456	CCNB2	191.363	-5.43366	0.348832	-15.5767	1.04777e-54	3.35225e-53	EC80_vs_DMSO
ENSG00000153044	CENPH	173.208	-4.55495	0.292591	-15.5676	1.20816e-54	3.85975e-53	EC80_vs_DMSO
ENSG00000160999	SH2B2	400.752	1.83278	0.117936	15.5404	1.84714e-54	5.89253e-53	EC80_vs_DMSO
ENSG00000170734	POLH	291.798	-2.22104	0.142936	-15.5387	1.89845e-54	6.04739e-53	EC80_vs_DMSO
ENSG00000165175	MID1IP1	2636.47	1.10976	0.071439	15.5344	2.02987e-54	6.45665e-53	EC80_vs_DMSO
ENSG00000115687	PASK	1076.16	-1.42677	0.0921414	-15.4846	4.40938e-54	1.39848e-52	EC80_vs_DMSO
ENSG00000213347	MXD3	633.986	-2.0621	0.133195	-15.4818	4.60342e-54	1.4579e-52	EC80_vs_DMSO
ENSG00000213123	DYNLT2B	156.961	3.45568	0.22349	15.4623	6.23186e-54	1.97078e-52	EC80_vs_DMSO
ENSG00000181418	DDN	176.287	-3.86492	0.250136	-15.4513	7.39584e-54	2.3355e-52	EC80_vs_DMSO
ENSG00000109625	CPZ	165.163	3.8638	0.25012	15.4478	7.80577e-54	2.46141e-52	EC80_vs_DMSO
ENSG00000004399	PLXND1	1963.97	1.15706	0.0750323	15.4208	1.18543e-53	3.72728e-52	EC80_vs_DMSO
ENSG00000285043	ENSG00000285043	501.675	-2.16128	0.140307	-15.4039	1.54121e-53	4.83207e-52	EC80_vs_DMSO
ENSG00000277443	MARCKS	7527.34	-1.11899	0.0726557	-15.4012	1.60622e-53	5.02868e-52	EC80_vs_DMSO
ENSG00000077238	IL4R	1368.84	1.04063	0.067587	15.3969	1.7176e-53	5.36972e-52	EC80_vs_DMSO
ENSG00000105379	ETFB	1907.33	-1.29278	0.0839888	-15.3923	1.84336e-53	5.75465e-52	EC80_vs_DMSO
ENSG00000158458	NRG2	287.079	3.37542	0.219635	15.3683	2.66911e-53	8.32062e-52	EC80_vs_DMSO
ENSG00000012963	UBR7	265.104	-2.48515	0.162028	-15.3378	4.27385e-53	1.33043e-51	EC80_vs_DMSO
ENSG00000189114	BLOC1S3	899.858	1.41745	0.0924658	15.3295	4.85734e-53	1.50992e-51	EC80_vs_DMSO
ENSG00000005100	DHX33	689.8	-1.41457	0.0924609	-15.2991	7.74684e-53	2.40471e-51	EC80_vs_DMSO
ENSG00000165916	PSMC3	3035.14	-1.229	0.0804051	-15.2851	9.60535e-53	2.97739e-51	EC80_vs_DMSO
ENSG00000184254	ALDH1A3	4385.95	-1.5288	0.100028	-15.2837	9.81548e-53	3.03822e-51	EC80_vs_DMSO
ENSG00000197299	BLM	153.156	-4.26623	0.279241	-15.2779	1.07287e-52	3.31619e-51	EC80_vs_DMSO
ENSG00000175592	FOSL1	9043.68	-1.45913	0.0955146	-15.2765	1.09644e-52	3.38426e-51	EC80_vs_DMSO
ENSG00000164099	PRSS12	716.79	-1.53035	0.100252	-15.2649	1.30932e-52	4.03566e-51	EC80_vs_DMSO
ENSG00000120318	ARAP3	2405.87	-1.17521	0.0770236	-15.2578	1.46174e-52	4.49913e-51	EC80_vs_DMSO
ENSG00000100504	PYGL	1352.85	-1.57919	0.103518	-15.2552	1.52005e-52	4.67201e-51	EC80_vs_DMSO
ENSG00000157873	TNFRSF14	833.293	2.11236	0.138656	15.2345	2.08675e-52	6.39585e-51	EC80_vs_DMSO
ENSG00000077684	JADE1	574.53	-1.61343	0.105973	-15.2249	2.41671e-52	7.39683e-51	EC80_vs_DMSO
ENSG00000123136	DDX39A	2013.23	-1.11603	0.0733621	-15.2126	2.9153e-52	8.91039e-51	EC80_vs_DMSO
ENSG00000171159	BBLN	2005.23	1.21556	0.0799265	15.2085	3.10774e-52	9.48533e-51	EC80_vs_DMSO
ENSG00000100345	MYH9	66577.8	-1.09414	0.0719442	-15.2082	3.12101e-52	9.51255e-51	EC80_vs_DMSO
ENSG00000099194	SCD	12742.9	1.66778	0.109686	15.205	3.27727e-52	9.97492e-51	EC80_vs_DMSO
ENSG00000077312	SNRPA	513.761	-1.91019	0.125673	-15.1997	3.55514e-52	1.07907e-50	EC80_vs_DMSO
ENSG00000189403	HMGB1	865.132	-2.32309	0.153313	-15.1526	7.28631e-52	2.2085e-50	EC80_vs_DMSO
ENSG00000165861	ZFYVE1	703.888	1.46782	0.0969827	15.1349	9.53322e-52	2.88555e-50	EC80_vs_DMSO
ENSG00000115241	PPM1G	5232.77	-1.00073	0.0661854	-15.1201	1.19443e-51	3.61035e-50	EC80_vs_DMSO
ENSG00000123358	NR4A1	374.28	2.41206	0.159687	15.1049	1.50378e-51	4.53912e-50	EC80_vs_DMSO
ENSG00000126432	PRDX5	7482.58	1.31809	0.0874073	15.0799	2.1967e-51	6.61247e-50	EC80_vs_DMSO
ENSG00000171791	BCL2	418.794	-2.39774	0.159015	-15.0787	2.23585e-51	6.72107e-50	EC80_vs_DMSO
ENSG00000163171	CDC42EP3	821.136	-1.96707	0.130487	-15.0748	2.37134e-51	7.11857e-50	EC80_vs_DMSO
ENSG00000164070	HSPA4L	528.752	-1.90729	0.126524	-15.0745	2.38452e-51	7.14833e-50	EC80_vs_DMSO
ENSG00000171960	PPIH	233.248	-2.72372	0.180797	-15.0651	2.74743e-51	8.22499e-50	EC80_vs_DMSO
ENSG00000221963	APOL6	924.673	2.15749	0.143284	15.0574	3.08703e-51	9.22905e-50	EC80_vs_DMSO
ENSG00000242114	MTFP1	455.196	-2.26567	0.150608	-15.0435	3.8108e-51	1.13773e-49	EC80_vs_DMSO
ENSG00000112759	SLC29A1	1084.65	-1.58357	0.105331	-15.0343	4.37466e-51	1.30252e-49	EC80_vs_DMSO
ENSG00000166483	WEE1	2082.5	-1.28127	0.0852698	-15.0261	4.95589e-51	1.47357e-49	EC80_vs_DMSO
ENSG00000141959	PFKL	2074.72	-1.06498	0.0708809	-15.0249	5.04572e-51	1.49824e-49	EC80_vs_DMSO
ENSG00000185022	MAFF	2548.87	1.20154	0.080046	15.0106	6.26097e-51	1.85657e-49	EC80_vs_DMSO
ENSG00000275221	H2AC15	149.59	-3.96665	0.264857	-14.9766	1.04429e-50	3.08827e-49	EC80_vs_DMSO
ENSG00000106144	CASP2	1024.99	-1.36184	0.0909444	-14.9744	1.07951e-50	3.18811e-49	EC80_vs_DMSO
ENSG00000035499	DEPDC1B	187.239	-5.9081	0.394992	-14.9575	1.39128e-50	4.10332e-49	EC80_vs_DMSO
ENSG00000132510	KDM6B	1109.21	1.53661	0.102784	14.9499	1.56085e-50	4.59726e-49	EC80_vs_DMSO
ENSG00000173801	JUP	3168.39	1.2251	0.0820331	14.9342	1.97323e-50	5.80404e-49	EC80_vs_DMSO
ENSG00000077514	POLD3	248.397	-2.29739	0.153838	-14.9338	1.98623e-50	5.83445e-49	EC80_vs_DMSO
ENSG00000110063	DCPS	482.807	-1.9172	0.128389	-14.9327	2.01834e-50	5.92084e-49	EC80_vs_DMSO
ENSG00000147394	ZNF185	5323.58	-1.03764	0.0696508	-14.8978	3.40589e-50	9.95121e-49	EC80_vs_DMSO
ENSG00000166965	RCCD1	1994.22	-1.18692	0.0797312	-14.8865	4.03224e-50	1.17655e-48	EC80_vs_DMSO
ENSG00000186603	HPDL	153.944	-3.72529	0.250366	-14.8794	4.48754e-50	1.30766e-48	EC80_vs_DMSO
ENSG00000081087	OSTM1	1088.66	1.48127	0.0996558	14.8638	5.65875e-50	1.64676e-48	EC80_vs_DMSO
ENSG00000133805	AMPD3	537.127	1.68813	0.11365	14.8537	6.58381e-50	1.91088e-48	EC80_vs_DMSO
ENSG00000127838	PNKD	651.687	1.36497	0.0919313	14.8477	7.1982e-50	2.08643e-48	EC80_vs_DMSO
ENSG00000109805	NCAPG	210.277	-6.06018	0.408296	-14.8426	7.76856e-50	2.24877e-48	EC80_vs_DMSO
ENSG00000155850	SLC26A2	1092.02	-1.49836	0.100993	-14.8363	8.52856e-50	2.46551e-48	EC80_vs_DMSO
ENSG00000166825	ANPEP	2844.27	1.30471	0.0879526	14.8342	8.80513e-50	2.5421e-48	EC80_vs_DMSO
ENSG00000024422	EHD2	3288.16	1.10122	0.0742525	14.8308	9.26707e-50	2.67194e-48	EC80_vs_DMSO
ENSG00000197256	KANK2	2310.49	-1.71553	0.115869	-14.8059	1.34276e-49	3.86644e-48	EC80_vs_DMSO
ENSG00000137142	IGFBPL1	678.065	-1.51438	0.102334	-14.7985	1.49786e-49	4.30738e-48	EC80_vs_DMSO
ENSG00000025039	RRAGD	959.022	1.47392	0.0996437	14.7919	1.65138e-49	4.73642e-48	EC80_vs_DMSO
ENSG00000106633	GCK	171.283	-3.572	0.241747	-14.7758	2.09833e-49	6.01044e-48	EC80_vs_DMSO
ENSG00000130363	RSPH3	244.391	2.06282	0.139701	14.7659	2.42904e-49	6.94863e-48	EC80_vs_DMSO
ENSG00000117394	SLC2A1	2413.06	-1.11493	0.075552	-14.7571	2.76733e-49	7.90603e-48	EC80_vs_DMSO
ENSG00000113430	IRX4	1941.87	-1.25707	0.0851902	-14.7561	2.81243e-49	8.0244e-48	EC80_vs_DMSO
ENSG00000163468	CCT3	2015.09	-1.26918	0.0861116	-14.7388	3.63291e-49	1.03519e-47	EC80_vs_DMSO
ENSG00000115392	FANCL	247.121	-2.55223	0.17323	-14.7332	3.9457e-49	1.12286e-47	EC80_vs_DMSO
ENSG00000149218	ENDOD1	439.321	2.42141	0.164356	14.7327	3.97734e-49	1.13039e-47	EC80_vs_DMSO
ENSG00000013588	GPRC5A	314.654	-2.23659	0.152079	-14.7068	5.83122e-49	1.64659e-47	EC80_vs_DMSO
ENSG00000198959	TGM2	25273.6	-1.42893	0.0972059	-14.7	6.44487e-49	1.81752e-47	EC80_vs_DMSO
ENSG00000166340	TPP1	1618.24	1.48354	0.100924	14.6995	6.49024e-49	1.82796e-47	EC80_vs_DMSO
ENSG00000069275	NUCKS1	1263.54	-1.61466	0.109851	-14.6986	6.5795e-49	1.85072e-47	EC80_vs_DMSO
ENSG00000161981	SNRNP25	890.479	-1.65166	0.112419	-14.692	7.24934e-49	2.03652e-47	EC80_vs_DMSO
ENSG00000178809	TRIM73	147.575	3.06603	0.208784	14.6852	8.0196e-49	2.25001e-47	EC80_vs_DMSO
ENSG00000115053	NCL	6340.66	-1.05018	0.0715347	-14.6807	8.56895e-49	2.40106e-47	EC80_vs_DMSO
ENSG00000116005	PCYOX1	933.043	2.00073	0.136359	14.6725	9.66542e-49	2.70484e-47	EC80_vs_DMSO
ENSG00000136875	PRPF4	812.174	-1.47486	0.100661	-14.6518	1.31226e-48	3.66762e-47	EC80_vs_DMSO
ENSG00000162729	IGSF8	1514.18	1.3631	0.093115	14.6389	1.5862e-48	4.42195e-47	EC80_vs_DMSO
ENSG00000004777	ARHGAP33	203.315	-3.31484	0.226447	-14.6385	1.59561e-48	4.44253e-47	EC80_vs_DMSO
ENSG00000164087	POC1A	228.387	-3.02342	0.207164	-14.5944	3.05083e-48	8.48341e-47	EC80_vs_DMSO
ENSG00000125520	SLC2A4RG	7869.04	-1.13807	0.0780276	-14.5854	3.47689e-48	9.64363e-47	EC80_vs_DMSO
ENSG00000126787	DLGAP5	202.385	-6.00408	0.411739	-14.5822	3.64397e-48	1.00943e-46	EC80_vs_DMSO
ENSG00000187678	SPRY4	1511.11	1.14066	0.0782628	14.5747	4.06792e-48	1.12402e-46	EC80_vs_DMSO
ENSG00000174547	MRPL11	2841.38	-1.10866	0.0760808	-14.5721	4.228e-48	1.16678e-46	EC80_vs_DMSO
ENSG00000167996	FTH1	9890.5	1.22571	0.0841763	14.5612	4.9569e-48	1.36621e-46	EC80_vs_DMSO
ENSG00000187720	THSD4	5353.61	1.05016	0.072126	14.5601	5.03552e-48	1.38613e-46	EC80_vs_DMSO
ENSG00000103043	VAC14	3229.99	1.09582	0.0753284	14.5472	6.08248e-48	1.67012e-46	EC80_vs_DMSO
ENSG00000205476	CCDC85C	1289.44	-1.52587	0.105007	-14.5311	7.69288e-48	2.10966e-46	EC80_vs_DMSO
ENSG00000234444	ZNF736	382.775	-1.92043	0.132214	-14.5252	8.38531e-48	2.29667e-46	EC80_vs_DMSO
ENSG00000188807	TMEM201	907.435	-1.36842	0.0942441	-14.52	9.0529e-48	2.47642e-46	EC80_vs_DMSO
ENSG00000117280	RAB29	718.39	1.27037	0.0875649	14.5077	1.08231e-47	2.95696e-46	EC80_vs_DMSO
ENSG00000132600	PRMT7	839.892	-1.27962	0.0882667	-14.4972	1.26176e-47	3.43865e-46	EC80_vs_DMSO
ENSG00000219607	PPP1R3G	142.856	2.83962	0.195904	14.495	1.30365e-47	3.5484e-46	EC80_vs_DMSO
ENSG00000116649	SRM	2570.65	-1.23618	0.0852981	-14.4925	1.35185e-47	3.67465e-46	EC80_vs_DMSO
ENSG00000149485	FADS1	4019.59	1.10988	0.0765833	14.4924	1.3534e-47	3.67465e-46	EC80_vs_DMSO
ENSG00000113569	NUP155	768.913	-1.99741	0.137845	-14.4903	1.39539e-47	3.78399e-46	EC80_vs_DMSO
ENSG00000184967	NOC4L	855.761	-1.47404	0.102044	-14.4453	2.68554e-47	7.27357e-46	EC80_vs_DMSO
ENSG00000204624	DISP3	363.048	-1.81536	0.125741	-14.4372	3.01658e-47	8.16005e-46	EC80_vs_DMSO
ENSG00000204054	LINC00963	825.334	1.2062	0.0836301	14.4231	3.70568e-47	1.00117e-45	EC80_vs_DMSO
ENSG00000226287	TMEM191A	266.395	2.49734	0.173156	14.4225	3.73804e-47	1.00867e-45	EC80_vs_DMSO
ENSG00000198176	TFDP1	1253.19	-1.42695	0.0989864	-14.4156	4.12842e-47	1.11264e-45	EC80_vs_DMSO
ENSG00000158828	PINK1	3873.97	1.00653	0.0699245	14.3945	5.60433e-47	1.5067e-45	EC80_vs_DMSO
ENSG00000163918	RFC4	157.091	-3.90297	0.271143	-14.3945	5.60278e-47	1.5067e-45	EC80_vs_DMSO
ENSG00000170540	ARL6IP1	1863.18	-1.13464	0.0788539	-14.3891	6.0591e-47	1.62696e-45	EC80_vs_DMSO
ENSG00000166801	FAM111A	465.02	-1.9185	0.133475	-14.3735	7.59012e-47	2.03556e-45	EC80_vs_DMSO
ENSG00000142178	SIK1	3589.35	3.12015	0.217402	14.352	1.03551e-46	2.77369e-45	EC80_vs_DMSO
ENSG00000164109	MAD2L1	198.443	-3.54965	0.247331	-14.3518	1.0378e-46	2.77644e-45	EC80_vs_DMSO
ENSG00000171208	NETO2	1072.67	-1.26583	0.0882034	-14.3512	1.04697e-46	2.79753e-45	EC80_vs_DMSO
ENSG00000196998	WDR45	1372.85	1.11236	0.0775749	14.3391	1.24615e-46	3.31357e-45	EC80_vs_DMSO
ENSG00000162493	PDPN	1845.28	-1.23366	0.0861111	-14.3263	1.49853e-46	3.97984e-45	EC80_vs_DMSO
ENSG00000104147	OIP5	201.204	-5.43232	0.379262	-14.3234	1.56323e-46	4.14162e-45	EC80_vs_DMSO
ENSG00000180264	ADGRD2	319.302	-2.50563	0.174933	-14.3234	1.56229e-46	4.14162e-45	EC80_vs_DMSO
ENSG00000125450	NUP85	651.33	-1.63541	0.114277	-14.3109	1.87193e-46	4.94154e-45	EC80_vs_DMSO
ENSG00000013297	CLDN11	123.344	-5.59883	0.391809	-14.2897	2.53723e-46	6.68973e-45	EC80_vs_DMSO
ENSG00000150753	CCT5	2655.11	-1.64676	0.115265	-14.2868	2.6443e-46	6.96363e-45	EC80_vs_DMSO
ENSG00000104524	PYCR3	1463.29	-1.13471	0.0794713	-14.2783	2.98888e-46	7.86161e-45	EC80_vs_DMSO
ENSG00000197061	H4C3	152.9	-4.12186	0.289085	-14.2583	3.97914e-46	1.04537e-44	EC80_vs_DMSO
ENSG00000176994	SMCR8	1876.25	1.14496	0.0803034	14.258	3.99827e-46	1.04914e-44	EC80_vs_DMSO
ENSG00000011052	NME1-NME2	1342.43	-1.80872	0.126862	-14.2574	4.02958e-46	1.05609e-44	EC80_vs_DMSO
ENSG00000189410	SH2D5	1050.29	-1.40897	0.0988467	-14.2541	4.2299e-46	1.10726e-44	EC80_vs_DMSO
ENSG00000249859	PVT1	956.391	-1.27231	0.0893229	-14.2439	4.89003e-46	1.27854e-44	EC80_vs_DMSO
ENSG00000232956	SNHG15	404.387	-1.78193	0.125493	-14.1994	9.23481e-46	2.41163e-44	EC80_vs_DMSO
ENSG00000185551	NR2F2	2146	-1.19777	0.0843867	-14.1938	1.00121e-45	2.6115e-44	EC80_vs_DMSO
ENSG00000162174	ASRGL1	324.799	-2.06422	0.145538	-14.1834	1.16085e-45	3.02429e-44	EC80_vs_DMSO
ENSG00000166902	MRPL16	554.599	-1.60524	0.113217	-14.1784	1.24666e-45	3.24398e-44	EC80_vs_DMSO
ENSG00000198715	GLMP	481.16	1.66767	0.117772	14.1602	1.61507e-45	4.19765e-44	EC80_vs_DMSO
ENSG00000277925	Telomerase-vert	12774.5	-1.18022	0.0833631	-14.1576	1.67606e-45	4.351e-44	EC80_vs_DMSO
ENSG00000116455	WDR77	1487.93	-1.4079	0.0994669	-14.1545	1.75274e-45	4.54467e-44	EC80_vs_DMSO
ENSG00000204386	NEU1	7061.33	1.64116	0.116112	14.1343	2.3342e-45	6.04517e-44	EC80_vs_DMSO
ENSG00000119899	SLC17A5	458.909	1.95413	0.138322	14.1274	2.5734e-45	6.65677e-44	EC80_vs_DMSO
ENSG00000109674	NEIL3	174.711	-5.27484	0.373405	-14.1263	2.61463e-45	6.75544e-44	EC80_vs_DMSO
ENSG00000242732	RTL5	1093.83	1.3449	0.0952177	14.1245	2.68227e-45	6.92204e-44	EC80_vs_DMSO
ENSG00000138771	SHROOM3	390.414	-2.04651	0.144893	-14.1243	2.69043e-45	6.9349e-44	EC80_vs_DMSO
ENSG00000131652	THOC6	782.314	-1.51625	0.107366	-14.1222	2.77093e-45	7.13401e-44	EC80_vs_DMSO
ENSG00000166803	PCLAF	140.096	-4.51532	0.319922	-14.1138	3.12158e-45	8.02733e-44	EC80_vs_DMSO
ENSG00000198853	RUSC2	4447.25	1.03437	0.0733018	14.1111	3.24262e-45	8.32882e-44	EC80_vs_DMSO
ENSG00000196419	XRCC6	4030.84	-1.06903	0.0757671	-14.1094	3.32476e-45	8.52979e-44	EC80_vs_DMSO
ENSG00000285382	ENSG00000285382	325.124	2.95661	0.209687	14.1001	3.79211e-45	9.70604e-44	EC80_vs_DMSO
ENSG00000240280	TCAM1P	165.83	-3.04221	0.216105	-14.0775	5.22594e-45	1.33603e-43	EC80_vs_DMSO
ENSG00000124788	ATXN1	549.57	1.55573	0.110668	14.0576	6.91636e-45	1.76407e-43	EC80_vs_DMSO
ENSG00000185186	LINC00313	141.323	3.36328	0.239468	14.0448	8.28932e-45	2.1118e-43	EC80_vs_DMSO
ENSG00000008513	ST3GAL1	757.289	1.30542	0.0930208	14.0337	9.69746e-45	2.46766e-43	EC80_vs_DMSO
ENSG00000149636	DSN1	338.367	-2.61828	0.186714	-14.0229	1.12844e-44	2.86814e-43	EC80_vs_DMSO
ENSG00000086544	ITPKC	1297.18	1.01109	0.0721114	14.0212	1.15594e-44	2.93465e-43	EC80_vs_DMSO
ENSG00000153904	DDAH1	790.042	-1.35302	0.0965106	-14.0194	1.18654e-44	3.00882e-43	EC80_vs_DMSO
ENSG00000135926	TMBIM1	1842.63	1.0291	0.0734606	14.0089	1.37599e-44	3.48521e-43	EC80_vs_DMSO
ENSG00000075240	GRAMD4	1189.8	1.0557	0.0753693	14.0071	1.411e-44	3.56563e-43	EC80_vs_DMSO
ENSG00000171824	EXOSC10	756.315	-1.23328	0.0880559	-14.0057	1.43876e-44	3.63157e-43	EC80_vs_DMSO
ENSG00000204396	VWA7	154.865	2.61617	0.186886	13.9988	1.58579e-44	3.9981e-43	EC80_vs_DMSO
ENSG00000253304	TMEM200B	339.271	-2.86225	0.204775	-13.9775	2.13794e-44	5.38396e-43	EC80_vs_DMSO
ENSG00000213445	SIPA1	655.913	1.34109	0.0959973	13.9701	2.37445e-44	5.97269e-43	EC80_vs_DMSO
ENSG00000171004	HS6ST2	459.904	-1.7306	0.124059	-13.9498	3.15343e-44	7.91396e-43	EC80_vs_DMSO
ENSG00000147155	EBP	5176.09	1.13415	0.0813036	13.9495	3.16597e-44	7.93632e-43	EC80_vs_DMSO
ENSG00000174080	CTSF	3079.77	1.1709	0.0839433	13.9487	3.20264e-44	8.01906e-43	EC80_vs_DMSO
ENSG00000132359	RAP1GAP2	326.601	-2.0317	0.145688	-13.9455	3.35008e-44	8.37866e-43	EC80_vs_DMSO
ENSG00000116560	SFPQ	1974.48	-1.09208	0.0783325	-13.9416	3.5414e-44	8.84703e-43	EC80_vs_DMSO
ENSG00000181284	TMEM102	821.342	1.24424	0.0892707	13.9378	3.734e-44	9.31755e-43	EC80_vs_DMSO
ENSG00000177426	TGIF1	687.595	1.37249	0.0984884	13.9355	3.85424e-44	9.60663e-43	EC80_vs_DMSO
ENSG00000164690	SHH	468.99	-1.85739	0.13333	-13.9307	4.12218e-44	1.02628e-42	EC80_vs_DMSO
ENSG00000136108	CKAP2	296.363	-2.13993	0.15367	-13.9255	4.43373e-44	1.10259e-42	EC80_vs_DMSO
ENSG00000173848	NET1	1110.27	-1.35155	0.0971558	-13.9112	5.41689e-44	1.34555e-42	EC80_vs_DMSO
ENSG00000196743	GM2A	728.482	1.47416	0.105981	13.9097	5.53318e-44	1.37288e-42	EC80_vs_DMSO
ENSG00000110104	CCDC86	2696.99	-1.5467	0.111257	-13.902	6.1623e-44	1.52725e-42	EC80_vs_DMSO
ENSG00000051596	THOC3	668.256	-1.63762	0.117819	-13.8995	6.37911e-44	1.57741e-42	EC80_vs_DMSO
ENSG00000160298	C21orf58	149.895	-3.85838	0.277651	-13.8965	6.6513e-44	1.64286e-42	EC80_vs_DMSO
ENSG00000114554	PLXNA1	8719.61	-1.10794	0.0797916	-13.8854	7.76404e-44	1.91554e-42	EC80_vs_DMSO
ENSG00000165782	PIP4P1	1033.57	1.01524	0.0731275	13.8831	8.01773e-44	1.9759e-42	EC80_vs_DMSO
ENSG00000026559	KCNG1	604.214	1.61517	0.116497	13.8645	1.03975e-43	2.55949e-42	EC80_vs_DMSO
ENSG00000058056	USP13	943.382	-1.36482	0.0984766	-13.8593	1.11715e-43	2.74694e-42	EC80_vs_DMSO
ENSG00000174177	CTU2	1448.07	-1.02267	0.0738306	-13.8515	1.2454e-43	3.05885e-42	EC80_vs_DMSO
ENSG00000115641	FHL2	4176.2	-1.11785	0.0807186	-13.8487	1.2949e-43	3.17687e-42	EC80_vs_DMSO
ENSG00000108306	FBXL20	536.113	1.38837	0.100273	13.8458	1.34802e-43	3.29979e-42	EC80_vs_DMSO
ENSG00000131153	GINS2	183.502	-6.63485	0.479243	-13.8444	1.37429e-43	3.35284e-42	EC80_vs_DMSO
ENSG00000132376	INPP5K	1136.4	1.01042	0.0729837	13.8445	1.37385e-43	3.35284e-42	EC80_vs_DMSO
ENSG00000142910	TINAGL1	10499.9	-1.02442	0.0739946	-13.8445	1.37368e-43	3.35284e-42	EC80_vs_DMSO
ENSG00000164938	TP53INP1	172.03	2.46281	0.178123	13.8265	1.76448e-43	4.3e-42	EC80_vs_DMSO
ENSG00000253368	TRNP1	3823.67	1.45307	0.105121	13.8228	1.85626e-43	4.51361e-42	EC80_vs_DMSO
ENSG00000106009	BRAT1	2475.06	-1.04261	0.0754424	-13.8199	1.93344e-43	4.69604e-42	EC80_vs_DMSO
ENSG00000123094	RASSF8	1795.15	1.89096	0.136885	13.8142	2.09244e-43	5.07661e-42	EC80_vs_DMSO
ENSG00000072864	NDE1	1198.12	-1.28968	0.0934222	-13.8049	2.38183e-43	5.76593e-42	EC80_vs_DMSO
ENSG00000262074	SNORD3B-2	1113.91	-2.05895	0.149209	-13.7991	2.58198e-43	6.24355e-42	EC80_vs_DMSO
ENSG00000154839	SKA1	153.564	-5.21388	0.378058	-13.7912	2.87925e-43	6.9547e-42	EC80_vs_DMSO
ENSG00000104897	SF3A2	1351.37	-1.0602	0.0768767	-13.7909	2.89157e-43	6.97675e-42	EC80_vs_DMSO
ENSG00000213551	DNAJC9	838.558	-1.63568	0.118678	-13.7825	3.24823e-43	7.82006e-42	EC80_vs_DMSO
ENSG00000163162	RNF149	2433.34	1.28819	0.0935053	13.7767	3.52082e-43	8.46699e-42	EC80_vs_DMSO
ENSG00000204580	DDR1	2552.28	1.28889	0.0935612	13.7759	3.55897e-43	8.54934e-42	EC80_vs_DMSO
ENSG00000170113	NIPA1	669.527	1.09953	0.0800109	13.7423	5.66836e-43	1.3557e-41	EC80_vs_DMSO
ENSG00000146263	MMS22L	210.371	-2.54757	0.185396	-13.7412	5.7479e-43	1.37322e-41	EC80_vs_DMSO
ENSG00000189306	RRP7A	5390.18	-1.05557	0.0768481	-13.7358	6.19704e-43	1.47891e-41	EC80_vs_DMSO
ENSG00000138829	FBN2	296.108	-2.73102	0.19897	-13.7258	7.11111e-43	1.6952e-41	EC80_vs_DMSO
ENSG00000159131	GART	1362.85	-1.24557	0.0907595	-13.7239	7.30465e-43	1.73944e-41	EC80_vs_DMSO
ENSG00000117593	DARS2	1124.32	-1.38429	0.100905	-13.7187	7.84138e-43	1.86523e-41	EC80_vs_DMSO
ENSG00000137962	ARHGAP29	640.394	-1.97588	0.144195	-13.7028	9.76796e-43	2.32098e-41	EC80_vs_DMSO
ENSG00000107833	NPM3	378.36	-2.11648	0.154527	-13.6965	1.0658e-42	2.52698e-41	EC80_vs_DMSO
ENSG00000198933	TBKBP1	435.881	1.55709	0.113715	13.6929	1.11972e-42	2.65195e-41	EC80_vs_DMSO
ENSG00000136158	SPRY2	1397.51	1.67372	0.122253	13.6907	1.15394e-42	2.73002e-41	EC80_vs_DMSO
ENSG00000187531	SIRT7	1558.32	1.07099	0.0782393	13.6886	1.18758e-42	2.8066e-41	EC80_vs_DMSO
ENSG00000132017	DCAF15	1396.33	-1.16925	0.085421	-13.6881	1.19538e-42	2.82197e-41	EC80_vs_DMSO
ENSG00000165424	ZCCHC24	895.089	1.27305	0.0930168	13.6862	1.22728e-42	2.89417e-41	EC80_vs_DMSO
ENSG00000166250	CLMP	863.534	1.21243	0.0886128	13.6823	1.29517e-42	3.05098e-41	EC80_vs_DMSO
ENSG00000112081	SRSF3	1978.24	-1.14378	0.0836462	-13.674	1.45198e-42	3.41301e-41	EC80_vs_DMSO
ENSG00000184162	NR2C2AP	1016.51	-1.19238	0.0872697	-13.6631	1.68538e-42	3.9489e-41	EC80_vs_DMSO
ENSG00000143228	NUF2	232.425	-7.17249	0.52561	-13.646	2.13223e-42	4.97992e-41	EC80_vs_DMSO
ENSG00000159753	CARMIL2	165.592	2.56417	0.188007	13.6387	2.35755e-42	5.50029e-41	EC80_vs_DMSO
ENSG00000138182	KIF20B	158.618	-5.2439	0.384553	-13.6364	2.43424e-42	5.67316e-41	EC80_vs_DMSO
ENSG00000135047	CTSL	1524.16	1.10637	0.0811749	13.6294	2.67591e-42	6.22974e-41	EC80_vs_DMSO
ENSG00000136699	SMPD4	3006.11	-1.08454	0.0796094	-13.6232	2.91317e-42	6.7749e-41	EC80_vs_DMSO
ENSG00000105329	TGFB1	7012.13	1.14078	0.08375	13.6212	2.99403e-42	6.95555e-41	EC80_vs_DMSO
ENSG00000179832	MROH1	4921.72	1.1171	0.0821027	13.6061	3.68189e-42	8.54449e-41	EC80_vs_DMSO
ENSG00000132879	FBXO44	838.014	1.21609	0.0894213	13.5995	4.02957e-42	9.34143e-41	EC80_vs_DMSO
ENSG00000064601	CTSA	4677.96	1.20602	0.0887124	13.5947	4.30706e-42	9.97415e-41	EC80_vs_DMSO
ENSG00000107816	LZTS2	6193.32	1.11766	0.0822724	13.5849	4.92391e-42	1.13906e-40	EC80_vs_DMSO
ENSG00000108559	NUP88	924.971	-1.4913	0.109825	-13.5789	5.33949e-42	1.23389e-40	EC80_vs_DMSO
ENSG00000158467	AHCYL2	453.124	1.56677	0.115417	13.5749	5.64356e-42	1.30278e-40	EC80_vs_DMSO
ENSG00000196218	RYR1	407.993	1.83011	0.134909	13.5655	6.41288e-42	1.47881e-40	EC80_vs_DMSO
ENSG00000138835	RGS3	1669.99	-1.05097	0.0774803	-13.5644	6.5113e-42	1.49993e-40	EC80_vs_DMSO
ENSG00000142669	SH3BGRL3	951.554	1.38706	0.10256	13.5244	1.12204e-41	2.57929e-40	EC80_vs_DMSO
ENSG00000172432	GTPBP2	2706.32	1.16017	0.0858358	13.5161	1.25585e-41	2.88384e-40	EC80_vs_DMSO
ENSG00000102900	NUP93	927.341	-1.49152	0.110401	-13.5101	1.36309e-41	3.12682e-40	EC80_vs_DMSO
ENSG00000186951	PPARA	377.93	1.85475	0.137423	13.4967	1.63537e-41	3.74747e-40	EC80_vs_DMSO
ENSG00000111057	KRT18	10465.1	-1.10722	0.0820491	-13.4946	1.68188e-41	3.85002e-40	EC80_vs_DMSO
ENSG00000130304	SLC27A1	603.643	1.52215	0.112814	13.4926	1.72821e-41	3.95195e-40	EC80_vs_DMSO
ENSG00000112208	BAG2	896.216	-1.23258	0.0915369	-13.4654	2.50024e-41	5.70545e-40	EC80_vs_DMSO
ENSG00000110218	PANX1	1322.18	1.31651	0.0978278	13.4574	2.78546e-41	6.34969e-40	EC80_vs_DMSO
ENSG00000166173	LARP6	2712.2	1.31092	0.0974556	13.4514	3.02017e-41	6.87757e-40	EC80_vs_DMSO
ENSG00000185189	NRBP2	1196.4	1.33204	0.0990617	13.4465	3.22656e-41	7.33991e-40	EC80_vs_DMSO
ENSG00000100852	ARHGAP5	512.883	1.32924	0.0989273	13.4365	3.6943e-41	8.39523e-40	EC80_vs_DMSO
ENSG00000167792	NDUFV1	4320.68	-1.16588	0.086787	-13.4338	3.8324e-41	8.70003e-40	EC80_vs_DMSO
ENSG00000130826	DKC1	666.772	-1.51043	0.112614	-13.4125	5.11019e-41	1.15887e-39	EC80_vs_DMSO
ENSG00000113140	SPARC	1324.83	-1.24538	0.0928574	-13.4117	5.16152e-41	1.16874e-39	EC80_vs_DMSO
ENSG00000152413	HOMER1	831.115	1.42189	0.106019	13.4117	5.16438e-41	1.16874e-39	EC80_vs_DMSO
ENSG00000173068	BNC2	225.384	-2.47859	0.184908	-13.4045	5.69307e-41	1.28706e-39	EC80_vs_DMSO
ENSG00000144283	PKP4	753.096	-1.31745	0.0984314	-13.3845	7.45364e-41	1.68334e-39	EC80_vs_DMSO
ENSG00000115266	APC2	725.557	-1.62749	0.12162	-13.3818	7.72295e-41	1.74236e-39	EC80_vs_DMSO
ENSG00000169129	AFAP1L2	998.953	-1.43515	0.107258	-13.3804	7.86833e-41	1.77151e-39	EC80_vs_DMSO
ENSG00000156697	UTP14A	693.947	-1.20767	0.0902621	-13.3796	7.96182e-41	1.79071e-39	EC80_vs_DMSO
ENSG00000106399	RPA3	385.18	-2.06804	0.154592	-13.3774	8.19937e-41	1.84225e-39	EC80_vs_DMSO
ENSG00000087076	HSD17B14	692.388	2.31241	0.172903	13.374	8.57561e-41	1.92481e-39	EC80_vs_DMSO
ENSG00000198435	NRARP	364.353	-2.10206	0.157227	-13.3696	9.10598e-41	2.04175e-39	EC80_vs_DMSO
ENSG00000040531	CTNS	735.699	1.49188	0.111714	13.3545	1.11434e-40	2.49348e-39	EC80_vs_DMSO
ENSG00000151229	SLC2A13	532.067	1.63148	0.122188	13.3522	1.1504e-40	2.57155e-39	EC80_vs_DMSO
ENSG00000126821	SGPP1	2288.4	1.02925	0.0770977	13.35	1.1849e-40	2.64595e-39	EC80_vs_DMSO
ENSG00000168411	RFWD3	677.327	-1.51951	0.113912	-13.3393	1.36649e-40	3.04524e-39	EC80_vs_DMSO
ENSG00000087086	FTL	33419.7	1.3827	0.103869	13.312	1.97188e-40	4.38542e-39	EC80_vs_DMSO
ENSG00000128951	DUT	1364.61	-1.16343	0.087509	-13.295	2.4749e-40	5.49297e-39	EC80_vs_DMSO
ENSG00000088826	SMOX	1142.17	1.45049	0.109185	13.2847	2.83894e-40	6.2882e-39	EC80_vs_DMSO
ENSG00000135624	CCT7	9203.32	-1.19385	0.0899921	-13.2661	3.63884e-40	8.04368e-39	EC80_vs_DMSO
ENSG00000133935	ERG28	917.417	1.53469	0.115698	13.2646	3.71198e-40	8.19477e-39	EC80_vs_DMSO
ENSG00000063241	ISOC2	824.705	-1.2453	0.0939291	-13.2579	4.06211e-40	8.95218e-39	EC80_vs_DMSO
ENSG00000105223	PLD3	1925.7	1.08864	0.0821183	13.257	4.11185e-40	9.05269e-39	EC80_vs_DMSO
ENSG00000125898	FAM110A	444.672	-1.6858	0.127241	-13.2489	4.5775e-40	1.00677e-38	EC80_vs_DMSO
ENSG00000184178	SCFD2	436.975	-2.39375	0.180788	-13.2406	5.11235e-40	1.12328e-38	EC80_vs_DMSO
ENSG00000213853	EMP2	242.174	-2.53736	0.191699	-13.2362	5.42387e-40	1.19053e-38	EC80_vs_DMSO
ENSG00000085840	ORC1	127.396	-5.01041	0.378879	-13.2243	6.3513e-40	1.3927e-38	EC80_vs_DMSO
ENSG00000082438	COBLL1	241.215	-2.83558	0.214591	-13.2139	7.29626e-40	1.59512e-38	EC80_vs_DMSO
ENSG00000131378	RFTN1	375.914	-2.00813	0.152113	-13.2015	8.59942e-40	1.87814e-38	EC80_vs_DMSO
ENSG00000170421	KRT8	18543.4	-1.16191	0.088049	-13.1962	9.225e-40	2.01276e-38	EC80_vs_DMSO
ENSG00000065150	IPO5	689.725	-1.81861	0.137954	-13.1827	1.10351e-39	2.40291e-38	EC80_vs_DMSO
ENSG00000141458	NPC1	1475.01	1.32868	0.10088	13.1709	1.29076e-39	2.80227e-38	EC80_vs_DMSO
ENSG00000119408	NEK6	989.881	-1.13882	0.086718	-13.1324	2.14726e-39	4.64795e-38	EC80_vs_DMSO
ENSG00000259330	INAFM2	461.525	-1.497	0.114128	-13.1168	2.63689e-39	5.69652e-38	EC80_vs_DMSO
ENSG00000026036	RTEL1-TNFRSF6B	1317.03	-1.34398	0.102483	-13.1142	2.73015e-39	5.89217e-38	EC80_vs_DMSO
ENSG00000138778	CENPE	132.276	-4.76389	0.363332	-13.1117	2.82287e-39	6.08627e-38	EC80_vs_DMSO
ENSG00000120438	TCP1	1039.42	-1.39706	0.106706	-13.0925	3.63238e-39	7.81623e-38	EC80_vs_DMSO
ENSG00000103319	EEF2K	1103.22	-1.08265	0.082707	-13.0902	3.74502e-39	8.0507e-38	EC80_vs_DMSO
ENSG00000266967	AARSD1	422.796	-1.63964	0.125335	-13.0821	4.16993e-39	8.95531e-38	EC80_vs_DMSO
ENSG00000158156	XKR8	953.571	1.23014	0.0940544	13.0791	4.3381e-39	9.30736e-38	EC80_vs_DMSO
ENSG00000275713	H2BC9	179.605	-6.79449	0.519613	-13.0761	4.51241e-39	9.67185e-38	EC80_vs_DMSO
ENSG00000114491	UMPS	499.799	-1.56855	0.120025	-13.0686	4.98008e-39	1.06638e-37	EC80_vs_DMSO
ENSG00000166881	NEMP1	595.797	-1.49999	0.114864	-13.0588	5.65804e-39	1.20919e-37	EC80_vs_DMSO
ENSG00000155561	NUP205	736.227	-1.51784	0.116238	-13.058	5.71738e-39	1.22067e-37	EC80_vs_DMSO
ENSG00000172183	ISG20	2866.26	1.45842	0.11171	13.0554	5.92019e-39	1.26151e-37	EC80_vs_DMSO
ENSG00000141480	ARRB2	298.103	-2.01377	0.154273	-13.0532	6.08946e-39	1.29632e-37	EC80_vs_DMSO
ENSG00000152409	JMY	752.148	1.1261	0.0863536	13.0406	7.18734e-39	1.52855e-37	EC80_vs_DMSO
ENSG00000163683	SMIM14	159.083	2.77581	0.212892	13.0386	7.38274e-39	1.56858e-37	EC80_vs_DMSO
ENSG00000286456	ENSG00000286456	142.697	-4.38737	0.336702	-13.0304	8.21504e-39	1.74203e-37	EC80_vs_DMSO
ENSG00000176532	PRR15	93.5377	4.13521	0.317597	13.0203	9.38135e-39	1.98743e-37	EC80_vs_DMSO
ENSG00000123104	ITPR2	461.489	1.53965	0.11847	12.9961	1.2882e-38	2.72639e-37	EC80_vs_DMSO
ENSG00000154358	OBSCN	1102.95	1.23787	0.095278	12.9922	1.35524e-38	2.86551e-37	EC80_vs_DMSO
ENSG00000083223	TUT7	525.543	1.31961	0.10162	12.9857	1.47502e-38	3.11276e-37	EC80_vs_DMSO
ENSG00000115875	SRSF7	799.391	-1.37971	0.106318	-12.9772	1.6476e-38	3.4736e-37	EC80_vs_DMSO
ENSG00000136527	TRA2B	838.741	-1.31061	0.10103	-12.9725	1.75308e-38	3.69243e-37	EC80_vs_DMSO
ENSG00000105447	GRWD1	3079.79	-1.01057	0.0779083	-12.9713	1.77911e-38	3.74365e-37	EC80_vs_DMSO
ENSG00000164543	STK17A	812.286	-1.45142	0.111929	-12.9673	1.87468e-38	3.94097e-37	EC80_vs_DMSO
ENSG00000005448	WDR54	299.674	-1.89412	0.14609	-12.9655	1.92055e-38	4.03352e-37	EC80_vs_DMSO
ENSG00000144366	GULP1	971.576	1.91458	0.147809	12.9531	2.25696e-38	4.7355e-37	EC80_vs_DMSO
ENSG00000166341	DCHS1	222.42	-1.96083	0.151524	-12.9408	2.65001e-38	5.55486e-37	EC80_vs_DMSO
ENSG00000060688	SNRNP40	401.452	-1.5248	0.117962	-12.9262	3.20339e-38	6.70201e-37	EC80_vs_DMSO
ENSG00000147224	PRPS1	456.831	-1.73658	0.134367	-12.9242	3.28661e-38	6.86955e-37	EC80_vs_DMSO
ENSG00000144583	MARCHF4	312.233	-2.10115	0.162748	-12.9104	3.93145e-38	8.20953e-37	EC80_vs_DMSO
ENSG00000147874	HAUS6	699.504	-1.38079	0.106969	-12.9084	4.03681e-38	8.41347e-37	EC80_vs_DMSO
ENSG00000014919	COX15	391.558	-1.63876	0.126964	-12.9073	4.09459e-38	8.52579e-37	EC80_vs_DMSO
ENSG00000164754	RAD21	824.642	-1.46832	0.113771	-12.9058	4.172e-38	8.67871e-37	EC80_vs_DMSO
ENSG00000159147	DONSON	994.708	-1.076	0.0833966	-12.9023	4.37135e-38	9.07614e-37	EC80_vs_DMSO
ENSG00000007968	E2F2	169.519	-6.60109	0.511821	-12.8973	4.66343e-38	9.6734e-37	EC80_vs_DMSO
ENSG00000116161	CACYBP	841.573	-1.15393	0.0895753	-12.8822	5.66608e-38	1.1731e-36	EC80_vs_DMSO
ENSG00000096060	FKBP5	502.43	-1.64004	0.127522	-12.8609	7.47309e-38	1.5443e-36	EC80_vs_DMSO
ENSG00000275183	LENG9	351.92	1.70208	0.132437	12.852	8.37819e-38	1.72807e-36	EC80_vs_DMSO
ENSG00000099204	ABLIM1	174.276	-2.57801	0.200868	-12.8343	1.05295e-37	2.16771e-36	EC80_vs_DMSO
ENSG00000157978	LDLRAP1	649.376	1.34847	0.105107	12.8295	1.12094e-37	2.30552e-36	EC80_vs_DMSO
ENSG00000165752	STK32C	988.393	1.16593	0.09088	12.8293	1.12316e-37	2.30791e-36	EC80_vs_DMSO
ENSG00000073536	NLE1	1468.62	-1.18843	0.0927709	-12.8104	1.43468e-37	2.94251e-36	EC80_vs_DMSO
ENSG00000114686	MRPL3	988.79	-1.21068	0.0945091	-12.8102	1.43831e-37	2.94719e-36	EC80_vs_DMSO
ENSG00000196517	SLC6A9	172.928	2.76036	0.215555	12.8058	1.52067e-37	3.11013e-36	EC80_vs_DMSO
ENSG00000105676	ARMC6	1249.39	-1.17288	0.0916127	-12.8026	1.58491e-37	3.23848e-36	EC80_vs_DMSO
ENSG00000102871	TRADD	2146.87	1.36891	0.106995	12.7941	1.76874e-37	3.61073e-36	EC80_vs_DMSO
ENSG00000112139	MDGA1	660.205	1.66137	0.129985	12.7812	2.08775e-37	4.258e-36	EC80_vs_DMSO
ENSG00000103126	AXIN1	5603.91	1.02204	0.0799744	12.7796	2.13108e-37	4.34232e-36	EC80_vs_DMSO
ENSG00000213563	C8orf82	3321.44	1.17976	0.0923832	12.7703	2.40317e-37	4.89219e-36	EC80_vs_DMSO
ENSG00000118960	HS1BP3	1069.02	1.11199	0.0870832	12.7693	2.43368e-37	4.9497e-36	EC80_vs_DMSO
ENSG00000146281	PM20D2	660.962	-1.47169	0.115271	-12.7672	2.49998e-37	5.07982e-36	EC80_vs_DMSO
ENSG00000005022	SLC25A5	2638.04	-1.05157	0.0825202	-12.7432	3.40033e-37	6.89008e-36	EC80_vs_DMSO
ENSG00000124562	SNRPC	2147.99	-1.35761	0.106664	-12.7278	4.14188e-37	8.38492e-36	EC80_vs_DMSO
ENSG00000170873	MTSS1	103.354	3.59209	0.282237	12.7272	4.1758e-37	8.44577e-36	EC80_vs_DMSO
ENSG00000275464	ENSG00000275464	647.058	-1.27942	0.10074	-12.7003	5.89285e-37	1.18966e-35	EC80_vs_DMSO
ENSG00000213339	QTRT1	848.494	-1.07303	0.0844908	-12.6999	5.91801e-37	1.19364e-35	EC80_vs_DMSO
ENSG00000236829	ENSG00000236829	323.563	2.36349	0.18617	12.6953	6.27653e-37	1.26478e-35	EC80_vs_DMSO
ENSG00000151576	QTRT2	600.705	-1.14437	0.0901576	-12.693	6.46218e-37	1.301e-35	EC80_vs_DMSO
ENSG00000073578	SDHA	2508.44	-1.00508	0.0791995	-12.6905	6.67696e-37	1.343e-35	EC80_vs_DMSO
ENSG00000077264	PAK3	1168.2	-1.31028	0.103478	-12.6625	9.54363e-37	1.91257e-35	EC80_vs_DMSO
ENSG00000169715	MT1E	2619	-1.12058	0.0885956	-12.6483	1.14339e-36	2.28721e-35	EC80_vs_DMSO
ENSG00000136982	DSCC1	138.714	-4.47867	0.354157	-12.646	1.17728e-36	2.35285e-35	EC80_vs_DMSO
ENSG00000183647	ZNF530	226.814	-2.33869	0.184962	-12.6442	1.20468e-36	2.4054e-35	EC80_vs_DMSO
ENSG00000166289	PLEKHF1	366.478	1.94243	0.153662	12.6409	1.25607e-36	2.50573e-35	EC80_vs_DMSO
ENSG00000108468	CBX1	876.758	-1.31893	0.104388	-12.6349	1.35515e-36	2.69601e-35	EC80_vs_DMSO
ENSG00000136153	LMO7	276.604	-2.18554	0.172997	-12.6335	1.3807e-36	2.74434e-35	EC80_vs_DMSO
ENSG00000163781	TOPBP1	385.668	-1.72749	0.136787	-12.629	1.46069e-36	2.89806e-35	EC80_vs_DMSO
ENSG00000083454	P2RX5	765.812	1.27681	0.101121	12.6265	1.50843e-36	2.99008e-35	EC80_vs_DMSO
ENSG00000178409	BEND3	463.157	-1.51752	0.120261	-12.6186	1.66825e-36	3.30388e-35	EC80_vs_DMSO
ENSG00000107554	DNMBP	1602.14	-1.09308	0.086659	-12.6136	1.77674e-36	3.51557e-35	EC80_vs_DMSO
ENSG00000170577	SIX2	603.881	-1.46849	0.116481	-12.6071	1.9285e-36	3.81239e-35	EC80_vs_DMSO
ENSG00000266208	GJD3-AS1	395.379	1.68326	0.13359	12.6002	2.10719e-36	4.16189e-35	EC80_vs_DMSO
ENSG00000160200	CBS	2680.15	1.00342	0.0797447	12.5829	2.62196e-36	5.17394e-35	EC80_vs_DMSO
ENSG00000213390	ARHGAP19	132.67	-3.02817	0.240757	-12.5777	2.80044e-36	5.52116e-35	EC80_vs_DMSO
ENSG00000140263	SORD	526.472	-1.72323	0.137148	-12.5647	3.30136e-36	6.50287e-35	EC80_vs_DMSO
ENSG00000104823	ECH1	678.6	1.4492	0.115526	12.5444	4.26656e-36	8.38899e-35	EC80_vs_DMSO
ENSG00000139354	GAS2L3	137.254	-3.07357	0.245023	-12.544	4.28733e-36	8.42226e-35	EC80_vs_DMSO
ENSG00000196972	SMIM10L2B	114.09	2.67516	0.213557	12.5267	5.33483e-36	1.04612e-34	EC80_vs_DMSO
ENSG00000111490	TBC1D30	323.69	-1.8542	0.148225	-12.5094	6.63432e-36	1.29862e-34	EC80_vs_DMSO
ENSG00000145907	G3BP1	4229.65	-1.05123	0.0840937	-12.5007	7.40283e-36	1.44775e-34	EC80_vs_DMSO
ENSG00000125170	DOK4	418.429	1.72999	0.138437	12.4966	7.79162e-36	1.52243e-34	EC80_vs_DMSO
ENSG00000163235	TGFA	449.639	-1.35598	0.10854	-12.4929	8.16128e-36	1.59323e-34	EC80_vs_DMSO
ENSG00000185347	TEDC1	4512.51	-1.40014	0.112094	-12.4908	8.37625e-36	1.63374e-34	EC80_vs_DMSO
ENSG00000175155	YPEL2	151.352	2.46996	0.198235	12.4597	1.23767e-35	2.40756e-34	EC80_vs_DMSO
ENSG00000254614	CAPN1-AS1	297.668	1.69215	0.135812	12.4595	1.2408e-35	2.41151e-34	EC80_vs_DMSO
ENSG00000165476	REEP3	1708.86	1.09862	0.088206	12.4552	1.31019e-35	2.54338e-34	EC80_vs_DMSO
ENSG00000250571	GLI4	605.143	1.32076	0.106041	12.4552	1.31097e-35	2.54338e-34	EC80_vs_DMSO
ENSG00000077782	FGFR1	1387.06	1.13923	0.0915257	12.4471	1.45053e-35	2.81165e-34	EC80_vs_DMSO
ENSG00000106366	SERPINE1	5539.25	-2.29019	0.184163	-12.4357	1.67292e-35	3.23698e-34	EC80_vs_DMSO
ENSG00000106603	COA1	424.837	-1.55218	0.124868	-12.4306	1.78262e-35	3.44012e-34	EC80_vs_DMSO
ENSG00000169241	SLC50A1	489.816	1.39406	0.112182	12.4268	1.86931e-35	3.60106e-34	EC80_vs_DMSO
ENSG00000255026	ENSG00000255026	1798.15	1.2264	0.0988661	12.4046	2.466e-35	4.74217e-34	EC80_vs_DMSO
ENSG00000175216	CKAP5	2800.99	-1.21482	0.0980792	-12.3861	3.1092e-35	5.96857e-34	EC80_vs_DMSO
ENSG00000143162	CREG1	537.751	1.24791	0.100808	12.379	3.39386e-35	6.49792e-34	EC80_vs_DMSO
ENSG00000070961	ATP2B1	853.473	1.28346	0.103729	12.3732	3.64907e-35	6.98045e-34	EC80_vs_DMSO
ENSG00000071553	ATP6AP1	716.3	1.1818	0.0955649	12.3665	3.96792e-35	7.57714e-34	EC80_vs_DMSO
ENSG00000258728	ENSG00000258728	83.3948	3.30977	0.267658	12.3657	4.00928e-35	7.64944e-34	EC80_vs_DMSO
ENSG00000117650	NEK2	222.624	-7.54138	0.610437	-12.3541	4.63069e-35	8.81201e-34	EC80_vs_DMSO
ENSG00000197472	ZNF695	128.493	-2.94171	0.238131	-12.3533	4.67345e-35	8.88564e-34	EC80_vs_DMSO
ENSG00000130522	JUND	14677.4	1.0423	0.0844135	12.3475	5.02249e-35	9.53272e-34	EC80_vs_DMSO
ENSG00000011638	LDAF1	235.24	1.85971	0.150631	12.3461	5.11038e-35	9.69113e-34	EC80_vs_DMSO
ENSG00000174276	ZNHIT2	1039.29	-1.29773	0.105209	-12.3348	5.88694e-35	1.11444e-33	EC80_vs_DMSO
ENSG00000148468	FAM171A1	1980.82	-1.07803	0.0874045	-12.3338	5.955e-35	1.12635e-33	EC80_vs_DMSO
ENSG00000106268	NUDT1	185.09	-2.74091	0.222399	-12.3243	6.70569e-35	1.26725e-33	EC80_vs_DMSO
ENSG00000109929	SC5D	195.207	1.83939	0.149295	12.3205	7.02339e-35	1.32614e-33	EC80_vs_DMSO
ENSG00000105520	PLPPR2	1639.24	1.03599	0.0841095	12.3171	7.32722e-35	1.38232e-33	EC80_vs_DMSO
ENSG00000161960	EIF4A1	5109.49	-1.06724	0.0867354	-12.3045	8.56666e-35	1.61198e-33	EC80_vs_DMSO
ENSG00000182179	UBA7	880.038	1.58108	0.12855	12.2993	9.13261e-35	1.71552e-33	EC80_vs_DMSO
ENSG00000187498	COL4A1	1120.7	-1.19386	0.0970671	-12.2994	9.12721e-35	1.71552e-33	EC80_vs_DMSO
ENSG00000171621	SPSB1	734.932	1.25039	0.101742	12.2898	1.02706e-34	1.92763e-33	EC80_vs_DMSO
ENSG00000196781	TLE1	1584.85	1.05239	0.0856604	12.2856	1.08259e-34	2.03012e-33	EC80_vs_DMSO
ENSG00000136943	CTSV	135.211	-4.21503	0.343124	-12.2843	1.10034e-34	2.06162e-33	EC80_vs_DMSO
ENSG00000164056	SPRY1	195.356	-3.06335	0.249468	-12.2795	1.16676e-34	2.18421e-33	EC80_vs_DMSO
ENSG00000168672	LRATD2	866.998	1.04687	0.0852698	12.2772	1.20145e-34	2.24531e-33	EC80_vs_DMSO
ENSG00000118160	SLC8A2	355.512	-1.59659	0.130065	-12.2753	1.22881e-34	2.29448e-33	EC80_vs_DMSO
ENSG00000161405	IKZF3	139.775	-2.85445	0.232569	-12.2736	1.25577e-34	2.34082e-33	EC80_vs_DMSO
ENSG00000182272	B4GALNT4	1458.73	1.01058	0.0823521	12.2714	1.28934e-34	2.40136e-33	EC80_vs_DMSO
ENSG00000138669	PRKG2	342.449	1.79681	0.146487	12.266	1.37959e-34	2.56725e-33	EC80_vs_DMSO
ENSG00000138413	IDH1	463.524	1.40108	0.114237	12.2647	1.40064e-34	2.60421e-33	EC80_vs_DMSO
ENSG00000172167	MTBP	114.809	-3.26303	0.26607	-12.2638	1.41685e-34	2.63212e-33	EC80_vs_DMSO
ENSG00000174004	NRROS	465.3	1.64332	0.134204	12.245	1.78726e-34	3.31181e-33	EC80_vs_DMSO
ENSG00000116679	IVNS1ABP	536.644	-1.3666	0.111652	-12.2398	1.90525e-34	3.52447e-33	EC80_vs_DMSO
ENSG00000185104	FAF1	611.946	-1.26558	0.103419	-12.2374	1.96199e-34	3.62636e-33	EC80_vs_DMSO
ENSG00000162591	MEGF6	838.274	2.04225	0.167252	12.2106	2.72782e-34	5.02912e-33	EC80_vs_DMSO
ENSG00000134470	IL15RA	455.798	1.74179	0.142997	12.1806	3.94163e-34	7.25473e-33	EC80_vs_DMSO
ENSG00000131149	GSE1	1070.65	1.10311	0.0905728	12.1793	4.00643e-34	7.3678e-33	EC80_vs_DMSO
ENSG00000117748	RPA2	230.998	-2.14988	0.176521	-12.1792	4.0136e-34	7.37479e-33	EC80_vs_DMSO
ENSG00000092036	HAUS4	419.352	-1.80205	0.147966	-12.1788	4.031e-34	7.40054e-33	EC80_vs_DMSO
ENSG00000166750	SLFN5	397.523	1.84394	0.151704	12.1548	5.40699e-34	9.89353e-33	EC80_vs_DMSO
ENSG00000076706	MCAM	609.47	-1.47635	0.121464	-12.1546	5.42446e-34	9.91719e-33	EC80_vs_DMSO
ENSG00000128973	CLN6	914.716	-1.38921	0.114317	-12.1522	5.58337e-34	1.01992e-32	EC80_vs_DMSO
ENSG00000142507	PSMB6	830.034	-1.13373	0.0932957	-12.152	5.59496e-34	1.02119e-32	EC80_vs_DMSO
ENSG00000069482	GAL	166.239	-2.41531	0.198762	-12.1518	5.61227e-34	1.02349e-32	EC80_vs_DMSO
ENSG00000168268	NT5DC2	1599.31	-1.49488	0.12307	-12.1465	5.98595e-34	1.08982e-32	EC80_vs_DMSO
ENSG00000204392	LSM2	552.322	-1.75495	0.144623	-12.1347	6.92045e-34	1.25787e-32	EC80_vs_DMSO
ENSG00000174943	KCTD13	2354.93	1.53907	0.126899	12.1283	7.47668e-34	1.35559e-32	EC80_vs_DMSO
ENSG00000130758	MAP3K10	2325.71	1.29137	0.106521	12.1232	7.96203e-34	1.4412e-32	EC80_vs_DMSO
ENSG00000133816	MICAL2	4116.63	-1.24577	0.102811	-12.1171	8.57317e-34	1.55054e-32	EC80_vs_DMSO
ENSG00000078668	VDAC3	999.22	-1.3683	0.113204	-12.087	1.23709e-33	2.23187e-32	EC80_vs_DMSO
ENSG00000124098	FAM210B	689.25	1.01758	0.0843083	12.0697	1.52656e-33	2.7428e-32	EC80_vs_DMSO
ENSG00000132669	RIN2	4391.35	-1.19686	0.099186	-12.0668	1.58221e-33	2.83812e-32	EC80_vs_DMSO
ENSG00000213024	NUP62	1408.64	-1.02574	0.0850911	-12.0546	1.83366e-33	3.28378e-32	EC80_vs_DMSO
ENSG00000129810	SGO1	141.644	-6.0087	0.500529	-12.0047	3.35675e-33	5.98201e-32	EC80_vs_DMSO
ENSG00000100311	PDGFB	1299.11	1.05059	0.0875789	11.9959	3.73392e-33	6.63794e-32	EC80_vs_DMSO
ENSG00000196584	XRCC2	136.914	-4.03269	0.336353	-11.9895	4.03516e-33	7.16184e-32	EC80_vs_DMSO
ENSG00000135454	B4GALNT1	784.844	-1.16157	0.0969277	-11.9838	4.31862e-33	7.65252e-32	EC80_vs_DMSO
ENSG00000146731	CCT6A	2447.69	-1.27329	0.106272	-11.9814	4.44857e-33	7.87642e-32	EC80_vs_DMSO
ENSG00000127399	LRRC61	368.962	-1.44411	0.120685	-11.9659	5.3586e-33	9.47234e-32	EC80_vs_DMSO
ENSG00000163701	IL17RE	197.224	-2.31275	0.193543	-11.9495	6.52898e-33	1.15319e-31	EC80_vs_DMSO
ENSG00000116016	EPAS1	885.288	1.62602	0.136109	11.9465	6.77234e-33	1.19521e-31	EC80_vs_DMSO
ENSG00000127666	TICAM1	692.622	1.26118	0.105662	11.936	7.67891e-33	1.35411e-31	EC80_vs_DMSO
ENSG00000118257	NRP2	526.844	-1.38971	0.116466	-11.9324	8.02353e-33	1.41374e-31	EC80_vs_DMSO
ENSG00000141012	GALNS	459.4	1.30962	0.109839	11.9231	8.97147e-33	1.5795e-31	EC80_vs_DMSO
ENSG00000107672	NSMCE4A	633.538	-1.19426	0.100171	-11.9222	9.06598e-33	1.59485e-31	EC80_vs_DMSO
ENSG00000108883	EFTUD2	2220.78	-1.0835	0.0909053	-11.919	9.41817e-33	1.65548e-31	EC80_vs_DMSO
ENSG00000166886	NAB2	3617.38	1.00208	0.0841135	11.9134	1.00732e-32	1.76919e-31	EC80_vs_DMSO
ENSG00000183431	SF3A3	917.138	-1.05145	0.088332	-11.9034	1.13586e-32	1.99335e-31	EC80_vs_DMSO
ENSG00000123983	ACSL3	979.439	1.18976	0.0999874	11.8991	1.1969e-32	2.09879e-31	EC80_vs_DMSO
ENSG00000072571	HMMR	112.582	-4.19681	0.352777	-11.8965	1.23388e-32	2.16191e-31	EC80_vs_DMSO
ENSG00000028310	BRD9	1196.55	-1.14763	0.0965089	-11.8915	1.31051e-32	2.29434e-31	EC80_vs_DMSO
[truncated: 3,125 more rows]
