# Supplementary material for: Extracellular vesicle-associated transcriptomic and proteomic biomarkers show in vitro potential for vandetanib treatment monitoring in anaplastic thyroid cancer
Source: Sci Rep. 2025 Sep 12;15:32464. doi: 10.1038/s41598-025-18319-w (PMC12432113; doi:10.1038/s41598-025-18319-w)
Supplement: Supplementary file 1 — Supplementary Information. [file 41598_2025_18319_MOESM1_ESM.zip › Supplementary_Table_S2.xlsx]

## Sheet: Tabelle1
gene_name	padj	log2FC	comparison
ANAPC1	0.00675538	-1.1967	EC10_vs_DMSO
CD47	0.0227347	-1.47228	EC10_vs_DMSO
EXOSC5	0.0116065	-1.03362	EC10_vs_DMSO
GOLT1B	0.0380978	-1.6608	EC10_vs_DMSO
HTATIP2	0.000577298	-1.05267	EC10_vs_DMSO
KIAA1524	0.0446355	-1.29854	EC10_vs_DMSO
MRTO4	0.0238408	-1.75248	EC10_vs_DMSO
NMD3	0.0187806	-1.55647	EC10_vs_DMSO
NOB1	0.020424	-1.06529	EC10_vs_DMSO
RAD50	0.0125505	-2.13343	EC10_vs_DMSO
RFC5	0.00732167	-1.13935	EC10_vs_DMSO
STK4	0.0243473	-1.32655	EC10_vs_DMSO
TK1	0.015203	-1.01135	EC10_vs_DMSO
TOP2A	0.0192979	-1.22577	EC10_vs_DMSO
UBE2S	0.0277179	-1.07839	EC10_vs_DMSO
ADD2	0.0102426	2.8244	EC10_vs_DMSO
BST2	0.0173716	2.42894	EC10_vs_DMSO
CRAT	0.0472661	1.70005	EC10_vs_DMSO
DDX58	0.0120226	1.76534	EC10_vs_DMSO
GABARAPL2	0.0309272	1.13813	EC10_vs_DMSO
MYL6	0.00857255	1.00851	EC10_vs_DMSO
NDRG1	0.000577537	1.21616	EC10_vs_DMSO
NRP1	0.0062464	2.54405	EC10_vs_DMSO
PTMA	0.00816846	1.31576	EC10_vs_DMSO
S100A6	0.00468587	1.38424	EC10_vs_DMSO
SRSF5	0.0068355	1.1145	EC10_vs_DMSO
TMSB10	0.0120022	1.16645	EC10_vs_DMSO
TPM4	0.0295985	1.10103	EC10_vs_DMSO
TTC1	0.00938793	1.1859	EC10_vs_DMSO
WBP2	0.0467552	2.2789	EC10_vs_DMSO
ABCF2	0.0347504	-1.46174	EC50_vs_DMSO
ADI1	0.0408225	-2.65127	EC50_vs_DMSO
ADNP	0.0144075	-1.47152	EC50_vs_DMSO
ATXN2	0.0467444	-1.21326	EC50_vs_DMSO
CAMK1	0.0361843	-1.32525	EC50_vs_DMSO
CDK2	0.0126238	-2.36711	EC50_vs_DMSO
CKS1B	0.0090805	-2.38533	EC50_vs_DMSO
CKS2	0.0231627	-1.11122	EC50_vs_DMSO
CTSZ	0.0424072	-1.47189	EC50_vs_DMSO
DCPS	0.0202432	-1.01443	EC50_vs_DMSO
DHFR	0.00514411	-2.83467	EC50_vs_DMSO
DHX29	0.0115902	-1.20759	EC50_vs_DMSO
DNMT1	0.0134218	-3.38358	EC50_vs_DMSO
EML4	0.0433661	-1.9544	EC50_vs_DMSO
ERCC6L	0.0232038	-1.72726	EC50_vs_DMSO
EXOSC1	0.00269501	-1.28718	EC50_vs_DMSO
EXOSC10	0.0101496	-1.09961	EC50_vs_DMSO
FANCI	0.00374266	-3.81822	EC50_vs_DMSO
HSPBP1	0.0389359	-1.77299	EC50_vs_DMSO
IMPAD1	0.040754	-1.83939	EC50_vs_DMSO
INTS3	0.0318471	-1.54155	EC50_vs_DMSO
KIAA0020	0.0230181	-1.42036	EC50_vs_DMSO
KIAA1524	0.0487304	-3.23917	EC50_vs_DMSO
KIF11	0.00669792	-2.64493	EC50_vs_DMSO
LIMS1;LIMS2	0.0313827	-1.42515	EC50_vs_DMSO
MCMBP	0.0318676	-2.08413	EC50_vs_DMSO
NCAPD2	0.00327469	-3.75451	EC50_vs_DMSO
NUDCD3	0.0109464	-1.22655	EC50_vs_DMSO
PBK	0.0114977	-1.92799	EC50_vs_DMSO
PELO	0.0237001	-1.7648	EC50_vs_DMSO
PHF6	0.0319448	-1.86175	EC50_vs_DMSO
PSMF1	0.0251831	-1.52268	EC50_vs_DMSO
RCC2	0.0336279	-1.93469	EC50_vs_DMSO
RFC4	0.00464205	-1.28655	EC50_vs_DMSO
RPL10	0.010564	-1.1103	EC50_vs_DMSO
RPL13	0.0117436	-1.10784	EC50_vs_DMSO
RPL18A	0.00790497	-1.3065	EC50_vs_DMSO
RPL28	0.00541851	-1.36904	EC50_vs_DMSO
RPS4X	0.0134943	-1.1419	EC50_vs_DMSO
SDHA	0.0357594	-1.0501	EC50_vs_DMSO
SDHB	0.0227028	-2.56142	EC50_vs_DMSO
SMC2	0.0330354	-1.1952	EC50_vs_DMSO
SPC25	0.0420862	-1.68216	EC50_vs_DMSO
TAGLN	0.0115614	-1.00844	EC50_vs_DMSO
TRIP13	0.0427189	-1.44564	EC50_vs_DMSO
TSR1	0.0301794	-2.31732	EC50_vs_DMSO
TYMS	0.0135594	-2.58521	EC50_vs_DMSO
UBE2S	0.00935837	-1.21586	EC50_vs_DMSO
UBE2T	0.0207616	-1.57296	EC50_vs_DMSO
ZW10	0.00256537	-1.80026	EC50_vs_DMSO
AACS	0.0235407	2.25757	EC50_vs_DMSO
ABRACL	0.0221432	1.10366	EC50_vs_DMSO
ACAT2	0.0252029	1.19113	EC50_vs_DMSO
ACSS2	0.0200203	3.27065	EC50_vs_DMSO
AHNAK2	0.0260597	1.82474	EC50_vs_DMSO
ALDH2	0.0305084	1.50308	EC50_vs_DMSO
ANPEP	0.00153592	1.05189	EC50_vs_DMSO
APLP2	0.015223	1.58598	EC50_vs_DMSO
APOB	0.00644392	3.96495	EC50_vs_DMSO
APP	0.0064762	1.90915	EC50_vs_DMSO
ATP2C1	0.0428391	1.91947	EC50_vs_DMSO
ATP6V1G1	0.00390095	1.01732	EC50_vs_DMSO
BST2	0.0167575	2.29583	EC50_vs_DMSO
C14orf1	0.0290462	2.02245	EC50_vs_DMSO
CD46	0.00701197	1.82847	EC50_vs_DMSO
CDCP1	0.0017153	1.33997	EC50_vs_DMSO
CLIP2	0.0431003	1.62305	EC50_vs_DMSO
CLTA	0.0178575	1.05571	EC50_vs_DMSO
CMAS	0.00726106	1.5156	EC50_vs_DMSO
CRAT	0.0239067	2.49245	EC50_vs_DMSO
DDX58	0.0206852	1.76381	EC50_vs_DMSO
DHCR7	0.0131003	1.23558	EC50_vs_DMSO
DYSF	0.0108128	1.45098	EC50_vs_DMSO
ECH1	0.0111319	1.19131	EC50_vs_DMSO
FDFT1	0.0376695	1.12106	EC50_vs_DMSO
GABARAPL2	0.0331101	1.80309	EC50_vs_DMSO
GLRX	0.0188426	1.79325	EC50_vs_DMSO
GRN	0.0463063	1.59448	EC50_vs_DMSO
GSN	0.00327092	1.71214	EC50_vs_DMSO
HIST1H2AA;H2AFX	0.0139046	1.17377	EC50_vs_DMSO
IDH1	0.00733483	1.20539	EC50_vs_DMSO
IFIT3	0.042845	2.35839	EC50_vs_DMSO
ISG20	0.00799503	1.60129	EC50_vs_DMSO
ITGA5	0.0299606	1.401	EC50_vs_DMSO
JUP	0.0462562	1.06234	EC50_vs_DMSO
LAMP2	0.0309108	1.08806	EC50_vs_DMSO
LDLR	0.0391751	1.01346	EC50_vs_DMSO
LGALS3BP	0.0248136	2.17306	EC50_vs_DMSO
MAP1LC3B;MAP1LC3B2	0.011615	1.57769	EC50_vs_DMSO
MMAB	0.00327213	1.82689	EC50_vs_DMSO
MVD	0.0266753	1.46792	EC50_vs_DMSO
MVP	0.0033979	1.47713	EC50_vs_DMSO
MYL12A;MYL12B	0.0118054	1.03176	EC50_vs_DMSO
MYL6	0.0131277	1.15602	EC50_vs_DMSO
NDRG1	0.000920344	2.24846	EC50_vs_DMSO
NIF3L1	0.00299688	2.09733	EC50_vs_DMSO
NRP1	0.00121767	2.82035	EC50_vs_DMSO
NT5E	0.00206115	1.21494	EC50_vs_DMSO
PARP4	0.0386527	1.14877	EC50_vs_DMSO
PBXIP1	6.1379e-05	2.6028	EC50_vs_DMSO
PCK2	0.0388768	1.7428	EC50_vs_DMSO
PLAUR	0.00442955	1.28588	EC50_vs_DMSO
PLXNA2	0.0195317	1.34229	EC50_vs_DMSO
PODXL	0.0191404	1.92829	EC50_vs_DMSO
PRDX5	0.00951766	1.13767	EC50_vs_DMSO
PRNP	0.0413809	2.41955	EC50_vs_DMSO
PSAP	0.0276376	3.25679	EC50_vs_DMSO
RAB9A	0.00161585	1.53863	EC50_vs_DMSO
RNF149	0.0480275	1.28129	EC50_vs_DMSO
S100A6	0.00151293	1.44299	EC50_vs_DMSO
SERINC1	0.00884728	2.13055	EC50_vs_DMSO
SLC1A4	0.0453315	1.14087	EC50_vs_DMSO
SLC20A1	0.00784983	3.175	EC50_vs_DMSO
SLC38A2	0.0451232	1.30332	EC50_vs_DMSO
SQRDL	0.0418389	1.0935	EC50_vs_DMSO
STXBP1	0.0160151	1.79607	EC50_vs_DMSO
THBD	0.0352663	2.95906	EC50_vs_DMSO
TIMP1	0.00658946	2.38477	EC50_vs_DMSO
TMEM59	0.0196757	1.48108	EC50_vs_DMSO
TPBG	0.0340228	1.363	EC50_vs_DMSO
TSPAN3	0.0371527	1.78484	EC50_vs_DMSO
TTC1	0.0280614	1.49478	EC50_vs_DMSO
VAT1	0.0181009	1.15912	EC50_vs_DMSO
WARS	0.0380286	2.33918	EC50_vs_DMSO
WBP2	0.013632	3.35943	EC50_vs_DMSO
ABCF2	0.0111933	-2.93341	EC80_vs_DMSO
ADI1	0.0176133	-3.03367	EC80_vs_DMSO
ANP32E	0.0249988	-1.02609	EC80_vs_DMSO
ARPIN	0.0401301	-1.10829	EC80_vs_DMSO
ATXN10	0.0226553	-2.74041	EC80_vs_DMSO
CAD	0.00783556	-1.54054	EC80_vs_DMSO
CBFB	0.00538939	-1.21662	EC80_vs_DMSO
CDK1	0.00605592	-5.61436	EC80_vs_DMSO
CDK2	0.00765033	-2.53984	EC80_vs_DMSO
CIRBP	0.0478399	-1.08653	EC80_vs_DMSO
CKS1B	0.0329853	-1.59115	EC80_vs_DMSO
CKS2	0.0324444	-2.02454	EC80_vs_DMSO
CLPB	0.0293968	-1.41358	EC80_vs_DMSO
CLUH	0.00876839	-2.59868	EC80_vs_DMSO
CNOT1	0.0171431	-2.06614	EC80_vs_DMSO
CSE1L	0.000400673	-1.38919	EC80_vs_DMSO
CSK	0.0164816	-2.49138	EC80_vs_DMSO
DDX5	0.00186243	-1.53097	EC80_vs_DMSO
DHFR	0.00294863	-2.54176	EC80_vs_DMSO
DHX29	0.00944517	-1.23405	EC80_vs_DMSO
DNAJC9	0.010236	-1.26188	EC80_vs_DMSO
DNMT1	0.0148395	-4.4749	EC80_vs_DMSO
EIF4A1	0.0045887	-1.02015	EC80_vs_DMSO
ELAC2	0.00454046	-1.45682	EC80_vs_DMSO
EML4	0.00439086	-1.97806	EC80_vs_DMSO
EPB41L2	0.0426275	-1.56198	EC80_vs_DMSO
ERCC6L	0.0326708	-1.77535	EC80_vs_DMSO
EXOSC9	0.0227856	-1.01053	EC80_vs_DMSO
FANCI	0.017578	-2.92413	EC80_vs_DMSO
FEN1	0.00248977	-1.86578	EC80_vs_DMSO
FHL2	0.0326926	-2.42966	EC80_vs_DMSO
GEMIN5	0.0477848	-2.07129	EC80_vs_DMSO
GPKOW	0.00141228	-2.14065	EC80_vs_DMSO
GRWD1	0.0130602	-2.98982	EC80_vs_DMSO
GSDMD	0.0210771	-2.14186	EC80_vs_DMSO
GTF2F2	0.0265155	-2.51485	EC80_vs_DMSO
GTF2I	0.00755284	-2.05773	EC80_vs_DMSO
HAT1	0.0341531	-1.3876	EC80_vs_DMSO
HLTF	0.0190757	-1.21857	EC80_vs_DMSO
HSPBP1	0.0037752	-1.70548	EC80_vs_DMSO
IKBKAP	0.0493321	-2.38296	EC80_vs_DMSO
IMPAD1	0.0386047	-1.24437	EC80_vs_DMSO
IPO4	0.0441123	-1.56912	EC80_vs_DMSO
KIF11	0.00244461	-1.9274	EC80_vs_DMSO
KPNA2	0.00118823	-4.92074	EC80_vs_DMSO
LAMC2	0.0486138	-1.03711	EC80_vs_DMSO
MAD2L1	0.0189221	-1.49685	EC80_vs_DMSO
MAGED2	0.00882247	-1.16644	EC80_vs_DMSO
MCM2	0.00642999	-1.54155	EC80_vs_DMSO
MCM3	0.0255229	-3.17277	EC80_vs_DMSO
MCM4	0.000315617	-1.52299	EC80_vs_DMSO
MCM5	0.00238556	-2.88733	EC80_vs_DMSO
MCM6	0.00137035	-2.05363	EC80_vs_DMSO
MCM7	0.00341885	-1.93295	EC80_vs_DMSO
MCMBP	0.0034641	-1.84028	EC80_vs_DMSO
MSH2	0.0136918	-3.21552	EC80_vs_DMSO
MSH6	0.000542563	-3.8065	EC80_vs_DMSO
MYBBP1A	0.00567322	-2.54637	EC80_vs_DMSO
NASP	0.0215774	-1.46283	EC80_vs_DMSO
NCAPD2	0.0160572	-3.84849	EC80_vs_DMSO
NCAPG	0.00776855	-3.06798	EC80_vs_DMSO
NCAPH	0.00561513	-3.1362	EC80_vs_DMSO
NUMA1	0.0331673	-3.02987	EC80_vs_DMSO
NUP153	0.00813093	-1.92982	EC80_vs_DMSO
NUP155	0.0296811	-1.17657	EC80_vs_DMSO
NUP50	0.0333396	-1.8322	EC80_vs_DMSO
NUP85	0.0267646	-1.69308	EC80_vs_DMSO
NUP93	0.000383575	-2.18403	EC80_vs_DMSO
NUP98	0.027975	-1.95249	EC80_vs_DMSO
NXF1	0.0136644	-2.70602	EC80_vs_DMSO
OGFOD1	0.0121219	-1.05008	EC80_vs_DMSO
OGT	0.0113065	-2.45004	EC80_vs_DMSO
PBK	0.00250686	-2.02296	EC80_vs_DMSO
PCNA	0.000341964	-2.02737	EC80_vs_DMSO
PES1	0.00462764	-1.88671	EC80_vs_DMSO
PFAS	0.0242053	-1.49458	EC80_vs_DMSO
PLRG1	0.00428766	-1.91715	EC80_vs_DMSO
PSMF1	0.0165185	-2.04834	EC80_vs_DMSO
RANBP2	0.00551785	-1.92606	EC80_vs_DMSO
RANGAP1	0.00802675	-1.27676	EC80_vs_DMSO
RCC2	0.0138153	-2.52334	EC80_vs_DMSO
RFC2	0.037474	-2.22465	EC80_vs_DMSO
RPA1	0.0350816	-1.58988	EC80_vs_DMSO
RPA2	0.0188465	-1.17644	EC80_vs_DMSO
RPIA	0.00795738	-1.54285	EC80_vs_DMSO
RPL10	0.00489441	-2.43362	EC80_vs_DMSO
RPL13	0.00226308	-2.3008	EC80_vs_DMSO
RPL17	0.0201118	-3.33126	EC80_vs_DMSO
RPL18	0.00147459	-1.20409	EC80_vs_DMSO
RPL18A	0.00571202	-2.13324	EC80_vs_DMSO
RPL19	0.0246553	-2.24101	EC80_vs_DMSO
RPL23	0.00673008	-1.85032	EC80_vs_DMSO
RPL24	0.036768	-1.21792	EC80_vs_DMSO
RPL28	0.0030355	-2.48051	EC80_vs_DMSO
RPL32	0.0111209	-1.67649	EC80_vs_DMSO
RPL35	0.0398722	-1.13466	EC80_vs_DMSO
RPL37A	0.0130047	-1.05763	EC80_vs_DMSO
RPL38	0.00318897	-1.601	EC80_vs_DMSO
RPS11	0.00214996	-2.16433	EC80_vs_DMSO
RPS13	0.00049187	-1.84502	EC80_vs_DMSO
RPS14	0.00238589	-1.64614	EC80_vs_DMSO
RPS15	0.011611	-1.42908	EC80_vs_DMSO
RPS15A	0.00098951	-1.17057	EC80_vs_DMSO
RPS16	0.001378	-2.14481	EC80_vs_DMSO
RPS18	0.0118672	-1.18492	EC80_vs_DMSO
RPS2	0.00514695	-1.11366	EC80_vs_DMSO
RPS23	0.0036441	-1.5652	EC80_vs_DMSO
RPS27	0.00400037	-1.9033	EC80_vs_DMSO
RPS3A	0.00376921	-1.80208	EC80_vs_DMSO
RPS4X	0.00871545	-3.27412	EC80_vs_DMSO
RPS7	6.4331e-05	-2.47222	EC80_vs_DMSO
RPS9	0.000464665	-1.88494	EC80_vs_DMSO
RRM1	0.0110746	-5.72418	EC80_vs_DMSO
RRM2	0.0196553	-4.6694	EC80_vs_DMSO
SH3GL1	0.027175	-1.1647	EC80_vs_DMSO
SHPK	0.0218243	-1.66557	EC80_vs_DMSO
SLC25A10	0.029226	-1.51682	EC80_vs_DMSO
SMC1A	0.0244608	-1.35413	EC80_vs_DMSO
SMC2	0.00774052	-5.30359	EC80_vs_DMSO
SMC4	0.0169204	-5.35671	EC80_vs_DMSO
SNW1	0.0396269	-1.06772	EC80_vs_DMSO
SPC24	0.0496569	-1.49781	EC80_vs_DMSO
SSRP1	0.0156452	-2.30707	EC80_vs_DMSO
STAG2	0.0189422	-1.78976	EC80_vs_DMSO
SUPT16H	0.0118233	-3.36265	EC80_vs_DMSO
TAGLN	0.0126646	-4.23672	EC80_vs_DMSO
TFRC	0.00043135	-1.47253	EC80_vs_DMSO
TK1	0.0350122	-1.73862	EC80_vs_DMSO
TMEM214	0.0347656	-1.77624	EC80_vs_DMSO
TOP2A	0.00728585	-2.37564	EC80_vs_DMSO
TRIP13	0.0494322	-2.10684	EC80_vs_DMSO
TSR1	0.0335421	-1.35967	EC80_vs_DMSO
TUBB	0.0086036	-1.31843	EC80_vs_DMSO
TYMS	0.0318112	-2.42475	EC80_vs_DMSO
UBE2C	0.0307029	-3.26339	EC80_vs_DMSO
UBE2T	0.00479756	-1.93259	EC80_vs_DMSO
UCK2	0.0224032	-2.07593	EC80_vs_DMSO
UQCR10	0.00948156	-2.2304	EC80_vs_DMSO
USP10	0.0381848	-1.29053	EC80_vs_DMSO
YTHDF2	0.031237	-1.67536	EC80_vs_DMSO
ABRACL	0.00632543	1.02481	EC80_vs_DMSO
ACAT2	0.0125748	1.38336	EC80_vs_DMSO
ACLY	0.00685094	1.13714	EC80_vs_DMSO
ACSS2	0.016358	4.16101	EC80_vs_DMSO
ADAM10	0.00883263	2.60053	EC80_vs_DMSO
ADAM9	0.0224781	1.26628	EC80_vs_DMSO
AHNAK2	0.0132978	2.23796	EC80_vs_DMSO
ALDH2	0.0106233	2.56847	EC80_vs_DMSO
ANPEP	9.84351e-05	1.79467	EC80_vs_DMSO
ANXA4	0.0127973	1.10446	EC80_vs_DMSO
APLP2	0.00561436	2.83303	EC80_vs_DMSO
APOB	0.0342397	3.14253	EC80_vs_DMSO
APP	0.00368248	2.18443	EC80_vs_DMSO
ARAP1	0.0147394	1.75627	EC80_vs_DMSO
ARL8A	0.0196988	3.00456	EC80_vs_DMSO
ATP6V0A1	0.0118798	3.56881	EC80_vs_DMSO
ATP6V1F	0.0415422	1.71274	EC80_vs_DMSO
ATP6V1G1	0.00597242	1.24671	EC80_vs_DMSO
BST2	0.0444478	2.76115	EC80_vs_DMSO
C14orf1	0.00554983	3.04651	EC80_vs_DMSO
CAMK2D	0.0453137	1.00112	EC80_vs_DMSO
CD276	0.00184923	2.83437	EC80_vs_DMSO
CD46	0.014694	2.60706	EC80_vs_DMSO
CD55	0.00386928	3.30096	EC80_vs_DMSO
CD63	0.00237783	1.69944	EC80_vs_DMSO
CD9	0.00478773	1.62473	EC80_vs_DMSO
CDCP1	0.000740645	1.74889	EC80_vs_DMSO
CHP1	0.0380601	1.05195	EC80_vs_DMSO
CLIP2	0.0339813	2.8378	EC80_vs_DMSO
CMAS	0.000414725	2.28625	EC80_vs_DMSO
COL4A3BP	0.00680472	3.6408	EC80_vs_DMSO
CPD	0.000659326	2.49527	EC80_vs_DMSO
CRAT	0.00696017	3.04436	EC80_vs_DMSO
CSTB	0.0030228	1.07608	EC80_vs_DMSO
CTSL	0.0231467	1.60395	EC80_vs_DMSO
CYP51A1	0.0202866	1.95912	EC80_vs_DMSO
DBI	0.0055469	1.0689	EC80_vs_DMSO
DDX46	0.0225248	2.38091	EC80_vs_DMSO
DHCR7	0.00955147	1.68022	EC80_vs_DMSO
EBP	0.0147099	1.31282	EC80_vs_DMSO
ECH1	0.0141893	1.88197	EC80_vs_DMSO
EPB41L1	0.031434	1.37279	EC80_vs_DMSO
EPCAM	0.0083778	1.37878	EC80_vs_DMSO
F11R	0.0222956	2.3255	EC80_vs_DMSO
FAHD1	0.016449	1.12375	EC80_vs_DMSO
FAM114A1	0.0284027	2.17427	EC80_vs_DMSO
FAM213A	0.0461881	2.69808	EC80_vs_DMSO
FAM21A;FAM21C	0.0192269	1.18366	EC80_vs_DMSO
FASN	0.000864152	1.10227	EC80_vs_DMSO
FDFT1	0.0177435	1.51421	EC80_vs_DMSO
FDPS	0.0168842	1.0576	EC80_vs_DMSO
FLOT1	0.0314044	1.01432	EC80_vs_DMSO
FN1	0.00628044	4.63449	EC80_vs_DMSO
G6PD	0.000600593	1.04882	EC80_vs_DMSO
GARS	0.00283544	1.01092	EC80_vs_DMSO
GLRX	0.0105609	2.56515	EC80_vs_DMSO
GNPDA1	0.0353851	1.20562	EC80_vs_DMSO
GNPDA2	0.0311566	1.36123	EC80_vs_DMSO
GRN	0.00541851	2.47364	EC80_vs_DMSO
GSN	0.00254906	2.70651	EC80_vs_DMSO
H1F0	0.00574169	1.9224	EC80_vs_DMSO
H2AFV;H2AFZ	0.0292207	1.17008	EC80_vs_DMSO
H2AFY	0.0320804	1.5335	EC80_vs_DMSO
HIBADH	0.043423	1.61966	EC80_vs_DMSO
HIST1H2AA;H2AFX	0.00294103	1.90826	EC80_vs_DMSO
HIST1H2AC;HIST3H2A;HIST1H2AB	0.00839016	1.74837	EC80_vs_DMSO
HIST1H2AJ;HIST1H2AH;HIST2H2AA3;HIST1H2AG;H2AFJ;HIST2H2AC;HIST1H2AD	0.00481859	1.75831	EC80_vs_DMSO
HIST1H2BM;HIST1H2BN;HIST1H2BH;HIST2H2BF;HIST1H2BC;HIST1H2BD;HIST1H2BK;HIST1H2BL;H2BFS;HIST1H2BA	0.0108981	1.28198	EC80_vs_DMSO
HIST1H4A	0.0046849	2.11029	EC80_vs_DMSO
HIST2H2BE;HIST1H2BB;HIST1H2BO;HIST1H2BJ;HIST3H2BB	0.00434891	1.61067	EC80_vs_DMSO
HLA-A	0.0248308	1.46361	EC80_vs_DMSO
HTRA1	0.0110184	1.33119	EC80_vs_DMSO
ICAM1	0.0318376	3.28501	EC80_vs_DMSO
IDH1	0.00764205	1.87009	EC80_vs_DMSO
IDI1	0.0263215	1.34575	EC80_vs_DMSO
INA	0.0307808	1.26329	EC80_vs_DMSO
ITGA2	0.00851001	2.70432	EC80_vs_DMSO
ITGA5	0.0146386	2.87757	EC80_vs_DMSO
ITGB1	0.00461764	1.19241	EC80_vs_DMSO
JUP	0.0403766	1.3914	EC80_vs_DMSO
LAMP1	0.000118645	1.07394	EC80_vs_DMSO
LAMP2	0.00350026	1.45341	EC80_vs_DMSO
LDLR	0.0353094	1.02804	EC80_vs_DMSO
LGALS3BP	0.00503222	3.53144	EC80_vs_DMSO
LPIN1	0.0494288	1.92828	EC80_vs_DMSO
LRRFIP1	0.0236619	1.47415	EC80_vs_DMSO
LSS	0.0286451	2.16108	EC80_vs_DMSO
MAP1LC3B;MAP1LC3B2	0.033315	1.81292	EC80_vs_DMSO
MCCC1	0.0408216	1.89183	EC80_vs_DMSO
MMAB	0.00128558	2.04769	EC80_vs_DMSO
MPZL1	0.0125314	1.30426	EC80_vs_DMSO
MVD	0.0156556	1.93207	EC80_vs_DMSO
MVP	0.00150411	1.75771	EC80_vs_DMSO
NCSTN	0.030355	1.19881	EC80_vs_DMSO
NDRG1	4.28095e-05	3.16191	EC80_vs_DMSO
NIPSNAP1	0.0337614	2.82328	EC80_vs_DMSO
NRP1	0.00457762	2.37394	EC80_vs_DMSO
NSDHL	0.021422	1.00553	EC80_vs_DMSO
NT5E	0.00112857	1.80373	EC80_vs_DMSO
OCIAD2	0.00928346	1.03836	EC80_vs_DMSO
PARP4	0.00878436	1.56393	EC80_vs_DMSO
PBXIP1	0.000923719	3.11884	EC80_vs_DMSO
PCK2	0.0158398	2.46202	EC80_vs_DMSO
PCYOX1	0.00465083	1.28645	EC80_vs_DMSO
PLAUR	0.00218993	2.62428	EC80_vs_DMSO
PLD3	0.034972	2.40295	EC80_vs_DMSO
PNPLA6	0.00242488	1.32612	EC80_vs_DMSO
PODXL	0.0124002	2.44687	EC80_vs_DMSO
POR	0.00693873	1.31199	EC80_vs_DMSO
PRDX5	0.00150848	1.53567	EC80_vs_DMSO
PRNP	0.0155046	3.08289	EC80_vs_DMSO
PSAP	0.0160898	4.77972	EC80_vs_DMSO
PSAT1	0.00427977	1.07595	EC80_vs_DMSO
PSME4	0.0462807	1.02149	EC80_vs_DMSO
PSPH	0.00147147	1.47534	EC80_vs_DMSO
RABAC1	0.00521675	2.38538	EC80_vs_DMSO
RBP4	0.0174189	1.78985	EC80_vs_DMSO
RDH11	0.00659235	1.08259	EC80_vs_DMSO
SDCBP	0.01738	1.16633	EC80_vs_DMSO
SERINC1	0.00532611	2.6126	EC80_vs_DMSO
SLC1A4	0.00384636	1.3426	EC80_vs_DMSO
SLC20A1	0.000554715	3.06988	EC80_vs_DMSO
SLC25A1	0.00581032	1.11789	EC80_vs_DMSO
SLC2A3;SLC2A14	0.0138207	2.44754	EC80_vs_DMSO
SLC38A2	0.0305358	1.82185	EC80_vs_DMSO
SLC39A14	0.0246689	2.24655	EC80_vs_DMSO
SLC7A11	0.00080757	6.29798	EC80_vs_DMSO
SQLE	0.00159082	2.97308	EC80_vs_DMSO
SQRDL	0.021569	1.67203	EC80_vs_DMSO
SRSF5	0.000272697	1.0165	EC80_vs_DMSO
STIM1	0.00974361	1.1193	EC80_vs_DMSO
STX4	0.0229187	2.07332	EC80_vs_DMSO
STXBP1	0.00994375	2.70276	EC80_vs_DMSO
THBD	0.0288789	3.72398	EC80_vs_DMSO
TIMM13	0.0374464	1.2304	EC80_vs_DMSO
TIMP1	0.001692	5.02066	EC80_vs_DMSO
TMEM59	0.0254454	1.31705	EC80_vs_DMSO
TNC	0.0307461	1.7253	EC80_vs_DMSO
TNKS1BP1	0.00247828	3.36561	EC80_vs_DMSO
TPBG	0.000768971	2.69853	EC80_vs_DMSO
TPRKB	0.0476431	1.28279	EC80_vs_DMSO
TYMP	0.00774355	1.8321	EC80_vs_DMSO
VAMP8	0.0142063	2.44684	EC80_vs_DMSO
VAT1	0.0120343	1.74618	EC80_vs_DMSO
WARS	0.0095812	2.91539	EC80_vs_DMSO
WBP2	0.0116794	3.9717	EC80_vs_DMSO
