# Supplementary material for: Extracellular vesicle-associated transcriptomic and proteomic biomarkers show in vitro potential for vandetanib treatment monitoring in anaplastic thyroid cancer
Source: Sci Rep. 2025 Sep 12;15:32464. doi: 10.1038/s41598-025-18319-w (PMC12432113; doi:10.1038/s41598-025-18319-w)
Supplement: Supplementary file 1 — Supplementary Information. [file 41598_2025_18319_MOESM1_ESM.zip › Supplementary_Table_S3.xlsx]

## Sheet: Tabelle1
gene_name	padj	log2FC	comparison
ANXA5	0.0408677	-2.22939	EC10_vs_DMSO
TUBB	0.0204423	-2.30615	EC10_vs_DMSO
C1QTNF3	0.0328655	1.95886	EC10_vs_DMSO
ANXA5	0.00810756	-1.84225	EC50_vs_DMSO
COL1A2	0.0311179	-1.15858	EC50_vs_DMSO
GAPDH	0.0433202	4.19227	EC50_vs_DMSO
ANXA5	0.0162259	-1.49046	EC80_vs_DMSO
COL12A1	0.016927	-2.37954	EC80_vs_DMSO
COL1A1	0.0261547	-1.56233	EC80_vs_DMSO
COL1A2	0.0457984	-2.06352	EC80_vs_DMSO
COL2A1	0.00175792	-3.79301	EC80_vs_DMSO
COL6A3	0.0152128	-2.49729	EC80_vs_DMSO
PLAT	0.0285627	-1.81071	EC80_vs_DMSO
PLAU	0.0260819	-4.116	EC80_vs_DMSO
SERPINE1	0.0289175	-5.48005	EC80_vs_DMSO
TINAGL1	0.0100719	-4.04285	EC80_vs_DMSO
ACTN4	0.0479932	1.85589	EC80_vs_DMSO
CD59	0.0067515	2.91455	EC80_vs_DMSO
CD9	0.045673	3.53606	EC80_vs_DMSO
EEF1A1;EEF1A1P5	0.00770708	2.03222	EC80_vs_DMSO
GAPDH	0.000154039	5.13278	EC80_vs_DMSO
HIST2H2BE;HIST1H2BB;HIST1H2BO;HIST1H2BJ;HIST3H2BB	0.0230584	3.62054	EC80_vs_DMSO
HSP90AB1	0.000729424	3.94476	EC80_vs_DMSO
HSPA8	0.0108198	1.14911	EC80_vs_DMSO
NT5E	0.0191025	2.23202	EC80_vs_DMSO
PKM	0.0029836	3.56396	EC80_vs_DMSO
RPS27A;UBA52;UBB;UBC	0.0208776	3.31931	EC80_vs_DMSO
TUBA1B	0.0406135	2.06855	EC80_vs_DMSO
TUBB4B	0.0115125	3.34588	EC80_vs_DMSO
