# Supplementary material for: Extracellular vesicle-associated transcriptomic and proteomic biomarkers show in vitro potential for vandetanib treatment monitoring in anaplastic thyroid cancer
Source: Sci Rep. 2025 Sep 12;15:32464. doi: 10.1038/s41598-025-18319-w (PMC12432113; doi:10.1038/s41598-025-18319-w)
Supplement: Supplementary file 1 — Supplementary Information. [file 41598_2025_18319_MOESM1_ESM.zip › Supplementary_Table_S4.xlsx]

## Sheet: Tabelle1
Compartment	Database	pathway name	Category size	Intersection size	Enrichment factor	direction of regulation (affected genes)	padj_EC10	padj_EC50	padj_EC80	Affected_Genes_EC10	Affected_Genes_EC50	Affected_Genes_EC80
Cellular	GO biological process	regulation of cell cycle	18	18	16.607	down	0.0064516	3.85e-05	4.9941e-22	STK4/ANAPC1	ZW10/CDK2;CDK3/CKS2/KIF11/CKS1B/INTS3/PSMF1/RCC2	PES1/UBE2C/CDK1/RPA2/CDK2;CDK3/RPA1/CKS2/MSH2/KIF11/CKS1B/RPS15A/RPL24/MAD2L1/SMC1A/STAG1;STAG2/PSMF1/MYBBP1A/RCC2
Cellular	GO biological process	regulation of cell cycle arrest	11	11	16.607	down	0.00012499	2.5886e-08	2.4705e-13	ANAPC1	ZW10/CDK2;CDK3/INTS3/PSMF1	UBE2C/CDK1/RPA2/CDK2;CDK3/RPA1/MSH2/RPL24/MAD2L1/SMC1A/PSMF1/MYBBP1A
Cellular	GO biological process	regulation of cell cycle process	14	14	16.607	down	0.00012499	0.0010802	5.2114e-17	ANAPC1	ZW10/CDK2;CDK3/KIF11/INTS3/PSMF1/RCC2	UBE2C/CDK1/RPA2/CDK2;CDK3/RPA1/MSH2/KIF11/RPL24/MAD2L1/SMC1A/STAG1;STAG2/PSMF1/MYBBP1A/RCC2
Cellular	GO biological process	proteolysis involved in cellular protein catabolic process	6	6	16.607	down	0.0064516	0.0011031	2.2553e-07	UBE2S/ANAPC1	CDK2;CDK3/UBE2S/PSMF1/CTSZ	UBE2C/CDK1/CDK2;CDK3/MAD2L1/USP10/PSMF1
Cellular	GO biological process	regulation of ligase activity	5	5	16.607	down	0.0064516	1.4391e-11	3.1729e-06	UBE2S/ANAPC1	CDK2;CDK3/UBE2S/PSMF1	UBE2C/CDK1/CDK2;CDK3/MAD2L1/PSMF1
Cellular	GO biological process	protein ubiquitination	5	5	16.607	down	1.4528e-06	3.85e-05	3.1729e-06	UBE2S/ANAPC1	CDK2;CDK3/UBE2S/PSMF1/UBE2T/FANCI/HSPBP1	UBE2C/OGT/CDK1/CDK2;CDK3/MAD2L1/CBFB/HLTF/PSMF1/UBE2T/FANCI/HSPBP1
Cellular	GO biological process	regulation of mitotic cell cycle	9	9	16.607	down	0.00012499	3.85e-05	6.7208e-11	STK4/ANAPC1	ZW10/CDK2;CDK3/KIF11/INTS3/RCC2	UBE2C/CDK1/RPA2/CDK2;CDK3/KIF11/RPL24/MAD2L1/SMC1A/RCC2
Cellular	GO biological process	positive regulation of ligase activity	3	3	16.607	down	0.00012499	0.0011031	0.00058204	UBE2S/ANAPC1	UBE2S/PSMF1	UBE2C/CDK1/PSMF1
Cellular	GO biological process	protein complex subunit organization	38	38	16.607	down	0.00012499	1.0479e-06	7.2624e-48	TK1/UBE2S	ZW10/RPL13/RPL10;RPL10L/RPL28/RPS4X;RPS4Y1;RPS4Y2/RPL18A/UBE2S/TSR1/ATXN2	UBE2C/ELP1/TK1/CDK1/TUBB/RPS2/RPL17/RRM1/RPL13/RPL10;RPL10L/RRM2;RRM2B/RPS27/RPL35/RPL28/RPS9/NUP153/NUP98/RPS3A/RPL37A;RPL37AP8/RPS7/RPS15A/RPS16/RPS14/RPS23/RPS18/RPS13/RPS11/RPS4X;RPS4Y1;RPS4Y2/RPL23/RPS15/RPL32/RPL38/RPL24/RPL19/RPL18A/RPL18/CIRBP/TSR1/NUP93/OGFOD1/GEMIN5
Cellular	GO biological process	protein K11-linked ubiquitination	2	2	16.607	down	0.00012499	3.85e-05	0.0066739	UBE2S/ANAPC1	UBE2S/UBE2T	UBE2C/UBE2T
Cellular	GO biological process	protein modification by small protein conjugation	15	15	16.607	down	0.00012499	3.85e-05	2.9022e-18	UBE2S/ANAPC1	UBE2S/PSMF1/UBE2T	UBE2C/NUP155/RPA1/NUP153/RANBP2;RGPD1;RGPD2;RGPD3;RGPD4;RGPD5;RGPD6;RGPD8/NUP98/CBFB/HLTF/SMC1A/USP10/NUP93/STAG1;STAG2/PSMF1/NUP85/UBE2T/NUP50
Cellular	GO biological process	protein modification by small protein conjugation or removal	16	16	16.607	down	0.00012499	6.7903e-10	1.6656e-19	UBE2S/ANAPC1	UBE2S/PSMF1/UBE2T	UBE2C/NUP155/RPA1/NUP153/RANBP2;RGPD1;RGPD2;RGPD3;RGPD4;RGPD5;RGPD6;RGPD8/NUP98/CBFB/HLTF/SMC1A/USP10/NUP93/STAG1;STAG2/PSMF1/NUP85/UBE2T/NUP50
Cellular	GO biological process	protein polyubiquitination	5	5	16.607	down	0.00012499	1.0479e-06	3.1729e-06	UBE2S/ANAPC1	UBE2S/PSMF1/UBE2T	UBE2C/CBFB/HLTF/PSMF1/UBE2T
Cellular	GO biological process	proteasomal ubiquitin-dependent protein catabolic process	6	6	16.607	down	0.00012499	3.0235e-13	2.2553e-07	UBE2S/ANAPC1	CDK2;CDK3/UBE2S/PSMF1/PBK/HSPBP1	UBE2C/CDK1/CDK2;CDK3/MAD2L1/USP10/PSMF1/PBK/HSPBP1
Cellular	GO biological process	proteasomal protein catabolic process	6	6	16.607	down	0.00012499	1.0479e-06	2.2553e-07	UBE2S/ANAPC1	CDK2;CDK3/UBE2S/PSMF1/PBK/HSPBP1	UBE2C/CDK1/CDK2;CDK3/MAD2L1/USP10/PSMF1/PBK/HSPBP1
Cellular	GO biological process	positive regulation of protein ubiquitination	5	5	16.607	down	0.0064516	3.85e-05	3.1729e-06	UBE2S/ANAPC1	UBE2S/PSMF1/FANCI/HSPBP1	UBE2C/CDK1/PSMF1/FANCI/HSPBP1
Cellular	GO biological process	positive regulation of ubiquitin-protein ligase activity	3	3	16.607	down	0.0064516	3.85e-05	0.00058204	UBE2S/ANAPC1	UBE2S/PSMF1	UBE2C/CDK1/PSMF1
Cellular	GO biological process	RNA catabolic process	31	31	16.607	down	0.0064516	0.0010802	1.1792e-38	EXOSC5	RPL13/RPL10;RPL10L/RPL28/RPS4X;RPS4Y1;RPS4Y2/EXOSC10/RPL18A/DCPS/PELO/EXOSC1	CNOT1/RPS2/RPL17/RPL13/RPL10;RPL10L/FEN1/RPS27/RPL35/RPL28/RPS9/EIF4A1/RPS3A/RPL37A;RPL37AP8/RPS7/RPS15A/RPS16/RPS14/RPS23/RPS18/RPS13/RPS11/RPS4X;RPS4Y1;RPS4Y2/RPL23/RPS15/RPL32/RPL38/RPL24/RPL19/RPL18A/EXOSC9/RPL18
Cellular	GO biological process	rRNA metabolic process	6	6	16.607	down	0.0064516	3.85e-05	2.2553e-07	EXOSC5	EXOSC10/EXOSC1	PES1/RPS7/RPS16/RPS14/RPS15/EXOSC9
Cellular	GO biological process	rRNA processing	6	6	16.607	down	0.0064516	0.0010802	2.2553e-07	EXOSC5	EXOSC10/EXOSC1	PES1/RPS7/RPS16/RPS14/RPS15/EXOSC9
Cellular	GO biological process	ubiquitin-dependent protein catabolic process	6	6	16.607	down	0.0064516	0.0010802	2.2553e-07	UBE2S/ANAPC1	CDK2;CDK3/UBE2S/PSMF1/PBK/HSPBP1	UBE2C/CDK1/CDK2;CDK3/MAD2L1/USP10/PSMF1/PBK/HSPBP1
Cellular	GO biological process	regulation of protein ubiquitination	8	8	16.607	down	0.0064516	0.0011031	9.8388e-10	UBE2S/ANAPC1	CDK2;CDK3/UBE2S/PSMF1/FANCI/HSPBP1	UBE2C/OGT/CDK1/CDK2;CDK3/MAD2L1/PSMF1/FANCI/HSPBP1
Cellular	GO biological process	regulation of ubiquitin-protein ligase activity	5	5	16.607	down	5.5281e-07	3.85e-05	3.1729e-06	UBE2S/ANAPC1	CDK2;CDK3/UBE2S/PSMF1	UBE2C/CDK1/CDK2;CDK3/MAD2L1/PSMF1
Cellular	GO biological process	regulation of ubiquitin-protein ligase activity involved in mitotic cell cycle	5	5	16.607	down	0.0064516	2.5886e-08	3.1729e-06	ANAPC1	CDK2;CDK3/PSMF1	UBE2C/CDK1/CDK2;CDK3/MAD2L1/PSMF1
Cellular	GO biological process	regulation of protein serine/threonine kinase activity	4	4	16.607	down	0.0064516	3.85e-05	4.5837e-05	STK4	CKS2/CKS1B/CAMK1;CAMK1D	CDK1/CKS2/CSK;MATK/CKS1B
Cellular	GO biological process	response to DNA damage stimulus	23	23	16.607	down	0.0064516	0.0011031	2.2482e-28	TOP2A/RFC5/RAD50	CDK2;CDK3/RFC4/TRIP13/INTS3/PSMF1/UBE2T/FANCI	CDK1/TOP2A/PCNA/RPA2/DDX5/CDK2;CDK3/RPA1/RRM2;RRM2B/MCM4;MCM8/MCM7/RFC2/FEN1/MSH2/MSH6/SSRP1/SNW1/HLTF/SMC1A/USP10/TRIP13/PSMF1/UBE2T/FANCI/SUPT16H
Cellular	GO biological process	chromosome organization	30	30	16.607	down	0.0064516	0.0011031	2.2143e-37	TOP2A/RFC5/RAD50	ZW10/SMC2/CDK2;CDK3/DNMT1/RFC4/NCAPD2/TRIP13/PELO/MCMBP	HAT1/OGT/ELP1/SMC2/CDK1/TOP2A/PCNA/RPA2/CDK2;CDK3/DNMT1/RPA1/RFC2/FEN1/MSH2/NASP/MCM2/SSRP1/MAD2L1/SNW1/HLTF/SMC1A/NCAPH/NCAPD2/TRIP13/STAG1;STAG2/IPO4/NCAPG/MCMBP/ANP32E/SMC4/SUPT16H
Cellular	GO biological process	chromosome segregation	7	7	16.607	down	0.0064516	6.318e-15	1.5181e-08	TOP2A	ZW10/SMC2/KIF11/SPC25/RCC2	SMC2/TOP2A/KIF11/MAD2L1/SMC1A/STAG1;STAG2/SMC4/RCC2
Cellular	GO biological process	chromosome condensation	7	7	16.607	down	0.00012499	1.4391e-11	1.5181e-08	TOP2A	SMC2/NCAPD2	SMC2/CDK1/TOP2A/NCAPH/NCAPD2/NCAPG/SMC4
Cellular	GO biological process	DNA conformation change	12	12	16.607	down	0.0064516	1.0479e-06	1.5322e-14	TOP2A/RAD50	SMC2/NCAPD2	HAT1/SMC2/CDK1/TOP2A/MCM4;MCM8/MCM7/MCM2/MCM6/NCAPH/NCAPD2/NCAPG/SMC4
Cellular	GO biological process	DNA metabolic process	38	38	16.607	down	0.0064516	6.318e-15	7.2624e-48	TK1/TOP2A/RFC5/RAD50/EXOSC5	SMC2/CDK2;CDK3/DNMT1/RFC4/NCAPD2/TRIP13/INTS3/MCMBP/UBE2T/FANCI	HAT1/SMC2/TK1/CDK1/TOP2A/PCNA/RPA2/RRM1/CDK2;CDK3/MCM3/DNMT1/RPA1/RRM2;RRM2B/MCM4;MCM8/MCM5/MCM7/RFC2/FEN1/MSH2/NASP/MCM2/KPNA2/MSH6/NUP98/SSRP1/HLTF/MCM6/SMC1A/USP10/NCAPH/NCAPD2/TRIP13/STAG1;STAG2/NCAPG/MCMBP/UBE2T/SMC4/FANCI/SUPT16H
Cellular	GO biological process	DNA packaging	8	8	16.607	down	0.00010771	0.0011031	9.8388e-10	TOP2A	SMC2/NCAPD2	HAT1/SMC2/CDK1/TOP2A/NCAPH/NCAPD2/NCAPG/SMC4
Cellular	GO biological process	DNA recombination	10	10	16.607	down	0.0064516	0.0011031	4.1216e-12	TOP2A/RFC5/RAD50	RFC4/TRIP13	TOP2A/PCNA/RPA2/RPA1/MCM4;MCM8/RFC2/FEN1/MSH2/KPNA2/MSH6/TRIP13
Cellular	GO biological process	DNA repair	19	19	16.607	down	0.00012499	6.7903e-10	2.7054e-23	RFC5/RAD50	CDK2;CDK3/RFC4/TRIP13/INTS3/UBE2T/FANCI	CDK1/PCNA/RPA2/CDK2;CDK3/RPA1/RRM2;RRM2B/MCM4;MCM8/RFC2/FEN1/MSH2/MSH6/SSRP1/HLTF/SMC1A/USP10/TRIP13/UBE2T/FANCI/SUPT16H
Cellular	GO biological process	DNA-dependent DNA replication	7	7	16.607	down	0.00012499	0.0011031	1.5181e-08	RFC5	CDK2;CDK3/RFC4/MCMBP	PCNA/RPA2/CDK2;CDK3/MCM3/RPA1/RRM2;RRM2B/MCM4;MCM8/MCM5/MCM7/RFC2/FEN1/MCM2/MCM6/SMC1A/STAG1;STAG2/MCMBP
Cellular	GO biological process	cell cycle	45	45	16.607	down	9.9122e-11	0.0011031	2.833e-57	TOP2A/RFC5/STK4/UBE2S/RAD50/ANAPC1	ZW10/SMC2/DHFR/TYMS/CDK2;CDK3/CKS2/RFC4/KIF11/CKS1B/CAMK1;CAMK1D/NCAPD2/TRIP13/UBE2S/ERCC6L/INTS3/PSMF1/PBK/PELO/MCMBP/SPC25/EML4/FANCI/RCC2	PES1/UBE2C/NUP155/SMC2/DHFR/TYMS/CDK1/TUBB/TOP2A/PCNA/RPA2/RRM1/CDK2;CDK3/MCM3/RPA1/RRM2;RRM2B/CKS2/MCM4;MCM8/MCM5/MCM7/RFC2/FEN1/RPS27/MSH2/RANGAP1/NASP/MCM2/NUP153/RANBP2;RGPD1;RGPD2;RGPD3;RGPD4;RGPD5;RGPD6;RGPD8/MSH6/KIF11/NUP98/CKS1B/RPS15A/RPL24/MAD2L1/MCM6/SMC1A/NUMA1/NCAPH/NCAPD2/TRIP13/ERCC6L/NUP93/STAG1;STAG2/SPC24/PSMF1/PBK/NCAPG/MYBBP1A/MCMBP/NUP85/EML4/SMC4/FANCI/RCC2/NUP50
Cellular	GO biological process	cell cycle checkpoint	9	9	16.607	down	0.0064516	1.3649e-16	6.7208e-11	ANAPC1	ZW10/CDK2;CDK3/INTS3/PSMF1	UBE2C/CDK1/RPA2/CDK2;CDK3/RPA1/MSH2/RPL24/MAD2L1/SMC1A/PSMF1
Cellular	GO biological process	cell cycle phase	15	15	16.607	down	1.4528e-06	0.0011031	2.9022e-18	ANAPC1	ZW10/CDK2;CDK3/CKS2/KIF11/TRIP13/ERCC6L/PBK/MCMBP/SPC25/EML4/RCC2	CDK1/CDK2;CDK3/RPA1/CKS2/KIF11/SMC1A/NUMA1/TRIP13/ERCC6L/STAG1;STAG2/SPC24/PBK/MCMBP/EML4/RCC2
Cellular	GO biological process	cell cycle process	47	47	16.607	down	0.0064516	1.3927e-30	5.2745e-60	TOP2A/UBE2S/RAD50/ANAPC1	ZW10/SMC2/DHFR/TYMS/CDK2;CDK3/CKS2/KIF11/CKS1B/NCAPD2/TRIP13/UBE2S/ERCC6L/INTS3/PSMF1/PBK/MCMBP/SPC25/EML4/RCC2	UBE2C/NUP155/SMC2/DHFR/TYMS/CDK1/TUBB/TOP2A/PCNA/RPA2/CDK2;CDK3/MCM3/RPA1/RRM2;RRM2B/CKS2/MCM4;MCM8/MCM5/MCM7/MSH2/MCM2/NUP153/RANBP2;RGPD1;RGPD2;RGPD3;RGPD4;RGPD5;RGPD6;RGPD8/MSH6/KIF11/NUP98/CKS1B/RPL24/MAD2L1/MCM6/SMC1A/NUMA1/NCAPH/NCAPD2/TRIP13/ERCC6L/NUP93/STAG1;STAG2/SPC24/PSMF1/PBK/NCAPG/MYBBP1A/MCMBP/NUP85/EML4/SMC4/RCC2/NUP50
Cellular	GO biological process	cell division	21	21	16.607	down	1.4528e-06	2.7829e-18	7.9738e-26	TOP2A/UBE2S/ANAPC1	ZW10/SMC2/CDK2;CDK3/CKS2/KIF11/CKS1B/NCAPD2/UBE2S/ERCC6L/PELO/MCMBP/SPC25/RCC2	UBE2C/SMC2/CDK1/TUBB/TOP2A/CDK2;CDK3/CKS2/KIF11/CKS1B/MAD2L1/SMC1A/NUMA1/NCAPH/NCAPD2/ERCC6L/STAG1;STAG2/SPC24/NCAPG/MCMBP/SMC4/RCC2
Cellular	GO biological process	anaphase-promoting complex-dependent proteasomal ubiquitin-dependent protein catabolic process	5	5	16.607	down	0.0064516	3.85e-05	3.1729e-06	UBE2S/ANAPC1	CDK2;CDK3/UBE2S/PSMF1	UBE2C/CDK1/CDK2;CDK3/MAD2L1/PSMF1
Cellular	GO biological process	cellular macromolecule catabolic process	39	39	16.607	down	1.4528e-06	3.312e-25	3.5764e-49	UBE2S/ANAPC1/EXOSC5	CDK2;CDK3/RPL13/RPL10;RPL10L/RPL28/RPS4X;RPS4Y1;RPS4Y2/EXOSC10/RPL18A/UBE2S/PSMF1/DCPS/PELO/EXOSC1	CNOT1/UBE2C/CDK1/RPS2/RPA2/RPL17/CDK2;CDK3/RPL13/RPL10;RPL10L/RPA1/FEN1/RPS27/RPL35/RPL28/RPS9/EIF4A1/RPS3A/RPL37A;RPL37AP8/RPS7/RPS15A/RPS16/RPS14/RPS23/RPS18/RPS13/RPS11/RPS4X;RPS4Y1;RPS4Y2/RPL23/RPS15/RPL32/RPL38/RPL24/RPL19/RPL18A/EXOSC9/RPL18/MAD2L1/USP10/PSMF1
Cellular	GO biological process	nucleotide biosynthetic process	8	8	16.607	down	0.0064516	3.85e-05	9.8388e-10	TK1	DHFR/TYMS	PFAS/DHFR/TK1/TYMS/RRM1/CAD;CPS1/RRM2;RRM2B/UCK1;UCK2
Cellular	GO biological process	organelle fission	11	11	16.607	down	0.00012499	1.1332e-21	2.4705e-13	ANAPC1	CDK2;CDK3/KIF11/ERCC6L/PBK/MCMBP/SPC25/EML4/RCC2	CDK1/CDK2;CDK3/KIF11/NUMA1/ERCC6L/STAG1;STAG2/SPC24/PBK/MCMBP/EML4/RCC2
Cellular	GO biological process	nuclear division	11	11	16.607	down	0.00012499	5.5836e-20	2.4705e-13	ANAPC1	CDK2;CDK3/KIF11/ERCC6L/PBK/MCMBP/SPC25/EML4/RCC2	UBE2C/CDK1/CDK2;CDK3/KIF11/MAD2L1/NUMA1/ERCC6L/STAG1;STAG2/SPC24/PBK/MCMBP/EML4/RCC2
Cellular	GO biological process	nuclear-transcribed mRNA catabolic process	30	30	16.607	down	0.0064516	3.0235e-13	2.2143e-37	EXOSC5	RPL13/RPL10;RPL10L/RPL28/RPS4X;RPS4Y1;RPS4Y2/EXOSC10/RPL18A/DCPS/PELO/EXOSC1	CNOT1/RPS2/RPL17/RPL13/RPL10;RPL10L/RPS27/RPL35/RPL28/RPS9/EIF4A1/RPS3A/RPL37A;RPL37AP8/RPS7/RPS15A/RPS16/RPS14/RPS23/RPS18/RPS13/RPS11/RPS4X;RPS4Y1;RPS4Y2/RPL23/RPS15/RPL32/RPL38/RPL24/RPL19/RPL18A/EXOSC9/RPL18
Cellular	GO biological process	nuclear-transcribed mRNA catabolic process, deadenylation-dependent decay	3	3	16.607	down	1.3619e-08	0.0011031	0.00058204	EXOSC5	DCPS/EXOSC1	CNOT1/EIF4A1/EXOSC9
Cellular	GO biological process	nucleic acid metabolic process	89	89	16.607	down	1.4528e-06	1.2567e-43	1.6588e-122	TK1/TOP2A/RFC5/RAD50/EXOSC5	SMC2/CDK2;CDK3/DNMT1/RPL13/RPL10;RPL10L/RFC4/RPL28/RPS4X;RPS4Y1;RPS4Y2/EXOSC10/RPL18A/NCAPD2/TRIP13/INTS3/DHX29/PHF6/DCPS/ATXN2/PELO/MCMBP/ADNP/UBE2T/FANCI/EXOSC1	CNOT1/PES1/HAT1/PLRG1/NUP155/ELP1/SMC2/TK1/CDK1/TOP2A/PCNA/GTF2F2/RPS2/RPA2/DDX5/RPL17/RRM1/CDK2;CDK3/MCM3/DNMT1/RPL13/RPL10;RPL10L/RPA1/RRM2;RRM2B/MCM4;MCM8/MCM5/MCM7/RFC2/FEN1/RPS27/RPL35/MSH2/RPL28/RPS9/NASP/MCM2/NUP153/RANBP2;RGPD1;RGPD2;RGPD3;RGPD4;RGPD5;RGPD6;RGPD8/KPNA2/MSH6/NUP98/EIF4A1/RPS3A/RPL37A;RPL37AP8/RPS7/RPS15A/RPS16/RPS14/RPS23/RPS18/RPS13/RPS11/RPS4X;RPS4Y1;RPS4Y2/RPL23/RPS15/R…
Cellular	GO biological process	nucleobase-containing compound biosynthetic process	8	8	16.607	down	1.4528e-06	0.0011031	9.8388e-10	TK1	DHFR/TYMS	PFAS/DHFR/TK1/TYMS/RRM1/CAD;CPS1/RRM2;RRM2B/UCK1;UCK2
Cellular	GO biological process	nucleobase-containing compound metabolic process	95	95	16.607	down	0.0064516	6.6937e-40	2.3102e-132	TK1/TOP2A/RFC5/RAD50/HTATIP2/EXOSC5	SMC2/DHFR/TYMS/CDK2;CDK3/DNMT1/RPL13/RPL10;RPL10L/RFC4/RPL28/LIMS1;LIMS2/RPS4X;RPS4Y1;RPS4Y2/EXOSC10/RPL18A/CAMK1;CAMK1D/NCAPD2/TRIP13/INTS3/DHX29/PHF6/DCPS/ATXN2/PELO/MCMBP/ADNP/UBE2T/FANCI/RCC2/EXOSC1	CNOT1/PES1/HAT1/PFAS/OGT/PLRG1/NUP155/ELP1/SMC2/DHFR/TK1/TYMS/CDK1/TOP2A/PCNA/GTF2F2/RPS2/RPA2/DDX5/RPL17/RRM1/CDK2;CDK3/MCM3/DNMT1/RPL13/RPL10;RPL10L/RPA1/CAD;CPS1/RRM2;RRM2B/MCM4;MCM8/MCM5/MCM7/RFC2/FEN1/RPS27/RPL35/MSH2/RANGAP1/RPL28/RPS9/RPIA/NASP/MCM2/NUP153/RANBP2;RGPD1;RGPD2;RGPD3;RGPD4;RGPD5;RGPD6;RGPD8/KPNA2/MSH6/NUP98/EIF4A1/RPS3A/RPL37A;RPL37AP8/RPS7/RPS15A/RPS16/RPS14/RPS23/RPS18/RPS1…
Cellular	GO biological process	macromolecule catabolic process	40	40	16.607	down	0.00012499	0.0011031	1.6137e-50	UBE2S/ANAPC1/EXOSC5	CDK2;CDK3/RPL13/RPL10;RPL10L/RPL28/RPS4X;RPS4Y1;RPS4Y2/EXOSC10/RPL18A/UBE2S/PSMF1/DCPS/PELO/EXOSC1	CNOT1/UBE2C/CDK1/RPS2/RPA2/RPL17/CDK2;CDK3/RPL13/RPL10;RPL10L/RPA1/CAD;CPS1/FEN1/RPS27/RPL35/RPL28/RPS9/EIF4A1/RPS3A/RPL37A;RPL37AP8/RPS7/RPS15A/RPS16/RPS14/RPS23/RPS18/RPS13/RPS11/RPS4X;RPS4Y1;RPS4Y2/RPL23/RPS15/RPL32/RPL38/RPL24/RPL19/RPL18A/EXOSC9/RPL18/MAD2L1/USP10/PSMF1
Cellular	GO biological process	ncRNA processing	7	7	16.607	down	0.0064516	6.318e-15	1.5181e-08	EXOSC5	EXOSC10/INTS3/EXOSC1	PES1/RPS7/RPS16/RPS14/RPS15/EXOSC9/ELAC2
Cellular	GO biological process	modification-dependent macromolecule catabolic process	7	7	16.607	down	1.4528e-06	3.0235e-13	1.5181e-08	UBE2S/ANAPC1	CDK2;CDK3/EXOSC10/UBE2S/PSMF1	UBE2C/CDK1/CDK2;CDK3/EXOSC9/MAD2L1/USP10/PSMF1
Cellular	GO biological process	modification-dependent protein catabolic process	6	6	16.607	down	0.0064516	0.0011031	2.2553e-07	UBE2S/ANAPC1	CDK2;CDK3/UBE2S/PSMF1	UBE2C/CDK1/CDK2;CDK3/MAD2L1/USP10/PSMF1
Cellular	GO biological process	mRNA catabolic process	30	30	16.607	down	1.4528e-06	3.85e-05	2.2143e-37	EXOSC5	RPL13/RPL10;RPL10L/RPL28/RPS4X;RPS4Y1;RPS4Y2/EXOSC10/RPL18A/DCPS/PELO/EXOSC1	CNOT1/RPS2/RPL17/RPL13/RPL10;RPL10L/RPS27/RPL35/RPL28/RPS9/EIF4A1/RPS3A/RPL37A;RPL37AP8/RPS7/RPS15A/RPS16/RPS14/RPS23/RPS18/RPS13/RPS11/RPS4X;RPS4Y1;RPS4Y2/RPL23/RPS15/RPL32/RPL38/RPL24/RPL19/RPL18A/EXOSC9/RPL18
Cellular	GO biological process	mitotic cell cycle checkpoint	7	7	16.607	down	0.00012499	5.5836e-20	1.5181e-08	ANAPC1	ZW10/CDK2;CDK3/INTS3/PSMF1	UBE2C/CDK1/RPA2/CDK2;CDK3/RPL24/MAD2L1/SMC1A/PSMF1
Cellular	GO biological process	mitotic cell cycle	43	43	16.607	down	0.00012499	3.0235e-13	1.4705e-54	TOP2A/RFC5/STK4/ANAPC1	ZW10/SMC2/DHFR/TYMS/CDK2;CDK3/RFC4/KIF11/CKS1B/NCAPD2/ERCC6L/INTS3/PSMF1/SPC25/RCC2	UBE2C/NUP155/SMC2/DHFR/TYMS/CDK1/TUBB/TOP2A/PCNA/RPA2/RRM1/CDK2;CDK3/MCM3/RPA1/RRM2;RRM2B/MCM4;MCM8/MCM5/MCM7/RFC2/FEN1/RPS27/RANGAP1/MCM2/NUP153/RANBP2;RGPD1;RGPD2;RGPD3;RGPD4;RGPD5;RGPD6;RGPD8/KIF11/NUP98/CKS1B/RPL24/MAD2L1/MCM6/SMC1A/NUMA1/NCAPH/NCAPD2/ERCC6L/NUP93/STAG1;STAG2/SPC24/PSMF1/NCAPG/NUP85/SMC4/RCC2/NUP50
Cellular	GO biological process	mitosis	11	11	16.607	down	0.00012499	5.5836e-20	2.4705e-13	UBE2S/ANAPC1	ZW10/CDK2;CDK3/KIF11/UBE2S/ERCC6L/PBK/MCMBP/SPC25/EML4/RCC2	UBE2C/CDK1/CDK2;CDK3/KIF11/RPL24/MAD2L1/NUMA1/ERCC6L/STAG1;STAG2/SPC24/PBK/MCMBP/EML4/RCC2
Cellular	GO biological process	positive regulation of signaling	18	18	15.925	up	0.0064516	0.0024196	1.933e-21	NRP1/BST2	NRP1/ITGA5/JUP/ATP2C1/PLAUR/BST2/SLC20A1;SLC20A2	SDCBP/NRP1/FLOT1/ICAM1/ITGB1/DBI/ITGA5/CD63/JUP/POR/ITGA2/PLAUR/BST2/STX4/CAMK2D/PSME4/SLC20A1;SLC20A2/ARAP1
Cellular	GO biological process	positive regulation of signal transduction	14	14	15.925	up	0.0064516	5.2637e-06	1.3138e-16	NRP1/BST2	NRP1/ITGA5/JUP/ATP2C1/PLAUR/BST2/SLC20A1;SLC20A2	SDCBP/NRP1/FLOT1/ICAM1/ITGB1/ITGA5/CD63/JUP/POR/PLAUR/BST2/CAMK2D/PSME4/SLC20A1;SLC20A2
Cellular	GO biological process	positive regulation of sequence-specific DNA binding transcription factor activity	3	3	15.925	up	0.00012474	8.0793e-09	0.00073394	RIGI	RIGI/LDLR;LRP8/JUP	LDLR;LRP8/ICAM1/JUP
Cellular	GO biological process	positive regulation of protein transport	6	6	15.925	up	0.00012474	2.9802e-10	3.4932e-07	RIGI	RIGI/JUP	RBP4/HLA-A;HLA-E;HLA-F;HLA-G/JUP/STX4/ADAM9/CHP1
Cellular	GO biological process	regulation of cell projection organization	7	7	15.925	up	0.0064516	0.00012166	2.4286e-08	NRP1	PODXL/NRP1/LDLR;LRP8	PODXL/NRP1/LDLR;LRP8/FN1/ITGB1/ITGA2/ARAP1
Cellular	GO biological process	regulation of cell motility	11	11	15.925	up	0.0064516	0.00012166	4.9233e-13	NRP1/RIGI/BST2	PODXL/NRP1/PLXNA2/RIGI/ITGA5/BST2	PODXL/ADAM10/NRP1/ICAM1/ITGB1/ITGA5/ITGA2/BST2/STX4/ADAM9/CAMK2D
Cellular	GO biological process	regulation of cell morphogenesis involved in differentiation	3	3	15.925	up	0.0064516	5.2637e-06	0.00073394	NRP1	NRP1/LDLR;LRP8	NRP1/LDLR;LRP8/FN1
Cellular	GO biological process	regulation of cell morphogenesis	5	5	15.925	up	0.00012474	5.2637e-06	4.7999e-06	NRP1	NRP1/MYL12A;MYL12B/LDLR;LRP8	NRP1/LDLR;LRP8/FN1/ICAM1/ARAP1
Cellular	GO biological process	regulation of cell migration	11	11	15.925	up	0.00012474	0.0024196	4.9233e-13	NRP1/RIGI/BST2	PODXL/NRP1/PLXNA2/RIGI/ITGA5/BST2	PODXL/ADAM10/NRP1/ICAM1/ITGB1/ITGA5/ITGA2/BST2/STX4/ADAM9/CAMK2D
Cellular	GO biological process	regulation of cell growth	6	6	15.925	up	0.00012474	0.00012166	3.4932e-07	NRP1/BST2	NRP1/BST2	ADAM10/NRP1/FN1/BST2/CAMK2D/HTRA1
Cellular	GO biological process	regulation of cell differentiation	15	15	15.925	up	0.0064516	0.00012166	8.2013e-18	NRP1	NRP1/LDLR;LRP8/APOB/APP/JUP/CD46	NRP1/MACROH2A1;MACROH2A2/LDLR;LRP8/FN1/APOB/HLA-A;HLA-E;HLA-F;HLA-G/APP/ITGB1/JUP/CD46/POR/H4C1;H4C11;H4C12;H4C13;H4C14;H4C15;H4C16;H4C2;H4C3;H4C4;H4C5;H4C6;H4C8;H4C9/LPIN1;LPIN2/CD276/PRXL2A
Cellular	GO biological process	regulation of cellular localization	13	13	15.925	up	0.0064516	0.00012166	2.1307e-15	RIGI	RIGI/JUP/RAB9A;RAB9B/STXBP1/PCK1;PCK2/AACS/TMEM59	RBP4/HLA-A;HLA-E;HLA-F;HLA-G/ITGB1/ANXA4/LAMP1/JUP/STXBP1/STX4/ADAM9/CAMK2D/PCK1;PCK2/CHP1/TMEM59
Cellular	GO biological process	regulation of cellular component movement	12	12	15.925	up	0.0064516	0.0024196	3.3324e-14	NRP1/RIGI/BST2	PODXL/NRP1/PLXNA2/RIGI/ITGA5/BST2	PODXL/ADAM10/NRP1/ICAM1/ITGB1/ITGA5/ITGA2/BST2/STX4/ADAM9/CAMK2D/ARAP1
Cellular	GO biological process	regulation of actin filament-based process	5	5	15.925	up	1.9674e-06	0.0024196	4.7999e-06	ADD2/TMSB10/BST2	GSN/BST2	ICAM1/GSN/BST2/ARAP1/F11R
Cellular	GO biological process	regulation of actin cytoskeleton organization	5	5	15.925	up	0.0064516	5.2637e-06	4.7999e-06	ADD2/TMSB10/BST2	GSN/BST2	ICAM1/GSN/BST2/ARAP1/F11R
Cellular	GO biological process	regulation of binding	7	7	15.925	up	0.00012474	0.0024196	2.4286e-08	NRP1/ADD2	NRP1/APP/PLAUR/APLP2	NRP1/H2BC1;H2BC10;H2BC12;H2BC12L;H2BC13;H2BC14;H2BC15;H2BC18;H2BC4;H2BC5;H2BC6;H2BC7;H2BC8;H2BC9;H2BK1/APP/ITGA2/PLAUR/APLP2/EPB41;EPB41L1
Cellular	GO biological process	positive regulation of binding	5	5	15.925	up	0.0064516	0.00012166	4.7999e-06	NRP1/ADD2	NRP1/PLAUR	NRP1/H2BC1;H2BC10;H2BC12;H2BC12L;H2BC13;H2BC14;H2BC15;H2BC18;H2BC4;H2BC5;H2BC6;H2BC7;H2BC8;H2BC9;H2BK1/ITGA2/PLAUR/EPB41;EPB41L1
Cellular	GO biological process	positive regulation of cell motility	10	10	15.925	up	0.00012474	1.2965e-17	7.4257e-12	NRP1	PODXL/NRP1/ITGA5	PODXL/ADAM10/NRP1/ICAM1/ITGB1/ITGA5/ITGA2/STX4/ADAM9/CAMK2D
Cellular	GO biological process	positive regulation of cell migration	10	10	15.925	up	0.0064516	0.0024196	7.4257e-12	NRP1	PODXL/NRP1/ITGA5	PODXL/ADAM10/NRP1/ICAM1/ITGB1/ITGA5/ITGA2/STX4/ADAM9/CAMK2D
Cellular	GO biological process	positive regulation of cell differentiation	8	8	15.925	up	0.0064516	0.00012166	1.6762e-09	NRP1	NRP1/APOB/CD46	NRP1/MACROH2A1;MACROH2A2/FN1/APOB/HLA-A;HLA-E;HLA-F;HLA-G/CD46/POR/CD276
Cellular	GO biological process	positive regulation of cell communication	17	17	15.925	up	0.00012474	0.00012166	3.1603e-20	NRP1/BST2	NRP1/ITGA5/JUP/ATP2C1/PLAUR/BST2/SLC20A1;SLC20A2	SDCBP/NRP1/FLOT1/ICAM1/ITGB1/DBI/ITGA5/CD63/JUP/POR/ITGA2/PLAUR/BST2/STX4/CAMK2D/PSME4/SLC20A1;SLC20A2
Cellular	GO biological process	plasma membrane organization	2	2	15.925	up	1.9674e-06	0.0024196	0.0078772	NDRG1	DYSF/STXBP1/NDRG1	STXBP1/NDRG1
Cellular	GO biological process	organic acid metabolic process	20	20	15.925	up	0.0064516	0.00012166	7.2803e-24	CRAT	IDH1/WARS1/CRAT/ECH1/PCK1;PCK2/AACS/CMAS/ACSS2/SQOR	IDH1/SLC2A14;SLC2A3/G6PD/POR/WARS1/HIBADH/GARS1/CRAT/FASN/ACLY/PSPH/ECH1/LPIN1;LPIN2/PCK1;PCK2/CMAS/MCCC1/ACSS2/PCYOX1/PSAT1/SQOR
Cellular	GO biological process	organic acid catabolic process	7	7	15.925	up	0.0064516	0.0024196	2.4286e-08	CRAT	CRAT/ECH1/SQOR	HIBADH/CRAT/ECH1/LPIN1;LPIN2/MCCC1/PCYOX1/SQOR
Cellular	GO biological process	oxoacid metabolic process	20	20	15.925	up	1.9674e-06	5.2637e-06	7.2803e-24	CRAT	IDH1/WARS1/CRAT/ECH1/PCK1;PCK2/AACS/CMAS/ACSS2/SQOR	IDH1/SLC2A14;SLC2A3/G6PD/POR/WARS1/HIBADH/GARS1/CRAT/FASN/ACLY/PSPH/ECH1/LPIN1;LPIN2/PCK1;PCK2/CMAS/MCCC1/ACSS2/PCYOX1/PSAT1/SQOR
Cellular	GO biological process	oxidation-reduction process	16	16	15.925	up	0.0064516	2.9802e-10	5.209e-19	CRAT	IDH1/ALDH1A1;ALDH2/PRDX5/CRAT/STXBP1/ECH1/PCK1;PCK2/ACSS2/SQOR	IDH1/ALDH1A1;ALDH2/G6PD/POR/PRDX5/HIBADH/CRAT/FASN/ACLY/STXBP1/ECH1/PCK1;PCK2/PRXL2A/ACSS2/PCYOX1/SQOR
Cellular	GO biological process	positive regulation of cellular component movement	10	10	15.925	up	1.9674e-06	8.0793e-09	7.4257e-12	NRP1	PODXL/NRP1/ITGA5	PODXL/ADAM10/NRP1/ICAM1/ITGB1/ITGA5/ITGA2/STX4/ADAM9/CAMK2D
Cellular	GO biological process	positive regulation of locomotion	10	10	15.925	up	0.0064516	2.9802e-10	7.4257e-12	NRP1	PODXL/NRP1/ITGA5	PODXL/ADAM10/NRP1/ICAM1/ITGB1/ITGA5/ITGA2/STX4/ADAM9/CAMK2D
Cellular	GO biological process	positive regulation of peptidyl-tyrosine phosphorylation	5	5	15.925	up	1.9674e-06	0.0024196	4.7999e-06	NRP1	NRP1/LDLR;LRP8/ITGA5	NRP1/LDLR;LRP8/ICAM1/ITGB1/ITGA5
Cellular	GO biological process	positive regulation of multicellular organismal process	12	12	15.925	up	0.0064516	0.00012166	3.3324e-14	RIGI	RIGI/THBD/CD46/PRDX5	FLOT1/HLA-A;HLA-E;HLA-F;HLA-G/ICAM1/DBI/THBD/CD46/ITGA2/PRDX5/STX4/CAMK2D/LRRFIP1;LRRFIP2/CD276
Cellular	GO biological process	positive regulation of epithelial cell proliferation	3	3	15.925	up	0.0064516	2.9802e-10	0.00073394	NRP1	NRP1/GRN	NRP1/GRN/HTRA1
Cellular	GO biological process	positive regulation of developmental process	10	10	15.925	up	0.0064516	0.00012166	7.4257e-12	NRP1	NRP1/LDLR;LRP8/APOB/CD46	NRP1/MACROH2A1;MACROH2A2/LDLR;LRP8/FN1/APOB/HLA-A;HLA-E;HLA-F;HLA-G/CD46/POR/ADAM9/CD276
Cellular	GO biological process	positive regulation of cytokine production	4	4	15.925	up	0.0064516	5.2637e-06	6.1337e-05	RIGI	RIGI/CD46	FLOT1/HLA-A;HLA-E;HLA-F;HLA-G/CD46/LRRFIP1;LRRFIP2
Cellular	GO biological process	positive regulation of intracellular transport	2	2	15.925	up	0.0064516	0.0024196	0.0078772	RIGI	RIGI/JUP	JUP/CHP1
Cellular	GO biological process	positive regulation of intracellular protein transport	2	2	15.925	up	0.00012474	0.0024196	0.0078772	RIGI	RIGI/JUP	JUP/CHP1
Cellular	GO biological process	positive regulation of intracellular protein kinase cascade	7	7	15.925	up	0.0064516	0.00012166	2.4286e-08	NRP1/BST2	NRP1/ATP2C1/BST2/SLC20A1;SLC20A2	SDCBP/NRP1/ICAM1/ITGB1/BST2/CAMK2D/SLC20A1;SLC20A2
Cellular	GO biological process	regulation of transmembrane transport	5	5	15.925	up	0.0064516	5.2637e-06	4.7999e-06	RIGI	RIGI/JUP/GLRX	JUP/GLRX/CAMK2D/STIM1/CHP1
Cellular	GO biological process	small molecule catabolic process	10	10	15.925	up	0.00012474	8.0793e-09	7.4257e-12	CRAT	ALDH1A1;ALDH2/CRAT/ECH1/SQOR	ALDH1A1;ALDH2/G6PD/HIBADH/CRAT/GNPDA1/ECH1/LPIN1;LPIN2/MCCC1/PCYOX1/SQOR
Cellular	GO biological process	signaling	12	12	15.925	up	0.00012474	0.0024196	3.3324e-14	NRP1/MYL6;MYL6B/BST2/RIGI	NRP1/IFIT3/MYL12A;MYL12B/PLXNA2/ATP6V1G1;ATP6V1G2/TIMP1/LDLR;LRP8/PRNP/APP/ALDH1A1;ALDH2/GSN/THBD/PSAP/ITGA5/CLTA/JUP/CD46/SLC1A4/MYL6;MYL6B/STXBP1/ATP2C1/PLAUR/APLP2/BST2/MVP/PCK1;PCK2/AACS/RNF149/SLC20A1;SLC20A2/ISG20/SLC38A2/ATP6V1G1;ATP6V1G2/RIGI/PCK1;PCK2	SDCBP/ADAM10/NRP1/ATP6V1G1;ATP6V1G2/FLOT1/MPZL1/TIMP1/LDLR;LRP8/RBP4/PRNP/HLA-A;HLA-E;HLA-F;HLA-G/APP/ALDH1A1;ALDH2/ICAM1/ITGB1/GSN/DBI/THBD/PSAP/CTSL/CD55/ITGA5/CD63/JUP/CD46/POR/ITGA2/TNC/SLC1A4/STXBP1/PLAUR/APLP2/BST2/STX4/ADAM9/CAMK2D/MVP/PSME4/EBP/NSDHL/PCK1;PCK2/ATP6V1F/LRRFIP1;LRRFIP2/RDH11/SLC20A1;SLC20A2/NCSTN/HTRA1/ATP6V0A1/ARAP1/SLC38A2/CHP1/EPB41;EPB41L1/F11R/ADAM10/ATP6V1G1;ATP6V1G2/…
Cellular	GO biological process	system process	17	17	15.925	up	0.0064516	8.0793e-09	3.1603e-20	RIGI/MYL6;MYL6B/TPM4/BST2/NDRG1	PODXL/IFIT3/MYL12A;MYL12B/RIGI/LDLR;LRP8/APOB/PRNP/APP/GSN/THBD/ITGA5/CLTA/CD46/SLC1A4/MYL6;MYL6B/STXBP1/APLP2/BST2/NDRG1/ISG20	PODXL/ADAM10/H2BC1;H2BC10;H2BC12;H2BC12L;H2BC13;H2BC14;H2BC15;H2BC18;H2BC4;H2BC5;H2BC6;H2BC7;H2BC8;H2BC9;H2BK1/FLOT1/LDLR;LRP8/FN1/RBP4/APOB/PRNP/HLA-A;HLA-E;HLA-F;HLA-G/APP/ICAM1/ITGB1/GSN/H2BC11;H2BC17;H2BC21;H2BC26;H2BC3/DBI/THBD/CTSL/CD55/ITGA5/LAMP1/CD46/ITGA2/SLC1A4/STXBP1/H4C1;H4C11;H4C12;H4C13;H4C14;H4C15;H4C16;H4C2;H4C3;H4C4;H4C5;H4C6;H4C8;H4C9/APLP2/BST2/STX4/ADAM9/CAMK2D/PSME4/LRRFIP1;…
Cellular	GO biological process	response to virus	2	2	15.925	up	0.00012474	0.00012166	0.0078772	RIGI/BST2	IFIT3/RIGI/APOB/BST2/ISG20	APOB/BST2/HTRA1
Cellular	GO biological process	response to type I interferon	2	2	15.925	up	0.0064516	0.0024196	0.0078772	BST2	IFIT3/BST2/ISG20	HLA-A;HLA-E;HLA-F;HLA-G/BST2
Cellular	GO biological process	response to wounding	9	9	15.925	up	0.0064516	8.0793e-09	1.1487e-10	NRP1/SRSF5	NRP1/PRDX5/PARP4	NRP1/H2BC1;H2BC10;H2BC12;H2BC12L;H2BC13;H2BC14;H2BC15;H2BC18;H2BC4;H2BC5;H2BC6;H2BC7;H2BC8;H2BC9;H2BK1/FN1/ICAM1/TNC/PRDX5/SRSF5/PARP4/F11R
Cellular	GO biological process	regulation of sequence-specific DNA binding transcription factor activity	6	6	15.925	up	0.0064516	0.00012166	3.4932e-07	RIGI	RIGI/LDLR;LRP8/PRNP/JUP	LDLR;LRP8/PRNP/ICAM1/ANXA4/JUP/CHP1
Cellular	GO biological process	regulation of intracellular protein kinase cascade	8	8	15.925	up	0.0064516	0.0024196	1.6762e-09	NRP1/BST2	NRP1/PSAP/ATP2C1/BST2/RNF149/SLC20A1;SLC20A2	SDCBP/NRP1/ICAM1/ITGB1/PSAP/BST2/CAMK2D/SLC20A1;SLC20A2
Cellular	GO biological process	regulation of MAPKKK cascade	6	6	15.925	up	0.0064516	0.0024196	3.4932e-07	NRP1	NRP1/PSAP/RNF149	SDCBP/NRP1/ICAM1/ITGB1/PSAP/CAMK2D
Cellular	GO biological process	regulation of locomotion	12	12	15.925	up	0.0064516	5.2637e-06	3.3324e-14	NRP1/RIGI/BST2	PODXL/NRP1/PLXNA2/RIGI/GSN/ITGA5/BST2	PODXL/ADAM10/NRP1/ICAM1/ITGB1/GSN/ITGA5/ITGA2/BST2/STX4/ADAM9/CAMK2D
Cellular	GO biological process	regulation of immune system process	19	19	15.925	up	0.0064516	0.0027216	1.172e-22	RIGI/BST2	RIGI/PRNP/CD46/BST2	ADAM10/FLOT1/RBP4/PRNP/HLA-A;HLA-E;HLA-F;HLA-G/ICAM1/ITGB1/CTSL/CD55/LAMP1/CD46/ITGA2/H4C1;H4C11;H4C12;H4C13;H4C14;H4C15;H4C16;H4C2;H4C3;H4C4;H4C5;H4C6;H4C8;H4C9/BST2/STX4/PSME4/CD276/HTRA1/PRXL2A
Cellular	GO biological process	regulation of immune response	11	11	15.925	up	0.0064516	0.00014465	4.9233e-13	BST2	CD46/BST2	HLA-A;HLA-E;HLA-F;HLA-G/ICAM1/ITGB1/CTSL/CD55/LAMP1/CD46/BST2/STX4/PSME4/CD276
Cellular	GO biological process	regulation of immune effector process	9	9	15.925	up	0.0064516	1.1708e-11	1.1487e-10	RIGI/BST2	RIGI/CD46/BST2	RBP4/HLA-A;HLA-E;HLA-F;HLA-G/ICAM1/CD55/LAMP1/CD46/BST2/STX4/HTRA1
Cellular	GO biological process	regulation of epithelial cell proliferation	3	3	15.925	up	0.00015797	6.0553e-06	0.00073394	NRP1	NRP1/GRN	NRP1/GRN/HTRA1
Cellular	GO biological process	regulation of endopeptidase activity	6	6	15.925	up	0.0064516	0.00014465	3.4932e-07	BST2	TIMP1/APP/PRDX5/BST2	TIMP1/CSTB/APP/POR/PRDX5/BST2
Cellular	GO biological process	regulation of cytokine production	8	8	15.925	up	0.0064516	9.3148e-09	1.6762e-09	RIGI/BST2	RIGI/PRNP/CD46/BST2	FLOT1/PRNP/HLA-A;HLA-E;HLA-F;HLA-G/ANXA4/CD46/BST2/LRRFIP1;LRRFIP2/CD276
Cellular	GO biological process	regulation of establishment of protein localization	9	9	15.925	up	0.00010314	5.2637e-06	1.1487e-10	RIGI	RIGI/JUP/TMEM59	RBP4/HLA-A;HLA-E;HLA-F;HLA-G/ITGB1/ANXA4/JUP/STX4/ADAM9/CHP1/TMEM59
Cellular	GO biological process	regulation of growth	9	9	15.925	up	0.0064516	0.00012166	1.1487e-10	NRP1/BST2	NRP1/APP/BST2	ADAM10/NRP1/FN1/RBP4/APP/POR/BST2/CAMK2D/HTRA1
Cellular	GO biological process	regulation of protein localization	10	10	15.925	up	0.00010314	0.0024196	7.4257e-12	RIGI	RIGI/PRNP/JUP/TMEM59	RBP4/PRNP/HLA-A;HLA-E;HLA-F;HLA-G/ITGB1/ANXA4/JUP/STX4/ADAM9/CHP1/TMEM59
Cellular	GO biological process	regulation of protein import into nucleus	2	2	15.925	up	0.00010314	0.0027216	0.0078772	RIGI	RIGI/JUP	JUP/CHP1
Cellular	GO biological process	regulation of protein complex assembly	3	3	15.925	up	0.0064516	2.2681e-07	0.00073394	ADD2/TMSB10	GSN/STXBP1	ICAM1/GSN/STXBP1
Cellular	GO biological process	regulation of protein binding	5	5	15.925	up	0.0064516	6.0553e-06	4.7999e-06	NRP1/ADD2	NRP1/APP/APLP2	NRP1/APP/ITGA2/APLP2/EPB41;EPB41L1
Cellular	GO biological process	regulation of protein transport	7	7	15.925	up	8.5756e-07	0.0027216	2.4286e-08	RIGI	RIGI/JUP	RBP4/HLA-A;HLA-E;HLA-F;HLA-G/ANXA4/JUP/STX4/ADAM9/CHP1
Cellular	GO biological process	regulation of neurogenesis	5	5	15.925	up	5.1705e-09	0.0027216	4.7999e-06	NRP1	NRP1/LDLR;LRP8/APP	NRP1/LDLR;LRP8/FN1/APP/ITGB1
Cellular	GO biological process	regulation of nervous system development	5	5	15.925	up	0.0064516	0.0027216	4.7999e-06	NRP1	NRP1/LDLR;LRP8/APP	NRP1/LDLR;LRP8/FN1/APP/ITGB1
Cellular	GO biological process	regulation of multi-organism process	3	3	15.925	up	0.0064516	2.2681e-07	0.00073394	RIGI	RIGI/GSN	GSN/CD55/HTRA1
Cellular	GO biological process	regulation of multicellular organismal process	28	28	15.925	up	0.00010314	6.0553e-06	8.9502e-34	NRP1/RIGI/BST2	NRP1/RIGI/LDLR;LRP8/PRNP/APP/THBD/CD46/WARS1/PRDX5/STXBP1/PLAUR/BST2	NRP1/MACROH2A1;MACROH2A2/FLOT1/LDLR;LRP8/FN1/RBP4/PRNP/HLA-A;HLA-E;HLA-F;HLA-G/APP/ICAM1/ITGB1/DBI/THBD/ANXA4/CD46/POR/ITGA2/WARS1/PRDX5/STXBP1/H4C1;H4C11;H4C12;H4C13;H4C14;H4C15;H4C16;H4C2;H4C3;H4C4;H4C5;H4C6;H4C8;H4C9/PLAUR/BST2/STX4/CAMK2D/LRRFIP1;LRRFIP2/CD276/PRXL2A
Cellular	GO biological process	regulation of neuron apoptosis	3	3	15.925	up	0.0064516	9.3148e-09	0.00073394	NRP1	NRP1/STXBP1	NRP1/G6PD/STXBP1
Cellular	GO biological process	regulation of neuron differentiation	5	5	15.925	up	0.00015797	6.0553e-06	4.7999e-06	NRP1	NRP1/LDLR;LRP8/APP	NRP1/LDLR;LRP8/FN1/APP/ITGB1
Cellular	GO biological process	regulation of neuron projection development	4	4	15.925	up	0.0064516	6.0553e-06	6.1337e-05	NRP1	NRP1/LDLR;LRP8	NRP1/LDLR;LRP8/FN1/ITGB1
Cellular	GO biological process	regulation of peptidase activity	6	6	15.925	up	0.0064516	2.2681e-07	3.4932e-07	BST2	TIMP1/APP/PRDX5/BST2	TIMP1/CSTB/APP/POR/PRDX5/BST2
Cellular	GO biological process	regulation of peptidyl-tyrosine phosphorylation	5	5	15.925	up	0.0064516	8.0793e-09	4.7999e-06	NRP1	NRP1/LDLR;LRP8/ITGA5	NRP1/LDLR;LRP8/ICAM1/ITGB1/ITGA5
Cellular	GO biological process	cellular response to hormone stimulus	11	11	15.925	up	0.0064516	0.00012166	4.9233e-13	WBP2	ATP6V1G1;ATP6V1G2/APOB/AACS/WBP2	ATP6V1G1;ATP6V1G2/APOB/CTSL/H2AZ1;H2AZ2/POR/ITGA2/TNC/LPIN1;LPIN2/ATP6V1F/ATP6V0A1/WBP2
Cellular	GO biological process	chemotaxis	10	10	15.925	up	0.0064516	8.0793e-09	7.4257e-12	NRP1/MYL6;MYL6B	NRP1/MYL12A;MYL12B/PLXNA2/PRNP/ITGA5/CLTA/MYL6;MYL6B/PLAUR	SDCBP/ADAM10/NRP1/PRNP/ITGB1/ITGA5/ITGA2/TYMP/PLAUR/STX4/NCSTN
Cellular	GO biological process	cellular response to vascular endothelial growth factor stimulus	2	2	15.925	up	2.2837e-06	5.2637e-06	0.0078772	NRP1	NRP1/JUP	NRP1/JUP
Cellular	GO biological process	cellular response to type I interferon	2	2	15.925	up	0.0064516	3.4821e-13	0.0078772	BST2	IFIT3/BST2/ISG20	HLA-A;HLA-E;HLA-F;HLA-G/BST2
Cellular	GO biological process	cellular response to steroid hormone stimulus	2	2	15.925	up	0.0064516	1.0051e-11	0.0078772	WBP2	AACS/WBP2	H2AZ1;H2AZ2/WBP2
Cellular	GO biological process	cellular lipid metabolic process	23	23	15.925	up	0.00012474	0.00012166	1.4922e-27	CRAT	IDH1/LDLR;LRP8/APOB/ALDH1A1;ALDH2/PSAP/FDFT1/CRAT/MVD/ECH1/AACS/SERINC1	IDH1/LDLR;LRP8/RBP4/APOB/ALDH1A1;ALDH2/DBI/PSAP/FDPS/POR/FDFT1/CRAT/FASN/SLC25A1/ACLY/MVD/ECH1/IDI1;IDI2/LPIN1;LPIN2/PLD3/PNPLA6;PNPLA7/RDH11/SERINC1/CERT1
Cellular	GO biological process	cellular lipid catabolic process	4	4	15.925	up	0.00012474	2.1734e-07	6.1337e-05	CRAT	APOB/CRAT/ECH1	APOB/CRAT/ECH1/LPIN1;LPIN2
Cellular	GO biological process	cellular ketone metabolic process	20	20	15.925	up	0.00012474	0.00012166	7.2803e-24	CRAT	IDH1/WARS1/CRAT/ECH1/PCK1;PCK2/AACS/CMAS/ACSS2/SQOR	IDH1/SLC2A14;SLC2A3/G6PD/POR/WARS1/HIBADH/GARS1/CRAT/FASN/ACLY/PSPH/ECH1/LPIN1;LPIN2/PSME4/PCK1;PCK2/CMAS/MCCC1/ACSS2/PCYOX1/PSAT1/SQOR
Cellular	GO biological process	cellular response to endogenous stimulus	11	11	15.925	up	0.0064516	0.0024196	4.9233e-13	WBP2	ATP6V1G1;ATP6V1G2/APOB/AACS/WBP2	ATP6V1G1;ATP6V1G2/APOB/CTSL/H2AZ1;H2AZ2/POR/ITGA2/TNC/LPIN1;LPIN2/ATP6V1F/ATP6V0A1/WBP2
Cellular	GO biological process	ephrin receptor signaling pathway	3	3	15.925	up	0.0064516	0.00012166	0.00073394	MYL6;MYL6B	MYL12A;MYL12B/MYL6;MYL6B	SDCBP/ADAM10/NCSTN
Cellular	GO biological process	enzyme linked receptor protein signaling pathway	11	11	15.925	up	0.0064516	0.0024196	4.9233e-13	NRP1/MYL6;MYL6B	NRP1/MYL12A;MYL12B/ATP6V1G1;ATP6V1G2/CLTA/JUP/MYL6;MYL6B	SDCBP/ADAM10/NRP1/ATP6V1G1;ATP6V1G2/MPZL1/JUP/ADAM9/ATP6V1F/NCSTN/ATP6V0A1/F11R
Cellular	GO biological process	defense response	18	18	15.925	up	0.0064516	1.0051e-11	1.933e-21	RIGI/BST2	IFIT3/RIGI/APP/CD46/NT5E/PRDX5/LGALS3BP/BST2/ISG20/PARP4	H2BC1;H2BC10;H2BC12;H2BC12L;H2BC13;H2BC14;H2BC15;H2BC18;H2BC4;H2BC5;H2BC6;H2BC7;H2BC8;H2BC9;H2BK1/FN1/HLA-A;HLA-E;HLA-F;HLA-G/APP/ICAM1/ITGB1/H2BC11;H2BC17;H2BC21;H2BC26;H2BC3/DBI/CTSL/CD55/LAMP1/CD46/ITGA2/NT5E/PRDX5/LGALS3BP/BST2/PSME4/LRRFIP1;LRRFIP2/CD276/HTRA1/PARP4/F11R
Cellular	GO biological process	developmental growth involved in morphogenesis	4	4	15.925	up	0.0064516	3.4821e-13	6.1337e-05	NRP1	NRP1/APP	NRP1/APP/ITGB1/TNC
Cellular	GO biological process	developmental growth	7	7	15.925	up	0.00015797	0.0024196	2.4286e-08	NRP1	NRP1/APP/GSN/PSAP	NRP1/FN1/RBP4/APP/ITGB1/GSN/PSAP/POR/TNC/CAMK2D
Cellular	GO biological process	developmental cell growth	4	4	15.925	up	0.0064516	5.2637e-06	6.1337e-05	NRP1	NRP1/APP	NRP1/APP/ITGB1/CAMK2D
Cellular	GO biological process	detection of external stimulus	6	6	15.925	up	0.0064516	5.2637e-06	3.4932e-07	RIGI	RIGI/LDLR;LRP8/APOB/JUP	LDLR;LRP8/RBP4/APOB/JUP/ITGA2/RDH11
Cellular	GO biological process	dendrite development	2	2	15.925	up	0.0064516	0.0024196	0.0078772	NRP1	NRP1/LDLR;LRP8/APP	NRP1/LDLR;LRP8/APP
Cellular	GO biological process	axonogenesis	4	4	15.925	up	0.0064516	0.0024196	6.1337e-05	NRP1/S100A6	NRP1/APP/S100A6	NRP1/FLOT1/FN1/APP/TNC
Cellular	GO biological process	autophagy	3	3	15.925	up	0.0064516	0.0024196	0.00073394	GABARAPL2/GABARAPL2	MAP1LC3A;MAP1LC3B;MAP1LC3B2/GABARAPL2/TMEM59/GABARAPL2	MAP1LC3A;MAP1LC3B;MAP1LC3B2/LAMP1/TMEM59
Cellular	GO biological process	artery morphogenesis	2	2	15.925	up	1.7703e-08	0.0024196	0.0078772	NRP1	NRP1/APOB	NRP1/APOB
Cellular	GO biological process	axon guidance	8	8	15.925	up	0.0064516	0.00012166	1.6762e-09	NRP1/MYL6;MYL6B	NRP1/MYL12A;MYL12B/PLXNA2/PRNP/ITGA5/CLTA/MYL6;MYL6B	SDCBP/ADAM10/NRP1/PRNP/ITGB1/ITGA5/ITGA2/NCSTN
Cellular	GO biological process	blood vessel morphogenesis	2	2	15.925	up	0.0064516	5.2637e-06	0.0078772	NRP1	NRP1/APOB	NRP1/APOB
Cellular	GO biological process	actin filament-based process	7	7	15.925	up	0.0064516	0.00012166	2.4286e-08	ADD2/MYL6;MYL6B/TMSB10/TPM4/BST2	GSN/MYL6;MYL6B/ATP2C1/BST2	SDCBP/ICAM1/ITGB1/GSN/BST2/LPIN1;LPIN2/ARAP1/EPB41;EPB41L1/F11R
Cellular	GO biological process	actin cytoskeleton organization	7	7	15.925	up	0.0064516	0.0024196	2.4286e-08	ADD2/TMSB10/BST2	GSN/ATP2C1/BST2	SDCBP/ICAM1/ITGB1/GSN/BST2/LPIN1;LPIN2/ARAP1/EPB41;EPB41L1/F11R
Cellular	GO biological process	cellular amino acid metabolic process	13	13	15.925	up	0.0064516	5.2637e-06	2.1307e-15	CRAT	IDH1/WARS1/CRAT/SQOR	IDH1/G6PD/POR/WARS1/HIBADH/GARS1/CRAT/FASN/PSPH/PSME4/MCCC1/PCYOX1/PSAT1/SQOR
Cellular	GO biological process	cellular amine metabolic process	15	15	15.925	up	0.0064516	0.0024196	8.2013e-18	CRAT	IDH1/LDLR;LRP8/WARS1/CRAT/SQOR	IDH1/LDLR;LRP8/G6PD/POR/WARS1/HIBADH/GARS1/CRAT/FASN/PSPH/LPIN1;LPIN2/PSME4/PNPLA6;PNPLA7/MCCC1/PCYOX1/PSAT1/SQOR
Cellular	GO biological process	cell-cell signaling	12	12	15.925	up	0.0064516	8.0793e-09	3.3324e-14	NRP1/BST2	NRP1/ALDH1A1;ALDH2/SLC1A4/STXBP1/BST2/SLC38A2	SDCBP/ADAM10/NRP1/MPZL1/ALDH1A1;ALDH2/TNC/SLC1A4/STXBP1/BST2/CAMK2D/SLC38A2/EPB41;EPB41L1
Cellular	GO biological process	cellular component movement	17	17	15.925	up	0.00012474	0.0024196	3.1603e-20	NRP1/RIGI/MYL6;MYL6B/TPM4/BST2	PODXL/NRP1/PLXNA2/RIGI/APOB/APP/THBD/ITGA5/JUP/MYL6;MYL6B/PLAUR/BST2	PODXL/ADAM10/NRP1/H2BC1;H2BC10;H2BC12;H2BC12L;H2BC13;H2BC14;H2BC15;H2BC18;H2BC4;H2BC5;H2BC6;H2BC7;H2BC8;H2BC9;H2BK1/FN1/APOB/APP/ICAM1/ITGB1/THBD/ITGA5/CD63/JUP/ITGA2/CD9/PLAUR/BST2/STX4/ADAM9/CAMK2D/ARAP1/SLC7A11/F11R
Cellular	GO biological process	cellular component morphogenesis	8	8	15.925	up	0.0064516	3.4821e-13	1.6762e-09	NRP1/S100A6	NRP1/APP/GSN/S100A6	NRP1/FLOT1/FN1/APP/ITGB1/GSN/TNC/CERT1
Cellular	GO biological process	cell communication	15	15	15.925	up	0.0064516	0.0024196	8.2013e-18	NRP1/GABARAPL2/BST2	MAP1LC3A;MAP1LC3B;MAP1LC3B2/NRP1/LDLR;LRP8/PRNP/ALDH1A1;ALDH2/ITGA5/CLTA/JUP/SLC1A4/GABARAPL2/STXBP1/ATP2C1/PLAUR/BST2/PCK1;PCK2/AACS/RNF149/SLC20A1;SLC20A2/SLC38A2	MAP1LC3A;MAP1LC3B;MAP1LC3B2/SDCBP/ADAM10/NRP1/FLOT1/MPZL1/LDLR;LRP8/RBP4/PRNP/ALDH1A1;ALDH2/ICAM1/ITGB1/DBI/ITGA5/CD63/JUP/POR/ITGA2/TNC/SLC1A4/STXBP1/PLAUR/BST2/STX4/CAMK2D/PSME4/PCK1;PCK2/SLC20A1;SLC20A2/HTRA1/SLC38A2/CHP1/EPB41;EPB41L1
Cellular	GO biological process	cell activation	16	16	15.925	up	0.0064516	0.00012166	5.209e-19	BST2/NDRG1	TIMP1/PRNP/APP/THBD/PSAP/LAMP2/CD46/BST2/NDRG1	ADAM10/TIMP1/FN1/PRNP/HLA-A;HLA-E;HLA-F;HLA-G/APP/ICAM1/ITGB1/THBD/PSAP/CD55/CD63/LAMP1/LAMP2/CD46/CD9/BST2/STX4/ADAM9/CD276/NCSTN/NDRG1
Cellular	GO biological process	carboxylic acid metabolic process	20	20	15.925	up	0.0064516	8.0793e-09	7.2803e-24	CRAT	IDH1/WARS1/CRAT/ECH1/PCK1;PCK2/AACS/CMAS/ACSS2/SQOR	IDH1/SLC2A14;SLC2A3/G6PD/POR/WARS1/HIBADH/GARS1/CRAT/FASN/ACLY/PSPH/ECH1/LPIN1;LPIN2/PCK1;PCK2/CMAS/MCCC1/ACSS2/PCYOX1/PSAT1/SQOR
Cellular	GO biological process	carboxylic acid catabolic process	7	7	15.925	up	0.0064516	1.0051e-11	2.4286e-08	CRAT	CRAT/ECH1/SQOR	HIBADH/CRAT/ECH1/LPIN1;LPIN2/MCCC1/PCYOX1/SQOR
Cellular	GO biological process	cell recognition	2	2	15.925	up	0.0064516	0.00012166	0.0078772	NRP1	NRP1/APP	NRP1/APP
Cellular	GO biological process	cell projection organization	8	8	15.925	up	0.0064516	0.0024196	1.6762e-09	NRP1/S100A6	PODXL/NRP1/LDLR;LRP8/APP/GSN/S100A6	SDCBP/PODXL/NRP1/FLOT1/LDLR;LRP8/FN1/APP/ITGB1/GSN/ITGA2/TNC/LPIN1;LPIN2/ARAP1
Cellular	GO biological process	cell projection morphogenesis	6	6	15.925	up	0.00012474	0.00012166	3.4932e-07	NRP1/S100A6	NRP1/APP/GSN/S100A6	NRP1/FLOT1/APP/ITGB1/GSN/TNC
Cellular	GO biological process	cell part morphogenesis	7	7	15.925	up	0.00012474	0.0024196	2.4286e-08	NRP1/S100A6	NRP1/APP/GSN/S100A6	NRP1/FLOT1/APP/ITGB1/GSN/TNC/CERT1
Cellular	GO biological process	cell growth	4	4	15.925	up	0.0064516	0.00012166	6.1337e-05	NRP1/BST2	NRP1/APP/BST2	ADAM10/NRP1/FN1/APP/ITGB1/BST2/CAMK2D/HTRA1
Cellular	GO biological process	negative regulation of cytokine production	2	2	15.925	up	0.0064516	2.9802e-10	0.0078772	RIGI/BST2	RIGI/PRNP/BST2	PRNP/BST2
Cellular	GO biological process	negative regulation of cell growth	2	2	15.925	up	0.0064516	0.0024196	0.0078772	NRP1/BST2	NRP1/BST2	NRP1/BST2
Cellular	GO biological process	negative regulation of cell differentiation	4	4	15.925	up	0.0064516	1.2231e-14	6.1337e-05	NRP1	NRP1/APP	NRP1/APP/ITGB1/H4C1;H4C11;H4C12;H4C13;H4C14;H4C15;H4C16;H4C2;H4C3;H4C4;H4C5;H4C6;H4C8;H4C9
Cellular	GO biological process	monocarboxylic acid catabolic process	3	3	15.925	up	0.0064516	3.4821e-13	0.00073394	CRAT	CRAT/ECH1	CRAT/ECH1/LPIN1;LPIN2
Cellular	GO biological process	negative regulation of locomotion	2	2	15.925	up	0.0064516	0.00012166	0.0078772	NRP1/BST2	NRP1/BST2	NRP1/BST2
Cellular	GO biological process	negative regulation of immune system process	7	7	15.925	up	0.0064516	4.1019e-16	2.4286e-08	BST2	PRNP/CD46/BST2	PRNP/HLA-A;HLA-E;HLA-F;HLA-G/CD55/CD46/BST2/CD276/HTRA1
Cellular	GO biological process	negative regulation of immune effector process	5	5	15.925	up	0.00012474	5.2637e-06	4.7999e-06	BST2	CD46/BST2	HLA-A;HLA-E;HLA-F;HLA-G/CD55/CD46/BST2/HTRA1
Cellular	GO biological process	negative regulation of hydrolase activity	8	8	15.925	up	0.0064516	5.2637e-06	1.6762e-09	BST2	TIMP1/APP/PRDX5/BST2	TIMP1/CSTB/APP/POR/PRDX5/BST2/CHP1/F11R
Cellular	GO biological process	negative regulation of growth	2	2	15.925	up	0.0064516	5.2637e-06	0.0078772	NRP1/BST2	NRP1/BST2	NRP1/BST2
Cellular	GO biological process	negative regulation of endopeptidase activity	4	4	15.925	up	0.0064516	5.2637e-06	6.1337e-05	BST2	TIMP1/APP/BST2	TIMP1/CSTB/APP/BST2
Cellular	GO biological process	multicellular organismal development	4	4	15.925	up	0.0064516	0.0024196	6.1337e-05	NRP1/BST2	NRP1/LDLR;LRP8/APP/CD46/WARS1/BST2/PBXIP1	NRP1/MACROH2A1;MACROH2A2/FLOT1/LDLR;LRP8/FN1/RBP4/HLA-A;HLA-E;HLA-F;HLA-G/APP/ITGB1/SLC2A14;SLC2A3/CD46/POR/WARS1/H4C1;H4C11;H4C12;H4C13;H4C14;H4C15;H4C16;H4C2;H4C3;H4C4;H4C5;H4C6;H4C8;H4C9/BST2/PSME4/CD276/PBXIP1/PRXL2A
Cellular	GO biological process	muscle system process	3	3	15.925	up	0.0064516	8.0793e-09	0.00073394	MYL6;MYL6B/TPM4	MYL12A;MYL12B/GSN/MYL6;MYL6B	GSN/ITGA2/CAMK2D/CERT1
Cellular	GO biological process	neuron recognition	2	2	15.925	up	0.0064516	5.2637e-06	0.0078772	NRP1	NRP1/APP	NRP1/APP
Cellular	GO biological process	neuron projection morphogenesis	5	5	15.925	up	0.0064516	5.2637e-06	4.7999e-06	NRP1/S100A6	NRP1/APP/S100A6	NRP1/FLOT1/APP/ITGB1/TNC
Cellular	GO biological process	neuron projection development	2	2	15.925	up	0.00012474	2.1734e-07	0.0078772	NRP1	NRP1/LDLR;LRP8/APP	NRP1/LDLR;LRP8/FN1/APP/ITGB1
Cellular	GO biological process	negative regulation of viral reproduction	2	2	15.925	up	0.00012474	5.2637e-06	0.0078772	BST2	GSN/BST2/ISG20	GSN/BST2
Cellular	GO biological process	negative regulation of peptidase activity	6	6	15.925	up	0.0064516	0.0024196	3.4932e-07	BST2	TIMP1/APP/PRDX5/BST2	TIMP1/CSTB/APP/POR/PRDX5/BST2
Cellular	GO biological process	negative regulation of neuron apoptosis	2	2	15.925	up	0.0064516	0.00012166	0.0078772	NRP1	NRP1/STXBP1	NRP1/STXBP1
Cellular	GO biological process	negative regulation of multicellular organismal process	7	7	15.925	up	0.0064516	0.00012166	2.4286e-08	RIGI/BST2	RIGI/PRNP/THBD/STXBP1/PLAUR/BST2	RBP4/PRNP/THBD/STXBP1/PLAUR/BST2/CAMK2D
Cellular	GO biological process	negative regulation of response to external stimulus	3	3	15.925	up	0.0064516	0.0024196	0.00073394	NRP1	NRP1/NT5E	NRP1/NT5E/CD276
Cellular	GO biological process	negative regulation of reproductive process	2	2	15.925	up	0.00012474	0.0024196	0.0078772	BST2	GSN/BST2/ISG20	GSN/BST2
Cellular	GO biological process	monocarboxylic acid metabolic process	9	9	15.925	up	1.9674e-06	0.00012166	1.1487e-10	CRAT	IDH1/CRAT/ECH1/PCK1;PCK2/AACS/ACSS2	IDH1/POR/CRAT/FASN/ECH1/LPIN1;LPIN2/PCK1;PCK2/MCCC1/ACSS2
Cellular	GO biological process	humoral immune response	6	6	15.925	up	0.0064516	0.0024196	3.4932e-07	BST2	CD46/BST2	H2BC1;H2BC10;H2BC12;H2BC12L;H2BC13;H2BC14;H2BC15;H2BC18;H2BC4;H2BC5;H2BC6;H2BC7;H2BC8;H2BC9;H2BK1/HLA-A;HLA-E;HLA-F;HLA-G/H2BC11;H2BC17;H2BC21;H2BC26;H2BC3/CD55/CD46/BST2
Cellular	GO biological process	growth	8	8	15.925	up	0.00012474	0.00012166	1.6762e-09	NRP1/BST2	NRP1/LDLR;LRP8/APP/GSN/PSAP/ITGA5/CLTA/JUP/CD46/GRN/PLAUR/APLP2/BST2/DHCR7	SDCBP/ADAM10/NRP1/LDLR;LRP8/FN1/RBP4/APP/ITGB1/GSN/PSAP/ITGA5/JUP/CD46/POR/TYMP/TNC/GRN/PLAUR/APLP2/BST2/ADAM9/CAMK2D/NCSTN/HTRA1/DHCR7/F11R
Cellular	GO biological process	innate immune response	10	10	15.925	up	1.9173e-08	0.0024196	7.4257e-12	RIGI/BST2	RIGI/APP/CD46/BST2	H2BC1;H2BC10;H2BC12;H2BC12L;H2BC13;H2BC14;H2BC15;H2BC18;H2BC4;H2BC5;H2BC6;H2BC7;H2BC8;H2BC9;H2BK1/HLA-A;HLA-E;HLA-F;HLA-G/APP/H2BC11;H2BC17;H2BC21;H2BC26;H2BC3/CTSL/CD55/LAMP1/CD46/BST2/PSME4/LRRFIP1;LRRFIP2
Cellular	GO biological process	Golgi vesicle transport	4	4	15.925	up	0.0064516	8.0793e-09	6.1337e-05	GABARAPL2	APP/CLTA/GABARAPL2	APP/LAMP1/STX4/VAMP8
Cellular	GO biological process	fatty acid oxidation	3	3	15.925	up	0.0064516	0.0024196	0.00073394	CRAT	CRAT/ECH1	POR/CRAT/ECH1
Cellular	GO biological process	fatty acid metabolic process	5	5	15.925	up	0.00012474	5.2637e-06	4.7999e-06	CRAT	CRAT/ECH1/AACS	POR/CRAT/FASN/ECH1/LPIN1;LPIN2
Cellular	GO biological process	fatty acid catabolic process	3	3	15.925	up	0.0064516	0.00012166	0.00073394	CRAT	CRAT/ECH1	CRAT/ECH1/LPIN1;LPIN2
Cellular	GO biological process	fatty acid beta-oxidation	2	2	15.925	up	0.00012474	0.0024196	0.0078772	CRAT	CRAT/ECH1	CRAT/ECH1
Cellular	GO biological process	maintenance of protein location	3	3	15.925	up	0.0064516	2.9802e-10	0.00073394	TMSB10	GSN/JUP/CD46	GSN/JUP/CD46
Cellular	GO biological process	maintenance of location	3	3	15.925	up	0.0064516	0.00012166	0.00073394	TMSB10	GSN/JUP/CD46	GSN/JUP/CD46
Cellular	GO biological process	membrane fusion	5	5	15.925	up	0.0064516	0.00012166	4.7999e-06	GABARAPL2	MAP1LC3A;MAP1LC3B;MAP1LC3B2/DYSF/GABARAPL2	MAP1LC3A;MAP1LC3B;MAP1LC3B2/CD9/STX4/ADAM9/CHP1/VAMP8
Cellular	GO biological process	leukocyte activation	8	8	15.925	up	0.0064516	0.00012166	1.6762e-09	BST2/NDRG1	PRNP/CD46/BST2/NDRG1	ADAM10/PRNP/HLA-A;HLA-E;HLA-F;HLA-G/ICAM1/ITGB1/CD55/LAMP1/CD46/BST2/STX4/ADAM9/CD276/NCSTN/NDRG1
Cellular	GO biological process	locomotion	22	22	15.925	up	0.00012474	0.0024196	2.5436e-26	NRP1/RIGI/MYL6;MYL6B/BST2	PODXL/NRP1/MYL12A;MYL12B/PLXNA2/RIGI/APOB/PRNP/GSN/THBD/ITGA5/CLTA/JUP/MYL6;MYL6B/PLAUR/BST2	SDCBP/PODXL/ADAM10/NRP1/H2BC1;H2BC10;H2BC12;H2BC12L;H2BC13;H2BC14;H2BC15;H2BC18;H2BC4;H2BC5;H2BC6;H2BC7;H2BC8;H2BC9;H2BK1/FN1/APOB/PRNP/ICAM1/ITGB1/GSN/THBD/CD55/ITGA5/CD63/JUP/ITGA2/TYMP/PLAUR/BST2/STX4/ADAM9/CAMK2D/NCSTN/VAMP8/SLC7A11/F11R
Cellular	GO biological process	lipid catabolic process	6	6	15.925	up	0.00012474	0.00012166	3.4932e-07	CRAT	LDLR;LRP8/APOB/CRAT/ECH1	LDLR;LRP8/APOB/CRAT/ECH1/LPIN1;LPIN2/PLD3/PNPLA6;PNPLA7
Cellular	GO biological process	lipid oxidation	3	3	15.925	up	0.0064516	0.00012166	0.00073394	CRAT	CRAT/ECH1	POR/CRAT/ECH1
Cellular	GO biological process	lipid modification	3	3	15.925	up	0.00012474	3.4821e-13	0.00073394	CRAT	CRAT/ECH1	POR/CRAT/ECH1
Cellular	GO biological process	taxis	10	10	15.925	up	0.0064516	3.4821e-13	7.4257e-12	NRP1/MYL6;MYL6B	NRP1/MYL12A;MYL12B/PLXNA2/PRNP/ITGA5/CLTA/MYL6;MYL6B/PLAUR	SDCBP/ADAM10/NRP1/PRNP/ITGB1/ITGA5/ITGA2/TYMP/PLAUR/STX4/NCSTN
Cellular	GO biological process	transmembrane receptor protein tyrosine kinase signaling pathway	9	9	15.925	up	0.0064516	1.4142e-75	1.1487e-10	NRP1/MYL6;MYL6B	NRP1/MYL12A;MYL12B/ATP6V1G1;ATP6V1G2/CLTA/JUP/MYL6;MYL6B	SDCBP/ADAM10/NRP1/ATP6V1G1;ATP6V1G2/MPZL1/JUP/ATP6V1F/NCSTN/ATP6V0A1
Cellular	GO biological process	vascular endothelial growth factor receptor signaling pathway	2	2	15.925	up	0.00012474	4.2039e-18	0.0078772	NRP1	NRP1/ITGA5/JUP	NRP1/ITGA5/JUP
Cellular	GO biological process	type I interferon-mediated signaling pathway	2	2	15.925	up	0.00012474	4.2298e-70	0.0078772	BST2	IFIT3/BST2/ISG20	HLA-A;HLA-E;HLA-F;HLA-G/BST2
Cellular	GO molecular function	acid-amino acid ligase activity	2	2	16.607	down	6.8144e-09	3.6138e-05	0.0082182	UBE2S	UBE2S/UBE2T	UBE2C/UBE2T
Cellular	GO molecular function	ubiquitin protein ligase binding	4	4	16.607	down	0.00012499	1.0479e-06	6.4058e-05	UBE2S	UBE2S/UBE2T	UBE2C/TUBB/RPA2/UBE2T
Cellular	GO molecular function	ubiquitin-protein ligase activity	2	2	16.607	down	0.00012499	3.85e-05	0.0082182	UBE2S/ANAPC1	CDK2;CDK3/UBE2S/PSMF1/UBE2T	UBE2C/CDK1/CDK2;CDK3/MAD2L1/PSMF1/UBE2T
Cellular	GO molecular function	kinase activity	8	8	16.607	down	0.0064516	0.0010802	1.2768e-09	TK1/STK4/RAD50	CDK2;CDK3/CKS2/CKS1B/CAMK1;CAMK1D/PBK	ELP1/TK1/CDK1/CDK2;CDK3/CAD;CPS1/CKS2/CSK;MATK/RANBP2;RGPD1;RGPD2;RGPD3;RGPD4;RGPD5;RGPD6;RGPD8/CKS1B/PBK/UCK1;UCK2/SHPK
Cellular	GO molecular function	ligase activity, forming carbon-nitrogen bonds	4	4	16.607	down	9.9122e-11	0.0010802	6.4058e-05	UBE2S	UBE2S/UBE2T	UBE2C/PFAS/CAD;CPS1/UBE2T
Cellular	GO molecular function	nuclease activity	3	3	16.607	down	0.0064516	3.6138e-05	0.00079938	EXOSC5	EXOSC10/PELO	PCNA/FEN1/EXOSC9/ELAC2
Cellular	GO molecular function	nucleic acid binding	58	58	16.607	down	0.0064516	2.6712e-05	5.5125e-75	TOP2A/RFC5/RAD50/EXOSC5	ZW10/DHFR/TYMS/DNMT1/RPL13/RFC4/RPL28/RPS4X;RPS4Y1;RPS4Y2/RPL18A/PUM3/ERCC6L/DHX29/PHF6/DCPS/ATXN2/ADNP/FANCI/EXOSC1	CLUH/DHFR/TFR2;TFRC/TYMS/TOP2A/PCNA/GTF2F2/RPS2/RPA2/DDX5/MCM3/DNMT1/RPL13/RPA1/MCM4;MCM8/MCM5/MCM7/RFC2/FEN1/RPS27/RPL35/MSH2/RPL28/RPS9/MCM2/NUP153/RANBP2;RGPD1;RGPD2;RGPD3;RGPD4;RGPD5;RGPD6;RGPD8/MSH6/EIF4A1/RPS3A/RPS7/RPS15A/RPS16/RPS14/RPS18/RPS13/RPS11/RPS4X;RPS4Y1;RPS4Y2/RPS15/RPL38/GTF2I;GTF2IRD2;GTF2IRD2B/RPL24/RPL19/RPL18A/EXOSC9/RPL18/SSRP1/CBFB/CIRBP/HLTF/MCM6/ERCC6L/DHX29/GEMIN5/GPKO…
Cellular	GO molecular function	drug binding	3	3	16.607	down	0.0064516	2.6712e-05	0.00079938	TOP2A	DHFR/TYMS	DHFR/TYMS/TOP2A
Cellular	GO molecular function	small conjugating protein ligase activity	2	2	16.607	down	1.6315e-23	9.5324e-19	0.0082182	UBE2S	UBE2S/UBE2T	UBE2C/UBE2T
Cellular	GO molecular function	ribonucleoprotein binding	2	2	16.607	down	3.4283e-09	0.0010802	0.0082182	NMD3	DHX29/PHF6	PES1/DHX29
Cellular	GO molecular function	protein serine/threonine kinase activity	3	3	16.607	down	4.1815e-16	0.0010802	0.00079938	STK4	CDK2;CDK3/CKS2/CKS1B/CAMK1;CAMK1D/PBK	CDK1/CDK2;CDK3/CKS2/CSK;MATK/CKS1B/PBK
Cellular	GO molecular function	polysaccharide binding	5	5	15.925	up	0.0064516	3.4821e-13	6.2623e-06	NRP1	NRP1/APOB/APP/APLP2	NRP1/FN1/APOB/APP/APLP2
Cellular	GO molecular function	regulatory region nucleic acid binding	4	4	15.925	up	0.00012474	5.2637e-06	7.2612e-05	WBP2	PRDX5/WBP2	MACROH2A1;MACROH2A2/H2AZ1;H2AZ2/PRDX5/WBP2
Cellular	GO molecular function	regulatory region DNA binding	4	4	15.925	up	1.9674e-06	0.0024196	7.2612e-05	WBP2	PRDX5/WBP2	MACROH2A1;MACROH2A2/H2AZ1;H2AZ2/PRDX5/WBP2
Cellular	GO molecular function	receptor binding	19	19	15.925	up	0.0064516	0.00012166	2.8919e-22	CRAT/GABARAPL2	IDH1/TIMP1/APOB/APP/ITGA5/GRN/PRDX5/CRAT/GABARAPL2/PLAUR/ECH1	SDCBP/ADAM10/IDH1/TIMP1/FN1/APOB/HLA-A;HLA-E;HLA-F;HLA-G/APP/ICAM1/DBI/ITGA5/TYMP/GRN/PRDX5/CRAT/PLAUR/ECH1/ADAM9/CD276
Cellular	GO molecular function	microtubule binding	5	5	15.925	up	0.00012474	0.0024196	6.2623e-06	GABARAPL2/NDRG1	MAP1LC3A;MAP1LC3B;MAP1LC3B2/PRNP/GABARAPL2/NDRG1	MAP1LC3A;MAP1LC3B;MAP1LC3B2/PRNP/STIM1/NDRG1/CHP1
Cellular	GO molecular function	metalloenzyme regulator activity	2	2	15.925	up	0.0064516	0.0024196	0.0098907	BST2	TIMP1/BST2	TIMP1/BST2
Cellular	GO molecular function	metalloenzyme inhibitor activity	2	2	15.925	up	0.0064516	1.2965e-17	0.0098907	BST2	TIMP1/BST2	TIMP1/BST2
Cellular	GO molecular function	metalloendopeptidase inhibitor activity	2	2	15.925	up	0.0064516	0.00012166	0.0098907	BST2	TIMP1/BST2	TIMP1/BST2
Cellular	GO molecular function	pattern binding	5	5	15.925	up	0.0064516	0.0024196	6.2623e-06	NRP1	NRP1/APOB/APP/APLP2	NRP1/FN1/APOB/APP/APLP2
Cellular	GO molecular function	peptidase regulator activity	8	8	15.925	up	0.00012474	0.0024196	2.6595e-09	BST2	TIMP1/APP/PRDX5/APLP2/BST2	TIMP1/FN1/CSTB/APP/PRDX5/APLP2/BST2/PSME4
Cellular	GO molecular function	peptidase inhibitor activity	6	6	15.925	up	0.0064516	5.2637e-06	4.7148e-07	BST2	TIMP1/APP/PRDX5/APLP2/BST2	TIMP1/CSTB/APP/PRDX5/APLP2/BST2
Cellular	GO molecular function	tubulin binding	6	6	15.925	up	0.00012474	8.0793e-09	4.7148e-07	GABARAPL2/NDRG1	MAP1LC3A;MAP1LC3B;MAP1LC3B2/PRNP/GABARAPL2/NDRG1	MAP1LC3A;MAP1LC3B;MAP1LC3B2/PRNP/STIM1/NDRG1/ARL8A/CHP1
Cellular	GO molecular function	transmembrane transporter activity	14	14	15.925	up	0.0064516	0.0024196	2.1915e-16	S100A6	ATP6V1G1;ATP6V1G2/S100A6/GLRX/SLC1A4/ATP2C1/SLC20A1;SLC20A2/SLC38A2/SERINC1	ATP6V1G1;ATP6V1G2/RBP4/SLC2A14;SLC2A3/GLRX/SLC1A4/SLC25A1/CAMK2D/STIM1/SLC39A14/EBP/ATP6V1F/SLC20A1;SLC20A2/ATP6V0A1/SLC38A2/CHP1/SERINC1/PCYOX1/SLC7A11
Cellular	GO molecular function	transmembrane signaling receptor activity	5	5	15.925	up	0.0064516	2.2681e-07	6.2623e-06	NRP1	NRP1/PLXNA2/LDLR;LRP8/THBD	NRP1/LDLR;LRP8/ICAM1/THBD/EBP
Cellular	GO molecular function	SNARE binding	3	3	15.925	up	0.0064516	2.2681e-07	0.00093844	GABARAPL2	GABARAPL2/STXBP1	STXBP1/STX4/VAMP8
Cellular	GO molecular function	substrate-specific transmembrane transporter activity	12	12	15.925	up	0.0064516	8.2028e-05	5.5236e-14	S100A6	ATP6V1G1;ATP6V1G2/S100A6/SLC1A4/ATP2C1/SLC20A1;SLC20A2/SLC38A2/SERINC1	ATP6V1G1;ATP6V1G2/SLC2A14;SLC2A3/SLC1A4/SLC25A1/SLC39A14/ATP6V1F/SLC20A1;SLC20A2/ATP6V0A1/SLC38A2/SERINC1/PCYOX1/SLC7A11
Cellular	GO molecular function	substrate-specific transporter activity	14	14	15.925	up	0.00012474	8.2028e-05	2.1915e-16	S100A6	ATP6V1G1;ATP6V1G2/APOB/S100A6/SLC1A4/ATP2C1/SLC20A1;SLC20A2/SLC38A2/SERINC1	ATP6V1G1;ATP6V1G2/APOB/SLC2A14;SLC2A3/SLC1A4/SLC25A1/SLC39A14/ATP6V1F/SLC20A1;SLC20A2/ATP6V0A1/SLC38A2/SERINC1/PCYOX1/SLC7A11/CERT1
Cellular	GO molecular function	transferase activity, transferring acyl groups	4	4	15.925	up	0.00012474	4.2804e-15	7.2612e-05	CRAT	CRAT/ACAT2	CRAT/FASN/ACLY/ACAT2
Cellular	GO molecular function	transferase activity, transferring acyl groups other than amino-acyl groups	3	3	15.925	up	0.0064516	1.3127e-10	0.00093844	CRAT	CRAT/ACAT2	CRAT/FASN/ACAT2
Cellular	GO molecular function	transcription regulatory region DNA binding	4	4	15.925	up	0.00012474	1.4353e-13	7.2612e-05	WBP2	PRDX5/WBP2	MACROH2A1;MACROH2A2/H2AZ1;H2AZ2/PRDX5/WBP2
Cellular	GO molecular function	acetyltransferase activity	3	3	15.925	up	0.0064516	1.0873e-07	0.00093844	CRAT	CRAT/ACAT2	CRAT/FASN/ACAT2
Cellular	GO molecular function	carbohydrate binding	6	6	15.925	up	0.0064516	3.7085e-09	4.7148e-07	NRP1	NRP1/APOB/APP/APLP2	NRP1/FN1/APOB/APP/G6PD/APLP2
Cellular	GO molecular function	calcium ion binding	7	7	15.925	up	0.0064516	4.2804e-15	3.9731e-08	S100A6/MYL6;MYL6B/TPM4	MYL12A;MYL12B/DYSF/LDLR;LRP8/GSN/S100A6/THBD/MYL6;MYL6B/ATP2C1	LDLR;LRP8/GSN/THBD/ANXA4/PSPH/STIM1/CHP1
Cellular	GO molecular function	cadherin binding	3	3	15.925	up	0.00012474	4.2298e-70	0.00093844	NDRG1	JUP/CD46/NDRG1	JUP/CD46/NDRG1
Cellular	GO molecular function	ATPase binding	2	2	15.925	up	0.00012474	4.2298e-70	0.0098907	GABARAPL2	ATP6V1G1;ATP6V1G2/GABARAPL2	ATP6V1G1;ATP6V1G2/ATP6V0A1
Cellular	GO molecular function	cell adhesion molecule binding	4	4	15.925	up	0.0064516	3.7085e-09	7.2612e-05	NDRG1	JUP/CD46/NDRG1	ITGB1/JUP/CD46/NDRG1
Cellular	GO molecular function	ion transmembrane transporter activity	8	8	15.925	up	0.0064516	0.0018356	2.6595e-09	S100A6	ATP6V1G1;ATP6V1G2/S100A6/GLRX/SLC1A4/ATP2C1/SLC20A1;SLC20A2	ATP6V1G1;ATP6V1G2/SLC2A14;SLC2A3/GLRX/SLC1A4/CAMK2D/STIM1/SLC39A14/ATP6V1F/SLC20A1;SLC20A2/ATP6V0A1/CHP1/PCYOX1
Cellular	GO molecular function	heparin binding	5	5	15.925	up	0.0064516	1.292e-16	6.2623e-06	NRP1	NRP1/APOB/APP/APLP2	NRP1/FN1/APOB/APP/APLP2
Cellular	GO molecular function	cytoskeletal protein binding	12	12	15.925	up	0.0064516	7.7259e-39	5.5236e-14	S100A6/ADD2/GABARAPL2/NDRG1	MAP1LC3A;MAP1LC3B;MAP1LC3B2/PRNP/GSN/S100A6/GABARAPL2/NDRG1	MAP1LC3A;MAP1LC3B;MAP1LC3B2/SDCBP/PRNP/ITGB1/GSN/CAMK2D/STIM1/NDRG1/ARL8A/CHP1/TNKS1BP1/EPB41;EPB41L1
Cellular	GO molecular function	endopeptidase inhibitor activity	6	6	15.925	up	0.0064516	8.2028e-05	4.7148e-07	BST2	TIMP1/APP/PRDX5/APLP2/BST2	TIMP1/CSTB/APP/PRDX5/APLP2/BST2
Cellular	GO molecular function	glycosaminoglycan binding	5	5	15.925	up	0.0064516	1.0873e-07	6.2623e-06	NRP1	NRP1/APOB/APP/APLP2	NRP1/FN1/APOB/APP/APLP2
Cellular	GO molecular function	endopeptidase regulator activity	6	6	15.925	up	0.0064516	3.0135e-06	4.7148e-07	BST2	TIMP1/APP/PRDX5/APLP2/BST2	TIMP1/CSTB/APP/PRDX5/APLP2/BST2
Cellular	GO molecular function	enzyme inhibitor activity	10	10	15.925	up	0.0064516	3.0135e-06	1.2591e-11	BST2	TIMP1/APP/CD46/PRDX5/APLP2/BST2	MACROH2A1;MACROH2A2/TIMP1/CSTB/APP/ANXA4/CD46/PRDX5/APLP2/BST2/CHP1
Cellular	GSEA	GSE17974_CTRL_VS_ACT_IL4_AND_ANTI_IL12_24H_CD4_TCELL_DN	6	6	16.607	down	0.0064516	2.2401e-14	2.4877e-07	TK1	ZW10/CKS2/CKS1B/DCPS	TK1/CKS2/MCM5/RFC2/FEN1/CKS1B
Cellular	GSEA	GSE17974_0H_VS_24H_IN_VITRO_ACT_CD4_TCELL_DN	7	7	16.607	down	0.0001597	1.1961e-09	1.7591e-08	RAD50	ZW10/CKS2/CKS1B/TRIP13/DCPS	UBE2C/PFAS/CKS2/CKS1B/TRIP13/NCAPG/UCK1;UCK2
Cellular	GSEA	GSE17974_0.5H_VS_72H_UNTREATED_IN_VITRO_CD4_TCELL_DN	5	5	16.607	down	0.0001597	4.324e-05	3.364e-06	RFC5	CKS2/MCMBP	CKS2/MCM7/MSH6/MCMBP/CLPB
Cellular	GSEA	GSE22045_TREG_VS_TCONV_UP	2	2	16.607	down	2.7283e-06	1.1961e-09	0.0058532	HTATIP2	ZW10/KIF11/PBK	KIF11/PBK
Cellular	GSEA	GSE22886_NAIVE_BCELL_VS_BLOOD_PLASMA_CELL_DN	11	11	16.607	down	0.0064516	1.1961e-09	3.2174e-13	TOP2A/GOLT1B	SMC2/TYMS/KIF11/DCPS	SMC2/TYMS/TOP2A/RRM1/MCM4;MCM8/FEN1/NASP/KIF11/MAD2L1/NCAPG/MAGED2;TRO
Cellular	GSEA	GSE22886_NAIVE_BCELL_VS_BM_PLASMA_CELL_UP	9	9	16.607	down	0.0001597	4.2836e-08	8.0061e-11	STK4	SMC2/EML4	SMC2/RPS27/NASP/MCM2/RPL37A;RPL37AP8/RPS23/RPL38/EML4/SUPT16H
Cellular	GSEA	GSE2197_CPG_DNA_VS_UNTREATED_IN_DC_DN	4	4	16.607	down	2.7283e-06	1.4372e-06	4.3182e-05	RFC5	ERCC6L/ADI1/UBE2T	NUMA1/ERCC6L/ADI1/UBE2T
Cellular	GSEA	GSE17721_CTRL_VS_LPS_8H_BMDM_UP	6	6	16.607	down	3.2803e-08	1.4372e-06	2.4877e-07	TK1/HTATIP2	PUM3/DCPS/PBK	TK1/MCM7/RPS14/RPL38/NUP93/PBK
Cellular	GSEA	GSE17721_POLYIC_VS_CPG_4H_BMDM_UP	6	6	16.607	down	0.0064516	9.1214e-13	2.4877e-07	HTATIP2	RPL28/CAMK1;CAMK1D/PELO	RPA1/RPL28/RPL37A;RPL37AP8/RPS11/RPL38/HLTF
Cellular	GSEA	GSE17721_PAM3CSK4_VS_GADIQUIMOD_0.5H_BMDM_DN	4	4	16.607	down	0.0064516	4.324e-05	4.3182e-05	TK1/UBE2S	DHFR/CKS1B/UBE2S/ADI1	DHFR/TK1/CKS1B/ADI1
Cellular	GSEA	GSE22886_NAIVE_CD4_TCELL_VS_12H_ACT_TH1_DN	10	10	16.607	down	0.0064516	0.0010661	5.1754e-12	RAD50	TYMS/RFC4/CAMK1;CAMK1D	TFR2;TFRC/TYMS/PCNA/MCM7/FEN1/RANGAP1/NUP153/MAD2L1/OGFOD1/SUPT16H
Cellular	GSEA	GSE29615_CTRL_VS_LAIV_FLU_VACCINE_PBMC_DN	2	2	16.607	down	0.0001597	0.0010661	0.0058532	CIP2A	CIP2A/BPNT2	SNW1/BPNT2
Cellular	GSEA	GSE27786_NKCELL_VS_NKTCELL_DN	4	4	16.607	down	0.0064516	0.0010661	4.3182e-05	NOB1	SDHA/ADI1	PES1/MSH2/ADI1/SMC4
Cellular	GSEA	GSE27786_NKTCELL_VS_NEUTROPHIL_UP	2	2	16.607	down	0.0001597	4.2836e-08	0.0058532	RFC5	PHF6/ADI1	NUP155/ADI1
Cellular	GSEA	GSE27786_LSK_VS_CD4_TCELL_UP	5	5	16.607	down	2.7283e-06	0.0010661	3.364e-06	NOB1	TYMS/HSPBP1	TYMS/CSE1L/GRWD1/HSPBP1/YTHDF2
Cellular	GSEA	GSE30962_PRIMARY_VS_SECONDARY_ACUTE_LCMV_INF_CD8_TCELL_UP	17	17	16.607	down	3.2803e-08	4.324e-05	1.9296e-20	TK1/TOP2A	SMC2/CKS2/CKS1B/NCAPD2/TRIP13/ERCC6L/SPC25	SMC2/TK1/TOP2A/RRM1/MCM3/RRM2;RRM2B/CKS2/MCM5/KPNA2/EIF4A1/CKS1B/NCAPH/NCAPD2/TRIP13/ERCC6L/SPC24/CLPB
Cellular	GSEA	GSE30962_PRIMARY_VS_SECONDARY_CHRONIC_LCMV_INF_CD8_TCELL_UP	8	8	16.607	down	3.2803e-08	1.4372e-06	1.22e-09	CIP2A	CDK2;CDK3/EXOSC10/CIP2A/FANCI	HAT1/TFR2;TFRC/PCNA/CDK2;CDK3/KPNA2/NUP93/UCK1;UCK2/FANCI
Cellular	GSEA	GSE31082_DN_VS_CD4_SP_THYMOCYTE_UP	12	12	16.607	down	0.0064516	4.324e-05	2.1002e-14	RAD50/NMD3	DHFR/RPL18A/ERCC6L/DHX29	PFAS/DHFR/GTF2F2/CSE1L/RPL18A/EXOSC9/SNW1/ERCC6L/DHX29/NUP93/GRWD1/SLC25A10
Cellular	GSEA	GSE31082_DN_VS_CD8_SP_THYMOCYTE_UP	10	10	16.607	down	0.0064516	0.0010661	5.1754e-12	RAD50	RFC4/PBK/RCC2	PFAS/NUP155/MCM5/MSH6/EXOSC9/NUP93/IPO4/PBK/RCC2/SLC25A10
Cellular	GSEA	GSE24634_IL4_VS_CTRL_TREATED_NAIVE_CD4_TCELL_DAY7_UP	15	15	16.607	down	0.0001597	1.4372e-06	4.9465e-18	TK1/MRTO4	DHFR/TYMS/KIF11/FANCI	UBE2C/EPB41L2/DHFR/TK1/TYMS/CDK1/TUBB/RRM2;RRM2B/FEN1/MCM2/KIF11/RPS16/MCM6/NCAPG/FANCI
Cellular	GSEA	GSE24634_IL4_VS_CTRL_TREATED_NAIVE_CD4_TCELL_DAY10_UP	7	7	16.607	down	0.0001597	4.324e-05	1.7591e-08	TOP2A	TYMS/CKS2/KIF11/FANCI	TYMS/TOP2A/RRM2;RRM2B/CKS2/KIF11/SMC4/FANCI
Cellular	GSEA	GSE24634_TREG_VS_TCONV_POST_DAY3_IL4_CONVERSION_UP	5	5	16.607	down	5.4413e-10	4.324e-05	3.364e-06	RAD50	CKS1B/ERCC6L/NUDCD3	RRM1/CKS1B/ERCC6L/NUP93/SUPT16H
Cellular	GSEA	GSE24634_TEFF_VS_TCONV_DAY3_IN_CULTURE_UP	16	16	16.607	down	0.0001597	1.4372e-06	3.0052e-19	TK1/TOP2A/ANAPC1/MRTO4	SMC2/TYMS/PUM3/PBK/FANCI	UBE2C/SMC2/TK1/TYMS/CDK1/TUBB/TOP2A/PCNA/CAD;CPS1/CSE1L/NCAPH/PBK/UCK1;UCK2/SMC4/FANCI/SUPT16H
Cellular	GSEA	GSE24634_TEFF_VS_TCONV_DAY5_IN_CULTURE_UP	13	13	16.607	down	0.0064516	1.4372e-06	1.3075e-15	RFC5/RAD50	SMC2/DHFR/TYMS/RFC4/PUM3/PELO	NUP155/SMC2/DHFR/TYMS/RRM2;RRM2B/MCM7/FEN1/MCM2/MAD2L1/FHL2/OGFOD1/ELAC2/SMC4
Cellular	GSEA	GSE22886_UNSTIM_VS_IL15_STIM_NKCELL_DN	22	22	16.607	down	0.0064516	4.324e-05	1.1572e-26	RFC5/UBE2S	CDK2;CDK3/DNMT1/CKS2/RFC4/CKS1B/TRIP13/UBE2S/PBK	HAT1/PCNA/CDK2;CDK3/DNMT1/CKS2/MCM4;MCM8/MCM5/MCM7/FEN1/NASP/MCM2/KPNA2/MSH6/NUP98/CSE1L/CKS1B/MAD2L1/MCM6/TRIP13/DNAJC9/PBK/SMC4
Cellular	GSEA	GSE24634_TREG_VS_TCONV_POST_DAY10_IL4_CONVERSION_UP	12	12	16.607	down	0.0001597	0.0010661	2.1002e-14	TK1/RFC5/RAD50	SMC2/DHFR/TYMS/RFC4/KIF11/DCPS	SMC2/DHFR/TK1/TYMS/TUBB/MCM2/KIF11/CBFB/MCM6/NCAPG/SMC4/NUP50
Cellular	GSEA	GSE24634_TREG_VS_TCONV_POST_DAY5_IL4_CONVERSION_UP	11	11	16.607	down	5.4413e-10	3.3043e-11	3.2174e-13	RAD50	ZW10/RFC4/NCAPD2/PUM3/TRIP13/ERCC6L	PFAS/CAD;CPS1/RFC2/SSRP1/NCAPD2/TRIP13/ERCC6L/OGFOD1/DNAJC9/UCK1;UCK2/SUPT16H
Cellular	GSEA	GSE24634_TREG_VS_TCONV_POST_DAY7_IL4_CONVERSION_UP	14	14	16.607	down	3.2803e-08	1.4372e-06	8.1488e-17	TK1/UBE2S	DHFR/TYMS/CKS2/RFC4/KIF11/CKS1B/TRIP13/UBE2S/FANCI	UBE2C/DHFR/TK1/TYMS/RRM2;RRM2B/CKS2/MCM4;MCM8/MCM7/FEN1/MCM2/KIF11/CKS1B/TRIP13/FANCI
Cellular	GSEA	GSE2706_LPS_VS_R848_AND_LPS_2H_STIM_DC_UP	3	3	16.607	down	0.0064516	9.1214e-13	0.00051463	ANAPC1	TYMS/RPL10;RPL10L/ABCF2	TYMS/RPL10;RPL10L/ABCF2
Cellular	GSEA	GSE10239_NAIVE_VS_DAY4.5_EFF_CD8_TCELL_DN	13	13	16.607	down	0.0064516	0.0010661	1.3075e-15	TK1/RFC5	SMC2/DHFR/TYMS/RFC4/CKS1B/TRIP13/PBK	SMC2/DHFR/TK1/TYMS/RRM1/MCM4;MCM8/MCM5/FEN1/KPNA2/CKS1B/MAD2L1/TRIP13/PBK
Cellular	GSEA	GNF2_TTK	13	13	16.607	down	0.0064516	4.324e-05	1.3075e-15	TOP2A	SMC2/TYMS/CKS2/RFC4/KIF11/FANCI	SMC2/TYMS/CDK1/TOP2A/PCNA/RRM1/CKS2/MCM4;MCM8/FEN1/MCM2/KIF11/SMC4/FANCI
Cellular	GSEA	GOBERT_OLIGODENDROCYTE_DIFFERENTIATION_UP	48	48	16.607	down	0.0064516	0.0010661	3.3301e-60	TK1/TOP2A/RFC5/CIP2A/RAD50/GOLT1B	SMC2/DHFR/TYMS/CDK2;CDK3/DNMT1/CKS2/RFC4/KIF11/CKS1B/NCAPD2/TRIP13/ERCC6L/CIP2A/PBK/MCMBP/SPC25/UBE2T/FANCI	UBE2C/HAT1/SMC2/DHFR/TK1/TYMS/CDK1/TOP2A/RPA2/RRM1/CDK2;CDK3/MCM3/DNMT1/RPA1/RRM2;RRM2B/CKS2/MCM4;MCM8/MCM5/MCM7/RFC2/FEN1/RANGAP1/NASP/MCM2/KPNA2/MSH6/KIF11/CKS1B/MAD2L1/MCM6/NCAPH/NCAPD2/TRIP13/ERCC6L/STAG1;STAG2/SPC24/GEMIN5/DNAJC9/PBK/NCAPG/GRWD1/MCMBP/ANP32E/NUP85/UBE2T/SMC4/FANCI/SLC25A10
Cellular	GSEA	GRAESSMANN_RESPONSE_TO_MC_AND_DOXORUBICIN_DN	17	17	16.607	down	0.0001597	0.0010661	1.9296e-20	TK1/UBE2S/CIP2A/EXOSC5	TYMS/CDK2;CDK3/EXOSC10/PUM3/TRIP13/UBE2S/CIP2A/DCPS/PBK/HSPBP1/EXOSC1	OGT/EPB41L2/TFR2;TFRC/TK1/TYMS/TUBB/RRM1/CDK2;CDK3/NASP/MCM2/EIF4A1/TRIP13/PBK/ELAC2/MYBBP1A/HSPBP1/SLC25A10
Cellular	GSEA	GRAHAM_CML_DIVIDING_VS_NORMAL_QUIESCENT_UP	25	25	16.607	down	0.0001597	0.0010661	2.3462e-30	TK1/TOP2A/UBE2S	SMC2/DHFR/TYMS/RFC4/KIF11/CKS1B/TRIP13/UBE2S/PBK/SPC25/FANCI	UBE2C/HAT1/SMC2/DHFR/TFR2;TFRC/TK1/TYMS/CDK1/TOP2A/RRM1/RRM2;RRM2B/MCM4;MCM8/MCM5/FEN1/MCM2/KPNA2/KIF11/CSE1L/CKS1B/MAD2L1/TRIP13/PBK/NCAPG/NUP85/FANCI
Cellular	GSEA	GRAHAM_CML_QUIESCENT_VS_NORMAL_QUIESCENT_UP	9	9	16.607	down	0.0001597	4.324e-05	8.0061e-11	TK1/TOP2A	SMC2/DHFR/KIF11	SMC2/DHFR/TFR2;TFRC/TK1/CDK1/TOP2A/RRM2;RRM2B/MCM5/KIF11
Cellular	GSEA	GRAHAM_NORMAL_QUIESCENT_VS_NORMAL_DIVIDING_DN	23	23	16.607	down	3.2803e-08	1.4372e-06	6.7605e-28	TK1/TOP2A	SMC2/DHFR/TYMS/RFC4/KIF11/CKS1B/TRIP13	HAT1/SMC2/DHFR/TK1/TYMS/CDK1/TOP2A/PCNA/RRM1/RRM2;RRM2B/MCM4;MCM8/MCM5/FEN1/MSH2/MCM2/KIF11/CSE1L/CKS1B/MAD2L1/MCM6/TRIP13/NCAPG/NUP85
Cellular	GSEA	GREENBAUM_E2A_TARGETS_UP	4	4	16.607	down	0.0064516	1.4372e-06	4.3182e-05	TOP2A/CIP2A	TYMS/KIF11/CIP2A	TYMS/TOP2A/KIF11/MAD2L1
Cellular	GSEA	GSE12366_GC_VS_MEMORY_BCELL_UP	10	10	16.607	down	0.0064516	3.3043e-11	5.1754e-12	TK1	DNMT1/PBK/SPC25	TK1/MCM3/DNMT1/RRM2;RRM2B/MCM4;MCM8/MCM7/CSK;MATK/MCM2/SPC24/PBK
Cellular	GSEA	GCNP_SHH_UP_EARLY.V1_UP	12	12	16.607	down	0.0064516	1.4372e-06	2.1002e-14	TOP2A	SMC2/DHFR/TYMS/CKS2/DCPS/UBE2T	SMC2/DHFR/TYMS/TOP2A/RRM1/CKS2/MCM5/FEN1/MSH6/MCM6/STAG1;STAG2/UBE2T
Cellular	GSEA	GCNP_SHH_UP_LATE.V1_UP	13	13	16.607	down	2.7283e-06	3.3043e-11	1.3075e-15	TK1/TOP2A/MRTO4	SMC2/CKS2/TRIP13	SMC2/TK1/CDK1/TOP2A/RRM1/RRM2;RRM2B/CKS2/MCM4;MCM8/MCM5/MCM6/TRIP13/SMC4/NXF1
Cellular	GSEA	GAVIN_FOXP3_TARGETS_CLUSTER_P6	9	9	16.607	down	0.0001597	4.324e-05	8.0061e-11	TK1	TYMS/CKS1B/PBK/SPC25	TK1/TYMS/CDK1/RPL17/RRM2;RRM2B/CKS1B/SPC24/PBK/NCAPG
Cellular	GSEA	GNF2_SMC4L1	25	25	16.607	down	0.0064516	3.3043e-11	2.3462e-30	TOP2A	SMC2/DHFR/TYMS/CKS2/RFC4/KIF11/FANCI	HAT1/SMC2/DHFR/TYMS/CDK1/TOP2A/PCNA/RRM1/MCM3/CKS2/MCM4;MCM8/MCM5/MCM7/FEN1/MSH2/NASP/MCM2/NUP153/KIF11/SSRP1/DNAJC9/ANP32E/SMC4/FANCI/SUPT16H
Cellular	GSEA	GNF2_MSH2	13	13	16.607	down	0.0064516	4.324e-05	1.3075e-15	TOP2A	RFC4/FANCI	TOP2A/PCNA/RRM1/MCM3/MCM7/FEN1/MSH2/NASP/MSH6/MCM6/SMC4/FANCI/SUPT16H
Cellular	GSEA	GNF2_H2AFX	8	8	16.607	down	0.0064516	1.4161e-17	1.22e-09	UBE2S	TYMS/UBE2S	TYMS/CDK1/PCNA/RRM1/RRM2;RRM2B/MCM2/DNAJC9/SMC4
Cellular	GSEA	GNF2_HMMR	14	14	16.607	down	0.0064516	1.4161e-17	8.1488e-17	TOP2A	SMC2/TYMS/CKS2/KIF11	UBE2C/SMC2/TYMS/CDK1/TOP2A/PCNA/RRM1/RRM2;RRM2B/CKS2/MCM4;MCM8/FEN1/MCM2/KIF11/SMC4
Cellular	GSEA	GNF2_MCM4	19	19	16.607	down	0.0001597	4.324e-05	6.5401e-23	TOP2A	TYMS/CKS2/RFC4/KIF11/FANCI	UBE2C/TYMS/TOP2A/PCNA/RRM1/MCM3/RRM2;RRM2B/CKS2/MCM4;MCM8/MCM5/MCM7/FEN1/NASP/MCM2/KIF11/MAD2L1/MCM6/SMC4/FANCI
Cellular	GSEA	GNF2_MKI67	9	9	16.607	down	0.0001597	0.0010661	8.0061e-11	TOP2A	KIF11/NCAPD2	UBE2C/CDK1/TOP2A/PCNA/RRM1/RRM2;RRM2B/KIF11/NCAPD2/NCAPG
Cellular	GSEA	GNF2_PCNA	20	20	16.607	down	0.0064516	3.3043e-11	3.6975e-24	TOP2A	SMC2/TYMS/CKS2/RFC4/KIF11/FANCI	SMC2/TYMS/CDK1/TOP2A/PCNA/RRM1/MCM3/RRM2;RRM2B/CKS2/MCM4;MCM8/MCM5/MCM7/FEN1/MSH2/MCM2/KIF11/MCM6/DNAJC9/SMC4/FANCI
Cellular	GSEA	GNF2_RFC3	18	18	16.607	down	0.0064516	3.3043e-11	1.1826e-21	TOP2A	SMC2/CKS2/RFC4/KIF11/CKS1B/NCAPD2/FANCI	UBE2C/PFAS/SMC2/CDK1/TOP2A/RRM1/MCM3/CKS2/MCM4;MCM8/MSH6/KIF11/CKS1B/SSRP1/MCM6/NCAPD2/SMC4/FANCI/SUPT16H
Cellular	GSEA	GNF2_RFC4	23	23	16.607	down	2.7283e-06	9.1214e-13	6.7605e-28	TOP2A/RFC5	SMC2/TYMS/CKS2/RFC4/KIF11/CKS1B/NCAPD2/FANCI	UBE2C/SMC2/TYMS/CDK1/TOP2A/PCNA/RRM1/MCM3/CKS2/MCM4;MCM8/MCM7/FEN1/MSH2/MCM2/MSH6/KIF11/CKS1B/SSRP1/MCM6/NCAPD2/SMC4/FANCI/SUPT16H
Cellular	GSEA	GNF2_RRM1	25	25	16.607	down	0.0064516	1.4372e-06	2.3462e-30	TOP2A	SMC2/DHFR/TYMS/CKS2/RFC4/KIF11/FANCI	UBE2C/HAT1/SMC2/DHFR/TYMS/CDK1/TOP2A/PCNA/RRM1/MCM3/RRM2;RRM2B/CKS2/MCM4;MCM8/MCM5/MCM7/FEN1/MSH2/NASP/MCM2/KIF11/SSRP1/MCM6/ANP32E/SMC4/FANCI
Cellular	GSEA	GNF2_RRM2	13	13	16.607	down	0.0064516	4.324e-05	1.3075e-15	TOP2A	TYMS/KIF11	UBE2C/TYMS/CDK1/TOP2A/PCNA/RRM1/MCM3/RRM2;RRM2B/MCM4;MCM8/MCM2/KIF11/MCM6/SMC1A
Cellular	GSEA	GNF2_SMC2L1	11	11	16.607	down	2.7283e-06	1.1961e-09	3.2174e-13	TOP2A	SMC2/CKS2/RFC4/KIF11/CKS1B	SMC2/CDK1/TOP2A/PCNA/RRM1/MCM3/CKS2/KIF11/CKS1B/MCM6/SMC4
Cellular	GSEA	GNF2_FEN1	20	20	16.607	down	0.0064516	1.1961e-09	3.6975e-24	TOP2A/RFC5	DHFR/TYMS/CKS2/RFC4/KIF11/FANCI	HAT1/DHFR/TYMS/CDK1/TOP2A/PCNA/RRM1/MCM3/CKS2/MCM4;MCM8/MCM5/MCM7/FEN1/MSH2/NASP/MCM2/KIF11/DNAJC9/SMC4/FANCI
Cellular	GSEA	GNF2_BUB1B	15	15	16.607	down	0.0001597	3.3043e-11	4.9465e-18	TOP2A	TYMS/KIF11/NCAPD2/FANCI	UBE2C/TYMS/TOP2A/PCNA/RRM1/MCM3/RRM2;RRM2B/MCM4;MCM8/NASP/MCM2/KIF11/CSE1L/NCAPD2/SMC4/FANCI
Cellular	GSEA	GNF2_CCNA2	21	21	16.607	down	2.7283e-06	1.8709e-29	2.0866e-25	TOP2A	SMC2/TYMS/CKS2/RFC4/KIF11/CKS1B/NCAPD2/FANCI	UBE2C/SMC2/TYMS/CDK1/TOP2A/PCNA/RRM1/MCM3/RRM2;RRM2B/CKS2/MCM4;MCM8/MCM7/FEN1/MCM2/KIF11/CKS1B/MCM6/NCAPD2/NCAPG/SMC4/FANCI
Cellular	GSEA	GNF2_CCNB2	16	16	16.607	down	0.0001597	1.1961e-09	3.0052e-19	TOP2A/UBE2S	SMC2/TYMS/CKS2/RFC4/KIF11/UBE2S/PBK	UBE2C/SMC2/TYMS/CDK1/TOP2A/PCNA/RRM1/RRM2;RRM2B/CKS2/MCM4;MCM8/FEN1/MCM2/KIF11/NCAPH/PBK/SMC4
Cellular	GSEA	GNF2_CDC2	16	16	16.607	down	0.0001597	3.3043e-11	3.0052e-19	TOP2A/UBE2S	SMC2/TYMS/CKS2/RFC4/KIF11/CKS1B/UBE2S/FANCI	UBE2C/SMC2/TFR2;TFRC/TYMS/CDK1/TOP2A/PCNA/RRM1/RRM2;RRM2B/CKS2/MCM4;MCM8/FEN1/RPIA/MCM2/KIF11/CKS1B/NCAPH/DNAJC9/NCAPG/SMC4/FANCI
Cellular	GSEA	GNF2_CDC20	15	15	16.607	down	0.0001597	4.2836e-08	4.9465e-18	TOP2A/UBE2S	SMC2/TYMS/CKS2/KIF11/CKS1B/UBE2S	UBE2C/SMC2/TYMS/CDK1/TOP2A/PCNA/RRM1/RRM2;RRM2B/CKS2/MCM4;MCM8/MCM2/KIF11/CKS1B/NCAPH/SMC4
Cellular	GSEA	GNF2_CENPF	18	18	16.607	down	0.0064516	0.0010661	1.1826e-21	TOP2A/UBE2S	SMC2/TYMS/CKS2/RFC4/KIF11/UBE2S/FANCI	UBE2C/HAT1/SMC2/TYMS/CDK1/TOP2A/PCNA/RRM1/MCM3/RRM2;RRM2B/CKS2/MCM7/FEN1/MCM2/KIF11/DNAJC9/SMC4/FANCI
Cellular	GSEA	GNF2_CKS2	12	12	16.607	down	2.7283e-06	3.3043e-11	2.1002e-14	TOP2A	SMC2/TYMS/CKS2/RFC4/FANCI	SMC2/TYMS/CDK1/TOP2A/PCNA/RRM1/CKS2/MCM4;MCM8/FEN1/MCM2/SMC4/FANCI
Cellular	GSEA	GNF2_ESPL1	11	11	16.607	down	0.0001597	9.1214e-13	3.2174e-13	TOP2A	SMC2/KIF11/CKS1B/NCAPD2	UBE2C/SMC2/TOP2A/PCNA/RRM2;RRM2B/MCM4;MCM8/KIF11/CKS1B/MAD2L1/MCM6/NCAPD2
Cellular	GSEA	GSE15930_STIM_VS_STIM_AND_IFNAB_72H_CD8_T_CELL_DN	3	3	16.607	down	0.0064516	3.3043e-11	0.00051463	UBE2S/MRTO4	UBE2S/TSR1	OGT/MCM5/TSR1
Cellular	GSEA	GSE17721_0.5H_VS_12H_LPS_BMDM_UP	8	8	16.607	down	0.0064516	1.1961e-09	1.22e-09	TK1	RPL13/RPL28	TK1/CDK1/PCNA/RPL13/RPL35/RPL28/RPL19/IPO4
Cellular	GSEA	GSE15750_DAY6_VS_DAY10_EFF_CD8_TCELL_UP	23	23	16.607	down	0.0064516	0.0010661	6.7605e-28	TK1/TOP2A/CIP2A	SMC2/DHFR/CKS2/KIF11/CKS1B/CIP2A/PBK/SPC25/BPNT2	UBE2C/SMC2/DHFR/TK1/CDK1/TOP2A/RRM1/RRM2;RRM2B/CKS2/MCM5/MCM7/FEN1/MCM2/KPNA2/KIF11/CKS1B/MAD2L1/FHL2/NCAPH/SPC24/PBK/NCAPG/BPNT2
Cellular	GSEA	GSE15750_DAY6_VS_DAY10_TRAF6KO_EFF_CD8_TCELL_UP	19	19	16.607	down	0.0064516	0.0010661	6.5401e-23	TK1/TOP2A/RFC5/CIP2A	SMC2/DHFR/CKS1B/CIP2A/PBK/SPC25	UBE2C/SMC2/DHFR/TK1/CDK1/TOP2A/PCNA/RRM1/MCM3/RRM2;RRM2B/FEN1/CKS1B/MAD2L1/MCM6/NCAPH/NUP93/SPC24/PBK/NCAPG
Cellular	GSEA	GSE15930_NAIVE_VS_24H_IN_VITRO_STIM_CD8_TCELL_DN	11	11	16.607	down	0.0001597	4.2836e-08	3.2174e-13	TOP2A/RFC5/RAD50/MRTO4	RFC4/CKS1B/TRIP13	CDK1/TOP2A/RRM1/CAD;CPS1/MCM5/RFC2/MCM2/CKS1B/MAD2L1/TRIP13/NUP85
Cellular	GSEA	GSE15930_NAIVE_VS_24H_IN_VITRO_STIM_IL12_CD8_TCELL_DN	11	11	16.607	down	0.0064516	1.4372e-06	3.2174e-13	TOP2A/RFC5/RAD50/MRTO4	RFC4/CKS1B/TRIP13	CDK1/TOP2A/RRM1/CAD;CPS1/MCM5/RFC2/MCM2/CKS1B/MAD2L1/TRIP13/NUP85
Cellular	GSEA	GSE15930_NAIVE_VS_24H_IN_VITRO_STIM_INFAB_CD8_TCELL_DN	12	12	16.607	down	0.0064516	0.0010661	2.1002e-14	TOP2A/RFC5/RAD50/MRTO4	DNMT1/RFC4/CKS1B/TRIP13	CDK1/TOP2A/RRM1/DNMT1/CAD;CPS1/MCM5/RFC2/MCM2/CKS1B/MAD2L1/TRIP13/NUP85
Cellular	GSEA	GSE15930_NAIVE_VS_48H_IN_VITRO_STIM_IL12_CD8_TCELL_DN	13	13	16.607	down	0.0064516	1.1961e-09	1.3075e-15	UBE2S/HTATIP2	ZW10/SMC2/CDK2;CDK3/DNMT1/UBE2S	PLRG1/SMC2/RRM1/CDK2;CDK3/DNMT1/RRM2;RRM2B/MCM7/NASP/KPNA2/MAD2L1/NCAPH/NUP93/NUP85
Cellular	GSEA	GSE17721_CTRL_VS_GARDIQUIMOD_12H_BMDM_UP	4	4	16.607	down	0.0064516	1.4372e-06	4.3182e-05	HTATIP2	CDK2;CDK3/RPL28/SPC25	CDK2;CDK3/MCM7/RPL28/SUPT16H
Cellular	GSEA	GSE17721_CTRL_VS_GARDIQUIMOD_24H_BMDM_DN	3	3	16.607	down	0.0001597	4.2836e-08	0.00051463	CD47/UBE2S/NMD3	PUM3/UBE2S	HAT1/USP10/NUP50
Cellular	GSEA	GSE17721_0.5H_VS_4H_LPS_BMDM_UP	7	7	16.607	down	0.0064516	4.324e-05	1.7591e-08	HTATIP2	RPL13/PUM3	RPL13/MCM7/MCM2/RPS15A/IPO4/DNAJC9/SUPT16H
Cellular	GSEA	GSE17721_0.5H_VS_8H_PAM3CSK4_BMDM_UP	4	4	16.607	down	0.0001597	4.324e-05	4.3182e-05	EXOSC5	DNMT1/ERCC6L/HSPBP1	DNMT1/RRM2;RRM2B/ERCC6L/HSPBP1
Cellular	GSEA	GSE13411_PLASMA_CELL_VS_MEMORY_BCELL_UP	8	8	16.607	down	3.2803e-08	0.0010661	1.22e-09	TK1/TOP2A	TYMS/SPC25	UBE2C/TK1/TYMS/CDK1/TOP2A/RRM2;RRM2B/NCAPG/CLPB
Cellular	GSEA	GSE1432_CTRL_VS_IFNG_6H_MICROGLIA_UP	6	6	16.607	down	0.0064516	4.324e-05	2.4877e-07	RFC5	RFC4/LIMS1;LIMS2	RPA1/MCM5/MCM7/MSH2/HLTF/MCM6
Cellular	GSEA	GSE14350_TREG_VS_TEFF_IN_IL2RB_KO_DN	8	8	16.607	down	0.0064516	0.0010661	1.22e-09	TOP2A	DHFR/DNMT1/KIF11	DHFR/TFR2;TFRC/TOP2A/RRM1/DNMT1/KIF11/MAD2L1/SPC24
Cellular	GSEA	MISSIAGLIA_REGULATED_BY_METHYLATION_DN	16	16	16.607	down	0.0001597	4.324e-05	3.0052e-19	TK1/RFC5	SMC2/DHFR/TYMS/DNMT1/RFC4	UBE2C/HAT1/SMC2/DHFR/TK1/TYMS/CDK1/RRM1/DNMT1/CAD;CPS1/MCM5/MSH6/CSE1L/SMC1A/NCAPH/SMC4
Cellular	GSEA	MITSIADES_RESPONSE_TO_APLIDIN_DN	23	23	16.607	down	0.0064516	0.0010661	6.7605e-28	TOP2A	SMC2/TYMS/RFC4/NCAPD2/TRIP13/ERCC6L/FANCI	CNOT1/SMC2/TYMS/TUBB/TOP2A/RRM1/CAD;CPS1/RRM2;RRM2B/MCM4;MCM8/MCM5/MSH2/MCM2/MSH6/CSE1L/CBFB/NCAPH/NCAPD2/TRIP13/ERCC6L/NCAPG/FANCI/NUP50/SUPT16H
Cellular	GSEA	MODULE_125	11	11	16.607	down	0.0064516	0.0010661	3.2174e-13	TOP2A/RFC5	CDK2;CDK3/RFC4	TOP2A/PCNA/RPA2/RRM1/CDK2;CDK3/MCM3/RPA1/RRM2;RRM2B/RFC2/FEN1/MCM6
Cellular	GSEA	MEMBRANE_ENCLOSED_LUMEN	11	11	16.607	down	0.0001597	0.0010661	3.2174e-13	TOP2A	EXOSC10/INTS3/EXOSC1	ELP1/TOP2A/RPA1/MCM7/RPL35/KPNA2/NUP98/RPS7/EXOSC9/GEMIN5/MYBBP1A
Cellular	GSEA	MICROTUBULE_CYTOSKELETON	4	4	16.607	down	2.7283e-06	4.2836e-08	4.3182e-05	TOP2A	ZW10/KIF11	CDK1/TOP2A/KIF11/SMC1A/NUMA1
Cellular	GSEA	MODULE_244	14	14	16.607	down	0.0064516	1.4372e-06	8.1488e-17	TK1/TOP2A/RFC5	SMC2/CDK2;CDK3/RFC4/KIF11/CAMK1;CAMK1D/TRIP13	SMC2/TK1/CDK1/TOP2A/PCNA/GTF2F2/CDK2;CDK3/MCM3/RFC2/MSH2/KIF11/HLTF/MCM6/TRIP13
Cellular	GSEA	MODULE_37	3	3	16.607	down	0.0064516	4.324e-05	0.00051463	CIP2A	KIF11/CIP2A/MCMBP/SPC25/CTSZ	RPA2/RPA1/RFC2/FEN1/MSH2/KIF11/MCMBP/NXF1/NUP50
Cellular	GSEA	MODULE_158	10	10	16.607	down	0.0064516	4.324e-05	5.1754e-12	TOP2A/RFC5	CDK2;CDK3/RFC4	TOP2A/PCNA/RRM1/CDK2;CDK3/MCM3/RPA1/RRM2;RRM2B/RFC2/FEN1/MCM6
Cellular	GSEA	MODULE_198	26	26	16.607	down	0.0001597	1.1961e-09	1.3628e-31	TOP2A/RFC5	SMC2/CDK2;CDK3/DNMT1/RFC4/NCAPD2/TRIP13	HAT1/SMC2/CDK1/TOP2A/PCNA/GTF2F2/RPA2/DDX5/CDK2;CDK3/MCM3/DNMT1/RPA1/RFC2/FEN1/MSH2/NASP/NUP153/CSE1L/GTF2I;GTF2IRD2;GTF2IRD2B/SSRP1/MAD2L1/SNW1/HLTF/MCM6/NCAPD2/TRIP13
Cellular	GSEA	MATSUDA_NATURAL_KILLER_DIFFERENTIATION	17	17	16.607	down	0.0064516	2.2401e-14	1.9296e-20	TK1	KIF11/EXOSC10/NCAPD2	TFR2;TFRC/TK1/MCM3/RRM2;RRM2B/MCM5/MCM7/FEN1/CSK;MATK/MCM2/KIF11/RPS14/RPS18/SSRP1/NCAPD2/IPO4/NCAPG/GRWD1
Cellular	GSEA	LE_EGR2_TARGETS_UP	17	17	16.607	down	0.0064516	1.4372e-06	1.9296e-20	TOP2A/RFC5/CIP2A	SMC2/CKS2/KIF11/CKS1B/CIP2A/UBE2T	SMC2/CDK1/TOP2A/RRM1/RRM2;RRM2B/CKS2/MCM4;MCM8/MCM5/MCM7/KPNA2/KIF11/CKS1B/MAD2L1/NCAPH/DNAJC9/SH3GL1;SH3GL2;SH3GL3/UBE2T
Cellular	GSEA	LEE_BMP2_TARGETS_DN	41	41	16.607	down	0.0064516	0.0010661	9.9813e-51	CIP2A/NMD3/MRTO4/GOLT1B	DHFR/DNMT1/CKS1B/PUM3/TRIP13/TSR1/DHX29/CIP2A/ADI1/RCC2/EXOSC1	HAT1/PFAS/NUP155/DHFR/TFR2;TFRC/RPA2/RRM1/MCM3/DNMT1/RPA1/CAD;CPS1/RRM2;RRM2B/MCM4;MCM8/MCM5/MCM7/FEN1/RPS9/NASP/MCM2/NUP153/KPNA2/MSH6/CSE1L/CKS1B/MAD2L1/MCM6/USP10/TRIP13/TSR1/DHX29/NUP93/GEMIN5/ELAC2/GRWD1/MYBBP1A/ANP32E/ADI1/NUP85/UCK1;UCK2/RCC2/NUP50
Cellular	GSEA	LEE_EARLY_T_LYMPHOCYTE_UP	14	14	16.607	down	2.7283e-06	1.1961e-09	8.1488e-17	TOP2A	TYMS/CKS2/KIF11/PBK/UBE2T/FANCI	UBE2C/TYMS/CDK1/TUBB/TOP2A/RRM2;RRM2B/CKS2/MCM4;MCM8/MCM2/KIF11/PBK/NCAPG/UBE2T/FANCI
Cellular	GSEA	LEE_RECENT_THYMIC_EMIGRANT	6	6	16.607	down	0.0001597	1.4372e-06	2.4877e-07	TOP2A	TYMS/CKS2/RPL18A	TYMS/TOP2A/CKS2/RPS15A/RPL18A/SMC4
Cellular	GSEA	LI_WILMS_TUMOR_VS_FETAL_KIDNEY_1_DN	22	22	16.607	down	0.0064516	4.324e-05	1.1572e-26	TOP2A/RFC5	CDK2;CDK3/CKS2/KIF11/CKS1B/TRIP13/FANCI	CDK1/TOP2A/PCNA/RRM1/CDK2;CDK3/CKS2/FEN1/MSH2/NASP/MCM2/KPNA2/MSH6/KIF11/CKS1B/SSRP1/MAD2L1/MCM6/TRIP13/DNAJC9/UCK1;UCK2/SMC4/FANCI
Cellular	GSEA	KOKKINAKIS_METHIONINE_DEPRIVATION_48HR_DN	4	4	16.607	down	0.0064516	1.4372e-06	4.3182e-05	TK1	TYMS/DNMT1	TK1/TYMS/RRM1/DNMT1
Cellular	GSEA	KOKKINAKIS_METHIONINE_DEPRIVATION_96HR_DN	6	6	16.607	down	0.0064516	4.324e-05	2.4877e-07	TK1	CDK2;CDK3/DNMT1	TK1/CDK1/RRM1/CDK2;CDK3/DNMT1/FEN1
Cellular	GSEA	KONG_E2F3_TARGETS	16	16	16.607	down	0.0001597	4.324e-05	3.0052e-19	TK1/TOP2A	SMC2/TYMS/KIF11/NCAPD2/ERCC6L/PBK/SPC25/UBE2T	UBE2C/SMC2/TK1/TYMS/TOP2A/MCM3/FEN1/NASP/KIF11/NCAPH/NCAPD2/ERCC6L/PBK/NCAPG/UBE2T/NUP50
Cellular	GSEA	KRIGE_RESPONSE_TO_TOSEDOSTAT_24HR_DN	25	25	16.607	down	0.0064516	4.2836e-08	2.3462e-30	EXOSC5/MRTO4	CKS2/PUM3/TRIP13/TSR1/DHX29/HSPBP1/ABCF2	PES1/PFAS/ELP1/TFR2;TFRC/CKS2/CSK;MATK/RANGAP1/RPIA/NASP/MSH6/MAD2L1/TRIP13/TSR1/DHX29/GEMIN5/IPO4/GRWD1/MYBBP1A/UCK1;UCK2/CLPB/SMC4/HSPBP1/SLC25A10/ABCF2/SHPK
Cellular	GSEA	MARKEY_RB1_ACUTE_LOF_DN	23	23	16.607	down	0.0064516	0.0010661	6.7605e-28	TK1/RFC5/UBE2S/CIP2A	SMC2/CDK2;CDK3/CKS2/RFC4/KIF11/CKS1B/TRIP13/UBE2S/CIP2A/UBE2T	HAT1/OGT/SMC2/TK1/CDK1/TUBB/PCNA/CDK2;CDK3/MCM3/RRM2;RRM2B/CKS2/MCM4;MCM8/MCM5/MCM7/NASP/KPNA2/KIF11/CSE1L/CKS1B/MAD2L1/TRIP13/DNAJC9/UBE2T
Cellular	GSEA	MARSON_BOUND_BY_E2F4_UNSTIMULATED	40	40	16.607	down	0.0064516	4.324e-05	2.0734e-49	TOP2A/UBE2S/CIP2A/GOLT1B	ZW10/SMC2/DHFR/DNMT1/RFC4/KIF11/CKS1B/NCAPD2/UBE2S/ERCC6L/INTS3/CIP2A/PBK/SPC25/FANCI	UBE2C/SMC2/DHFR/CDK1/TUBB/TOP2A/RPA2/RRM1/MCM3/DNMT1/RRM2;RRM2B/MCM4;MCM8/MCM5/MCM7/FEN1/MSH2/RANGAP1/NASP/NUP153/KPNA2/MSH6/KIF11/CKS1B/RPS3A/MAD2L1/HLTF/MCM6/SMC1A/NCAPH/NCAPD2/ERCC6L/SPC24/DNAJC9/PBK/ANP32E/NUP85/SMC4/FANCI/SLC25A10/NUP50
Cellular	GSEA	MARTINEZ_RESPONSE_TO_TRABECTEDIN_DN	10	10	16.607	down	0.0001597	4.324e-05	5.1754e-12	TOP2A	KIF11/PHF6/EML4/UBE2T	UBE2C/OGT/CDK1/TOP2A/PCNA/MCM3/KIF11/UCK1;UCK2/EML4/UBE2T
Cellular	GSEA	MACROMOLECULAR_COMPLEX	28	28	16.607	down	0.0001597	1.4372e-06	4.1846e-34	TOP2A/RFC5/RAD50	ZW10/SMC2/CDK2;CDK3/SDHA/RFC4/KIF11/RPS4X;RPS4Y1;RPS4Y2/CAMK1;CAMK1D/INTS3/ATXN2/ABCF2	ELP1/SMC2/TOP2A/PCNA/GTF2F2/RPA2/CDK2;CDK3/MCM3/RPA1/MCM7/RFC2/MSH2/RANGAP1/NUP153/RANBP2;RGPD1;RGPD2;RGPD3;RGPD4;RGPD5;RGPD6;RGPD8/MSH6/KIF11/NUP98/EIF4A1/RPS3A/RPS7/RPS14/RPS11/RPS4X;RPS4Y1;RPS4Y2/GTF2I;GTF2IRD2;GTF2IRD2B/MAD2L1/SNW1/SMC1A/GEMIN5/MYBBP1A/SMC4/ABCF2/NUP50/SUPT16H
Cellular	GSEA	LINDGREN_BLADDER_CANCER_CLUSTER_1_DN	16	16	16.607	down	0.0064516	1.4372e-06	3.0052e-19	TK1/TOP2A	RFC4/KIF11/CKS1B/CAMK1;CAMK1D/TRIP13/ABCF2	UBE2C/TFR2;TFRC/TK1/CDK1/TOP2A/RRM2;RRM2B/MCM4;MCM8/MCM5/KPNA2/KIF11/CKS1B/MCM6/TRIP13/STAG1;STAG2/UCK1;UCK2/ABCF2
Cellular	GSEA	LINDGREN_BLADDER_CANCER_CLUSTER_3_UP	22	22	16.607	down	0.0064516	4.324e-05	1.1572e-26	TK1/TOP2A/GOLT1B	TYMS/CDK2;CDK3/CKS2/RFC4/KIF11/CKS1B/TRIP13	UBE2C/TFR2;TFRC/TK1/TYMS/CDK1/TOP2A/PCNA/CDK2;CDK3/RRM2;RRM2B/CKS2/MCM4;MCM8/MCM5/MSH2/NASP/KPNA2/KIF11/CKS1B/MAD2L1/HLTF/MCM6/TRIP13/UCK1;UCK2
Cellular	GSEA	M_PHASE	8	8	16.607	down	0.0064516	0.0010661	1.22e-09	RAD50	ZW10/CDK2;CDK3/KIF11	UBE2C/CDK1/TUBB/CDK2;CDK3/KPNA2/KIF11/MAD2L1/SMC1A/NUMA1/NCAPH/SMC4
Cellular	GSEA	KINSEY_TARGETS_OF_EWSR1_FLII_FUSION_UP	58	58	16.607	down	0.0064516	0.0010661	8.3028e-74	TK1/TOP2A/RFC5/UBE2S/MRTO4	ZW10/SMC2/DHFR/TYMS/CDK2;CDK3/DNMT1/RFC4/KIF11/NCAPD2/TRIP13/UBE2S/ERCC6L/TSR1/MCMBP/SPC25/UBE2T/FANCI/ABCF2	CNOT1/PLRG1/NUP155/SMC2/DHFR/TK1/TYMS/CDK1/TOP2A/PCNA/GTF2F2/RPS2/RRM1/CDK2;CDK3/MCM3/DNMT1/RPA1/RRM2;RRM2B/MCM4;MCM8/MCM5/MCM7/RFC2/FEN1/MSH2/RANGAP1/MCM2/NUP153/KPNA2/MSH6/KIF11/EXOSC9/SSRP1/MAD2L1/SNW1/HLTF/MCM6/USP10/NCAPH/NCAPD2/TRIP13/ERCC6L/TSR1/STAG1;STAG2/GEMIN5/DNAJC9/SH3GL1;SH3GL2;SH3GL3/NCAPG/ELAC2/MYBBP1A/MCMBP/ANP32E/NUP85/UCK1;UCK2/UBE2T/SMC4/FANCI/ABCF2/NUP50
Cellular	GSEA	NUCLEAR_LUMEN	11	11	16.607	down	0.0064516	3.3043e-11	3.2174e-13	TOP2A	EXOSC10/INTS3/EXOSC1	ELP1/TOP2A/RPA1/MCM7/RPL35/KPNA2/NUP98/RPS7/EXOSC9/GEMIN5/MYBBP1A
Cellular	GSEA	NUCLEAR_PART	22	22	16.607	down	2.7283e-06	4.324e-05	1.1572e-26	TOP2A/RAD50/HTATIP2	SMC2/EXOSC10/INTS3/EXOSC1	ELP1/SMC2/TOP2A/RPA2/MCM3/RPA1/MCM7/RPL35/MSH2/RANGAP1/NUP153/RANBP2;RGPD1;RGPD2;RGPD3;RGPD4;RGPD5;RGPD6;RGPD8/KPNA2/MSH6/NUP98/RPS7/EXOSC9/SNW1/SMC1A/GEMIN5/MYBBP1A/NUP50
Cellular	GSEA	NAKAYAMA_SOFT_TISSUE_TUMORS_PCA2_UP	9	9	16.607	down	5.4413e-10	0.0010661	8.0061e-11	TOP2A/UBE2S	CKS2/KIF11/UBE2S/PBK	UBE2C/CDK1/TOP2A/RRM2;RRM2B/CKS2/MCM4;MCM8/KIF11/NCAPH/PBK
Cellular	GSEA	MUELLER_PLURINET	25	25	16.607	down	0.0064516	1.4372e-06	2.3462e-30	TK1/RFC5/ANAPC1	DHFR/CKS2/RFC4/CKS1B/TRIP13	DHFR/TK1/CDK1/PCNA/RPA2/MCM3/RPA1/CKS2/MCM4;MCM8/MCM5/RFC2/FEN1/CSK;MATK/MSH2/MCM2/NUP153/KPNA2/MSH6/CKS1B/EXOSC9/MCM6/TRIP13/ELAC2/MYBBP1A/NUP50
Cellular	GSEA	MULLIGHAN_NPM1_MUTATED_SIGNATURE_1_UP	4	4	16.607	down	0.0064516	0.0010661	4.3182e-05	CD47/RAD50	DHFR/CDK2;CDK3/LIMS1;LIMS2	DHFR/CDK2;CDK3/SH3GL1;SH3GL2;SH3GL3/SMC4
Cellular	GSEA	MULLIGHAN_NPM1_SIGNATURE_3_UP	5	5	16.607	down	0.0064516	1.1961e-09	3.364e-06	RAD50	DHFR/CDK2;CDK3/LIMS1;LIMS2	DHFR/CDK2;CDK3/STAG1;STAG2/SH3GL1;SH3GL2;SH3GL3/SMC4
Cellular	GSEA	NAKAMURA_TUMOR_ZONE_PERIPHERAL_VS_CENTRAL_UP	12	12	16.607	down	0.0001597	1.1961e-09	2.1002e-14	TK1/TOP2A/CD47	RFC4/LIMS1;LIMS2/TRIP13/PBK	TK1/CDK1/TOP2A/RRM2;RRM2B/MCM5/KPNA2/LAMC2/TRIP13/STAG1;STAG2/OGFOD1/PBK/NCAPG
Cellular	GSEA	NUCLEOBASENUCLEOSIDENUCLEOTIDE_AND_NUCLEIC_ACID_METABOLIC_PROCESS	28	28	16.607	down	0.0001597	4.2836e-08	4.1846e-34	TK1/TOP2A/RAD50/HTATIP2	TYMS/CDK2;CDK3/DNMT1/RFC4/TRIP13/INTS3	ELP1/TK1/TYMS/TOP2A/GTF2F2/RPA2/CDK2;CDK3/MCM3/DNMT1/RPA1/MCM5/MCM7/FEN1/MSH2/NASP/MCM2/KPNA2/MSH6/NUP98/RPS14/GTF2I;GTF2IRD2;GTF2IRD2B/SNW1/CBFB/SMC1A/TRIP13/GEMIN5/MYBBP1A/SUPT16H
Cellular	GSEA	NUCLEOLUS	6	6	16.607	down	0.0064516	1.1961e-09	2.4877e-07	TOP2A	EXOSC10/EXOSC1	ELP1/TOP2A/RPL35/RPS7/EXOSC9/MYBBP1A
Cellular	GSEA	PAL_PRMT5_TARGETS_UP	14	14	16.607	down	0.0064516	4.324e-05	8.1488e-17	RFC5	CKS2/KIF11/CKS1B/TRIP13	HAT1/RPA2/RRM1/CKS2/MCM4;MCM8/MCM2/KPNA2/KIF11/CKS1B/GTF2I;GTF2IRD2;GTF2IRD2B/TRIP13/IPO4/ANP32E/NUP85
Cellular	GSEA	ODONNELL_TARGETS_OF_MYC_AND_TFRC_DN	5	5	16.607	down	0.0064516	1.4372e-06	3.364e-06	TOP2A	CKS1B/ERCC6L/SPC25	TFR2;TFRC/CDK1/TOP2A/CKS1B/ERCC6L
Cellular	GSEA	ODONNELL_TFRC_TARGETS_DN	9	9	16.607	down	0.0064516	0.0010661	8.0061e-11	TOP2A	KIF11/CKS1B/ERCC6L/SPC25	TFR2;TFRC/CDK1/TOP2A/RRM2;RRM2B/KIF11/CKS1B/NCAPH/ERCC6L/NUP50
Cellular	GSEA	ORGANELLE_ENVELOPE	6	6	16.607	down	0.0001597	0.0010661	2.4877e-07	HTATIP2	SDHA/ABCF2	RANGAP1/NUP153/RANBP2;RGPD1;RGPD2;RGPD3;RGPD4;RGPD5;RGPD6;RGPD8/NUP98/ABCF2/NUP50
Cellular	GSEA	ORGANELLE_LUMEN	11	11	16.607	down	0.0001597	9.1214e-13	3.2174e-13	TOP2A	EXOSC10/INTS3/EXOSC1	ELP1/TOP2A/RPA1/MCM7/RPL35/KPNA2/NUP98/RPS7/EXOSC9/GEMIN5/MYBBP1A
Cellular	GSEA	MORI_PRE_BI_LYMPHOCYTE_UP	15	15	16.607	down	0.0064516	9.1214e-13	4.9465e-18	TOP2A	CKS1B/HSPBP1	UBE2C/CDK1/TUBB/TOP2A/RRM1/RRM2;RRM2B/MCM7/MCM2/KPNA2/CKS1B/MCM6/NCAPH/ANP32E/SMC4/HSPBP1
Cellular	GSEA	MORI_LARGE_PRE_BII_LYMPHOCYTE_UP	17	17	16.607	down	0.0001597	4.324e-05	1.9296e-20	TOP2A/UBE2S	SMC2/CKS1B/UBE2S	SMC2/CDK1/TUBB/TOP2A/RRM1/MCM3/RRM2;RRM2B/MCM5/MCM7/RANGAP1/MCM2/KPNA2/CKS1B/MCM6/NCAPH/ANP32E/SMC4
Cellular	GSEA	MOLENAAR_TARGETS_OF_CCND1_AND_CDK4_DN	4	4	16.607	down	0.0001597	5.588e-16	4.3182e-05	RFC5/CIP2A	KIF11/TRIP13/CIP2A/SPC25	MCM7/KIF11/NCAPH/TRIP13
Cellular	GSEA	MORF_BRCA1	4	4	16.607	down	0.0064516	6.9195e-21	4.3182e-05	RFC5	PSMF1/FANCI	MAD2L1/STAG1;STAG2/PSMF1/FANCI
Cellular	GSEA	MORF_BUB1B	7	7	16.607	down	0.0064516	0.0010661	1.7591e-08	TOP2A	DNMT1/RFC4/TRIP13	CDK1/TOP2A/DNMT1/MCM2/MCM6/TRIP13/ANP32E
Cellular	GSEA	MORF_BUB3	22	22	16.607	down	0.0001597	1.1961e-09	1.1572e-26	UBE2S	TYMS/SDHB/CDK2;CDK3/DNMT1/SDHA/RFC4/UBE2S	HAT1/TYMS/PCNA/RPA2/RRM1/CDK2;CDK3/MCM3/DNMT1/CAD;CPS1/MCM5/MCM7/FEN1/CSK;MATK/MSH2/RANGAP1/NASP/MCM2/SSRP1/MCM6/SMC1A/DNAJC9/ATXN10
Cellular	GSEA	MORF_CCNF	5	5	16.607	down	3.2803e-08	4.324e-05	3.364e-06	RFC5	TRIP13/FANCI	MAD2L1/HLTF/TRIP13/ANP32E/FANCI
Cellular	GSEA	MODY_HIPPOCAMPUS_PRENATAL	7	7	16.607	down	0.0064516	3.3043e-11	1.7591e-08	TOP2A	RPL13/CKS2	UBE2C/TOP2A/PCNA/RPL13/CKS2/RPS18/RPL19
Cellular	GSEA	MODULE_98	27	27	16.607	down	0.0001597	4.324e-05	7.5334e-33	TOP2A/RFC5	SMC2/CDK2;CDK3/DNMT1/RFC4/NCAPD2/TRIP13	HAT1/SMC2/CDK1/TOP2A/PCNA/GTF2F2/RPA2/DDX5/CDK2;CDK3/MCM3/DNMT1/RPA1/RFC2/FEN1/MSH2/NASP/NUP153/CSE1L/GTF2I;GTF2IRD2;GTF2IRD2B/SSRP1/MAD2L1/SNW1/CBFB/HLTF/MCM6/NCAPD2/TRIP13
Cellular	GSEA	MODULE_485	2	2	16.607	down	0.0001597	0.0010661	0.0058532	UBE2S	RFC4/UBE2S	PCNA/RRM2;RRM2B
Cellular	GSEA	MODULE_53	25	25	16.607	down	0.0064516	9.1214e-13	2.3462e-30	TOP2A/CIP2A	DHFR/TYMS/CDK2;CDK3/DNMT1/CKS2/RFC4/KIF11/NCAPD2/TRIP13/CIP2A/MCMBP	UBE2C/HAT1/DHFR/TYMS/CDK1/TOP2A/PCNA/RRM1/CDK2;CDK3/MCM3/DNMT1/RPA1/RRM2;RRM2B/CKS2/MCM4;MCM8/FEN1/MSH2/MCM2/MSH6/KIF11/CSE1L/MAD2L1/LAMC2/MCM6/NCAPD2/TRIP13/MCMBP
Cellular	GSEA	MODULE_54	31	31	16.607	down	0.0064516	7.4054e-26	7.2946e-38	TOP2A/RFC5/UBE2S	SMC2/DHFR/TYMS/CKS2/RFC4/KIF11/CKS1B/NCAPD2/PUM3/TRIP13/UBE2S/PBK/UBE2T/BPNT2	UBE2C/SMC2/DHFR/TFR2;TFRC/TYMS/CDK1/TOP2A/PCNA/RRM1/MCM3/RRM2;RRM2B/CKS2/MCM4;MCM8/MCM5/MCM7/FEN1/MSH2/MCM2/KPNA2/KIF11/CSE1L/CKS1B/MAD2L1/MCM6/NCAPH/NCAPD2/TRIP13/PBK/ANP32E/UBE2T/SMC4/BPNT2
Cellular	GSEA	MORF_RFC4	16	16	16.607	down	2.7283e-06	1.4372e-06	3.0052e-19	TOP2A/UBE2S	TYMS/DNMT1/SDHA/RFC4/TRIP13/UBE2S	HAT1/TYMS/TOP2A/RRM1/MCM3/DNMT1/RPA1/CAD;CPS1/MSH2/NASP/MCM2/SSRP1/MCM6/TRIP13/DNAJC9/ATXN10
Cellular	GSEA	MORF_PPP1CC	12	12	16.607	down	0.0001597	0.0010661	2.1002e-14	UBE2S	TYMS/SDHB/DNMT1/RFC4/UBE2S	TYMS/RRM1/MCM3/DNMT1/RPIA/NASP/MCM2/SSRP1/CBFB/MCM6/DNAJC9/ATXN10
Cellular	GSEA	MORF_GNB1	11	11	16.607	down	0.0064516	1.4161e-17	3.2174e-13	UBE2S	TYMS/SDHB/CDK2;CDK3/DNMT1/SDHA/UBE2S	TYMS/RRM1/CDK2;CDK3/DNMT1/CSK;MATK/RPIA/MCM2/CBFB/MCM6/DNAJC9/ATXN10
Cellular	GSEA	KOBAYASHI_EGFR_SIGNALING_24HR_DN	39	39	16.607	down	0.0064516	2.2703e-34	4.3018e-48	TK1/TOP2A/RFC5/UBE2S	SMC2/DHFR/TYMS/CDK2;CDK3/CKS2/RFC4/KIF11/CKS1B/TRIP13/UBE2S/ERCC6L/PBK/SPC25/FANCI	UBE2C/HAT1/SMC2/DHFR/TK1/TYMS/CDK1/TUBB/TOP2A/PCNA/RRM1/CDK2;CDK3/MCM3/RRM2;RRM2B/CKS2/MCM4;MCM8/MCM5/MCM7/RFC2/FEN1/MSH2/RANGAP1/MCM2/KPNA2/MSH6/KIF11/CSE1L/CKS1B/MAD2L1/MCM6/NCAPH/TRIP13/ERCC6L/DNAJC9/PBK/NCAPG/UCK1;UCK2/SMC4/FANCI
Cellular	GSEA	GSE3982_EOSINOPHIL_VS_TH1_DN	8	8	16.607	down	0.0064516	1.1961e-09	1.22e-09	MRTO4	TYMS/DNMT1	PFAS/EPB41L2/TYMS/TUBB/DNMT1/RANGAP1/CBFB/SMC1A
Cellular	GSEA	GSE3982_EOSINOPHIL_VS_TH2_DN	11	11	16.607	down	0.0064516	3.1131e-19	3.2174e-13	MRTO4	ZW10/DNMT1/RPS4X;RPS4Y1;RPS4Y2	PFAS/TUBB/DNMT1/CAD;CPS1/RANGAP1/RPIA/CSE1L/RPS4X;RPS4Y1;RPS4Y2/CBFB/TMEM214/NCAPG
Cellular	GSEA	GSE3982_MAC_VS_TH2_DN	9	9	16.607	down	0.0001597	4.324e-05	8.0061e-11	EXOSC5	CKS1B/NCAPD2	NUP155/TFR2;TFRC/TUBB/RRM1/MCM3/RFC2/CKS1B/CBFB/NCAPD2
Cellular	GSEA	GSE3982_EOSINOPHIL_VS_NEUTROPHIL_UP	5	5	16.607	down	0.0001597	2.2401e-14	3.364e-06	GOLT1B	RPS4X;RPS4Y1;RPS4Y2/ADI1	HAT1/NUP155/RPS4X;RPS4Y1;RPS4Y2/ADI1/NUP50
Cellular	GSEA	GSE3982_EOSINOPHIL_VS_BCELL_DN	13	13	16.607	down	0.0064516	9.1214e-13	1.3075e-15	TOP2A	DHFR/DNMT1/RPS4X;RPS4Y1;RPS4Y2/ABCF2	PFAS/DHFR/TOP2A/RRM1/MCM3/DNMT1/CAD;CPS1/KPNA2/RPS16/RPS4X;RPS4Y1;RPS4Y2/USP10/MYBBP1A/ABCF2
Cellular	GSEA	GSE7460_CD8_TCELL_VS_TREG_ACT_DN	7	7	16.607	down	0.0064516	4.324e-05	1.7591e-08	RFC5/CIP2A	DHFR/CIP2A	DHFR/MCM3/MCM4;MCM8/MCM7/CSE1L/NCAPH/NUP93
Cellular	GSEA	GSE3982_MEMORY_CD4_TCELL_VS_TH2_DN	21	21	16.607	down	0.0064516	4.324e-05	2.0866e-25	TOP2A	SMC2/CDK2;CDK3/CKS2/KIF11/CKS1B/PUM3/TRIP13/PBK	SMC2/CDK1/TOP2A/RRM1/CDK2;CDK3/RRM2;RRM2B/CKS2/MCM4;MCM8/FEN1/MSH2/NASP/MCM2/KIF11/CSE1L/CKS1B/SSRP1/MAD2L1/MCM6/NCAPH/TRIP13/PBK
Cellular	GSEA	GSE3982_NKCELL_VS_TH2_DN	16	16	16.607	down	0.0064516	0.0010661	3.0052e-19	NMD3	SMC2/TYMS/CKS2/RFC4/KIF11/CKS1B/NCAPD2/FANCI	EPB41L2/SMC2/TYMS/PCNA/RRM1/RRM2;RRM2B/CKS2/MCM5/MSH2/NASP/KIF11/CKS1B/NCAPD2/NCAPG/CLPB/FANCI
Cellular	GSEA	GSE39820_CTRL_VS_TGFBETA3_IL6_CD4_TCELL_UP	7	7	16.607	down	0.0064516	0.0010661	1.7591e-08	RFC5/RAD50	TSR1/ADNP	ELP1/RPA2/MCM5/FEN1/RPIA/TSR1/NUP85
Cellular	GSEA	GSE360_CTRL_VS_B_MALAYI_LOW_DOSE_DC_DN	2	2	16.607	down	0.0064516	3.3043e-11	0.0058532	UBE2S	TAGLN/UBE2S	TAGLN/ATXN10
Cellular	GSEA	GSE3982_BASOPHIL_VS_TH1_DN	6	6	16.607	down	0.0064516	0.0010661	2.4877e-07	MRTO4/GOLT1B	CKS2/NUDCD3/DCPS/ABCF2	RRM1/CKS2/MSH2/NASP/DNAJC9/ABCF2
Cellular	GSEA	GSE3982_BASOPHIL_VS_TH2_DN	8	8	16.607	down	3.2803e-08	0.0010661	1.22e-09	MRTO4	CKS2/DCPS/ABCF2	PFAS/RRM1/CAD;CPS1/CKS2/MSH2/CSE1L/EIF4A1/ABCF2
Cellular	GSEA	GSE3982_CENT_MEMORY_CD4_TCELL_VS_TH2_DN	14	14	16.607	down	2.7283e-06	5.588e-16	8.1488e-17	TOP2A/UBE2S/GOLT1B	TYMS/TRIP13/UBE2S/FANCI	TYMS/CDK1/TUBB/TOP2A/MCM3/RRM2;RRM2B/RFC2/NASP/EXOSC9/SSRP1/TRIP13/NCAPG/SMC4/FANCI
Cellular	GSEA	GSE36476_CTRL_VS_TSST_ACT_72H_MEMORY_CD4_TCELL_OLD_DN	20	20	16.607	down	0.0001597	4.324e-05	3.6975e-24	TK1/TOP2A	SMC2/TYMS/RFC4/KIF11/CKS1B/TRIP13/FANCI	UBE2C/SMC2/TK1/TYMS/TUBB/TOP2A/RRM2;RRM2B/MCM4;MCM8/MCM5/MCM7/FEN1/MCM2/KIF11/CKS1B/NCAPH/TRIP13/NUP93/NCAPG/UCK1;UCK2/FANCI
Cellular	GSEA	JEON_SMAD6_TARGETS_DN	3	3	16.607	down	0.0001597	5.588e-16	0.00051463	TOP2A/UBE2S	DHFR/KIF11/UBE2S	DHFR/TOP2A/KIF11
Cellular	GSEA	JOHNSTONE_PARVB_TARGETS_3_DN	34	34	16.607	down	0.0064516	0.0010661	1.067e-41	TK1/TOP2A/RFC5/CIP2A/GOLT1B	SMC2/TYMS/RFC4/KIF11/CKS1B/DHX29/PHF6/CIP2A/PBK/ADI1/SPC25/FANCI	OGT/SMC2/TK1/TYMS/CDK1/TOP2A/PCNA/RPA2/RRM1/RPA1/RRM2;RRM2B/MCM4;MCM8/RFC2/MSH2/MSH6/KIF11/CSE1L/CKS1B/RPL38/GTF2I;GTF2IRD2;GTF2IRD2B/MAD2L1/CBFB/MCM6/NCAPH/DHX29/SPC24/PBK/NCAPG/ANP32E/ADI1/SMC4/FANCI/NUP50/YTHDF2
Cellular	GSEA	ISHIDA_E2F_TARGETS	17	17	16.607	down	0.0001597	0.0010661	1.9296e-20	TK1/TOP2A	SMC2/TYMS/CDK2;CDK3/TRIP13/UBE2T	SMC2/TK1/TYMS/CDK1/TOP2A/PCNA/RRM1/CDK2;CDK3/MCM3/RPA1/RRM2;RRM2B/MCM7/FEN1/KPNA2/NCAPH/TRIP13/UBE2T
Cellular	GSEA	KEGG_RNA_DEGRADATION	2	2	16.607	down	0.0001597	1.5688e-22	0.0058532	EXOSC5	EXOSC10/DCPS/EXOSC1	CNOT1/EXOSC9
Cellular	GSEA	KIM_MYC_AMPLIFICATION_TARGETS_UP	5	5	16.607	down	0.0064516	0.0010661	3.364e-06	NOB1	RPS4X;RPS4Y1;RPS4Y2/RPL18A	PFAS/RPS15A/RPS23/RPS4X;RPS4Y1;RPS4Y2/RPL18A
Cellular	GSEA	KINASE_ACTIVITY	4	4	16.607	down	3.2803e-08	1.4372e-06	4.3182e-05	TK1/STK4	CDK2;CDK3/CKS2/CKS1B/EXOSC10/PBK	TK1/CDK1/CDK2;CDK3/CKS2/CKS1B/PBK
Cellular	GSEA	KALMA_E2F1_TARGETS	7	7	16.607	down	0.0064516	1.4372e-06	1.7591e-08	TOP2A	TYMS/RFC4	TYMS/TOP2A/PCNA/RPA2/FEN1/MCM2/MCM6
Cellular	GSEA	KANG_DOXORUBICIN_RESISTANCE_UP	11	11	16.607	down	0.0064516	0.0010661	3.2174e-13	TK1/TOP2A	TYMS/RFC4/PBK/FANCI	TK1/TYMS/CDK1/TOP2A/RRM1/RRM2;RRM2B/MCM4;MCM8/MAD2L1/PBK/NCAPG/FANCI
Cellular	GSEA	KAUFFMANN_DNA_REPLICATION_GENES	20	20	16.607	down	5.4413e-10	3.1131e-19	3.6975e-24	RFC5	SMC2/CDK2;CDK3/RFC4/ABCF2	SMC2/PCNA/RPA2/RRM1/CDK2;CDK3/MCM3/RPA1/RRM2;RRM2B/MCM4;MCM8/MCM5/MCM7/RFC2/FEN1/MSH2/MCM2/MCM6/SMC1A/MYBBP1A/SMC4/ABCF2
Cellular	GSEA	KAUFFMANN_MELANOMA_RELAPSE_UP	13	13	16.607	down	3.2803e-08	4.324e-05	1.3075e-15	TOP2A/RFC5	SMC2/RFC4	SMC2/TOP2A/PCNA/MCM3/RRM2;RRM2B/MCM4;MCM8/MCM7/RFC2/MSH2/MSH6/MAD2L1/MCM6/SMC4
Cellular	GSEA	GSE7764_IL15_TREATED_VS_CTRL_NK_CELL_24H_UP	9	9	16.607	down	0.0064516	4.2836e-08	8.0061e-11	TOP2A	TYMS/RCC2/ABCF2	UBE2C/PLRG1/TYMS/TOP2A/MCM3/NCAPG/GRWD1/RCC2/ABCF2
Cellular	GSEA	GSE8678_IL7R_LOW_VS_HIGH_EFF_CD8_TCELL_DN	5	5	16.607	down	0.0064516	9.1214e-13	3.364e-06	EXOSC5	TSR1/ADI1/CTSZ	RPS18/RPL32/TSR1/MYBBP1A/ADI1
Cellular	GSEA	HOFFMANN_LARGE_TO_SMALL_PRE_BII_LYMPHOCYTE_UP	23	23	16.607	down	3.2803e-08	0.0010661	6.7605e-28	TK1/TOP2A/RFC5/UBE2S/CIP2A	SMC2/DNMT1/RPL10;RPL10L/CKS2/CKS1B/TRIP13/UBE2S/CIP2A/UBE2T	UBE2C/SMC2/TK1/CDK1/TUBB/TOP2A/RRM1/DNMT1/RPL10;RPL10L/RPA1/RRM2;RRM2B/CKS2/MCM5/FEN1/NASP/KPNA2/CKS1B/MCM6/NCAPH/TRIP13/ANP32E/UBE2T/SMC4
Cellular	GSEA	GALE_APL_WITH_FLT3_MUTATED_UP	2	2	16.607	down	2.7283e-06	0.0010661	0.0058532	HTATIP2	PSMF1/FANCI	PSMF1/FANCI
Cellular	GSEA	GAL_LEUKEMIC_STEM_CELL_DN	9	9	16.607	down	2.7283e-06	1.5688e-22	8.0061e-11	TOP2A	SMC2/DHFR/TYMS	SMC2/DHFR/TYMS/CDK1/TOP2A/RRM2;RRM2B/FEN1/SMC1A/NCAPG
Cellular	GSEA	BLUM_RESPONSE_TO_SALIRASIB_DN	38	38	16.607	down	0.0064516	1.8709e-29	6.8084e-47	TK1/TOP2A/RFC5	SMC2/DHFR/TYMS/CDK2;CDK3/DNMT1/CKS2/RFC4/KIF11/TRIP13/PBK	UBE2C/SMC2/DHFR/TK1/TYMS/CDK1/TUBB/TOP2A/PCNA/RRM1/CDK2;CDK3/MCM3/DNMT1/RPA1/CAD;CPS1/RRM2;RRM2B/CKS2/MCM5/RFC2/FEN1/MSH2/NASP/MCM2/KPNA2/MSH6/KIF11/CSE1L/MAD2L1/CBFB/HLTF/MCM6/SMC1A/TRIP13/PBK/NCAPG/SMC4/SLC25A10/NUP50
Cellular	GSEA	BOYAULT_LIVER_CANCER_SUBCLASS_G23_UP	9	9	16.607	down	0.0001597	4.324e-05	8.0061e-11	UBE2S	SMC2/TYMS/UBE2S	SMC2/TFR2;TFRC/TYMS/RRM1/MCM3/FEN1/MCM2/HLTF/MCM6
Cellular	GSEA	BOYAULT_LIVER_CANCER_SUBCLASS_G3_UP	10	10	16.607	down	0.0001597	0.0010661	5.1754e-12	MRTO4/GOLT1B	NCAPD2/TRIP13/EML4/FANCI	NUP155/MAD2L1/SMC1A/NCAPD2/TRIP13/NCAPG/ANP32E/UCK1;UCK2/EML4/FANCI
Cellular	GSEA	BIDUS_METASTASIS_UP	21	21	16.607	down	0.0064516	4.324e-05	2.0866e-25	RFC5	DHFR/TYMS/RFC4/KIF11/ERCC6L/TSR1/PBK/ADNP/FANCI	UBE2C/DHFR/TFR2;TFRC/TYMS/CDK1/RRM1/RRM2;RRM2B/FEN1/NUP153/KIF11/CSE1L/SSRP1/MAD2L1/CBFB/SMC1A/NCAPH/ERCC6L/TSR1/PBK/SMC4/FANCI
Cellular	GSEA	CAIRO_HEPATOBLASTOMA_CLASSES_UP	51	51	16.607	down	0.0064516	4.324e-05	3.7243e-64	TOP2A/UBE2S/MRTO4	SMC2/DNMT1/CKS2/RFC4/RPL28/KIF11/RPL18A/NCAPD2/TRIP13/UBE2S/TSR1/PSMF1/PBK/FANCI/ABCF2	UBE2C/PFAS/SMC2/TFR2;TFRC/CDK1/TOP2A/RRM1/MCM3/DNMT1/CAD;CPS1/RRM2;RRM2B/CKS2/MCM4;MCM8/MCM7/RFC2/MSH2/RPL28/RPS9/MCM2/NUP153/KPNA2/MSH6/KIF11/CSE1L/EIF4A1/RPL37A;RPL37AP8/RPS16/RPL23/RPL24/RPL19/RPL18A/RPL18/SSRP1/MAD2L1/MCM6/USP10/NCAPD2/TRIP13/TSR1/NUP93/IPO4/DNAJC9/PSMF1/PBK/NCAPG/MYBBP1A/NUP85/SMC4/FANCI/ABCF2/SUPT16H
Cellular	GSEA	BROWNE_HCMV_INFECTION_20HR_UP	2	2	16.607	down	0.0001597	4.324e-05	0.0058532	UBE2S	UBE2S/TSR1	TFR2;TFRC/TSR1
Cellular	GSEA	BURTON_ADIPOGENESIS_3	23	23	16.607	down	0.0064516	0.0010661	6.7605e-28	TK1/TOP2A/RFC5	SMC2/TYMS/DNMT1/CKS2/KIF11/CKS1B/TRIP13	SMC2/TK1/TYMS/CDK1/TOP2A/PCNA/RRM1/MCM3/DNMT1/RRM2;RRM2B/CKS2/MCM4;MCM8/MCM5/MCM7/FEN1/NASP/MCM2/KPNA2/KIF11/CKS1B/MAD2L1/NCAPH/TRIP13
Cellular	GSEA	BERENJENO_TRANSFORMED_BY_RHOA_UP	41	41	16.607	down	0.0001597	0.0010661	9.9813e-51	TK1/TOP2A/RFC5/CIP2A/MRTO4	SMC2/DHFR/DNMT1/CKS2/RFC4/KIF11/CKS1B/TAGLN/PUM3/TRIP13/CIP2A/UBE2T/ABCF2	HAT1/SMC2/DHFR/TFR2;TFRC/TK1/CDK1/TOP2A/PCNA/RRM1/MCM3/DNMT1/RPA1/CKS2/MCM4;MCM8/MCM5/MCM7/FEN1/MSH2/RANGAP1/NASP/MCM2/KPNA2/KIF11/CSE1L/CKS1B/TAGLN/SSRP1/MAD2L1/LAMC2/USP10/NCAPH/TRIP13/NUP93/DNAJC9/GRWD1/NUP85/UCK1;UCK2/UBE2T/SMC4/ABCF2/NUP50
Cellular	GSEA	BASAKI_YBX1_TARGETS_UP	28	28	16.607	down	0.0001597	9.1214e-13	4.1846e-34	TK1/RFC5/HTATIP2	SMC2/DHFR/TYMS/CDK2;CDK3/NCAPD2/TRIP13/PBK/FANCI	UBE2C/HAT1/SMC2/DHFR/TK1/TYMS/CDK1/CDK2;CDK3/MCM3/CAD;CPS1/MCM4;MCM8/MCM5/MCM7/RFC2/FEN1/RANGAP1/MCM2/KPNA2/MAD2L1/LAMC2/NCAPD2/TRIP13/NUP93/SPC24/DNAJC9/PBK/FANCI/NUP50
Cellular	GSEA	BENPORATH_CYCLING_GENES	34	34	16.607	down	0.0001597	2.2401e-14	1.067e-41	TOP2A/UBE2S/CIP2A	DHFR/TYMS/CKS2/RFC4/KIF11/CKS1B/NCAPD2/TRIP13/UBE2S/CIP2A/PBK/UBE2T/FANCI	UBE2C/OGT/DHFR/TYMS/TOP2A/PCNA/RPA2/RRM1/RRM2;RRM2B/CKS2/MCM4;MCM8/MCM5/RFC2/FEN1/MSH2/RANGAP1/NASP/MCM2/KPNA2/KIF11/NUP98/CKS1B/MAD2L1/MCM6/NCAPH/NCAPD2/TRIP13/STAG1;STAG2/PBK/SH3GL1;SH3GL2;SH3GL3/ANP32E/UBE2T/SMC4/FANCI
Cellular	GSEA	DNA_REPLICATION	11	11	16.607	down	0.0064516	3.3043e-11	3.2174e-13	RFC5/RAD50	ZW10/SMC2/DHFR/TYMS/CDK2;CDK3/RFC4/ERCC6L/PSMF1/SPC25/RCC2/ABCF2	SMC2/DHFR/TYMS/CDK1/PCNA/RPA2/RRM1/CDK2;CDK3/MCM3/RPA1/RRM2;RRM2B/MCM4;MCM8/MCM5/MCM7/RFC2/FEN1/RPS27/MSH2/RANGAP1/NASP/MCM2/RANBP2;RGPD1;RGPD2;RGPD3;RGPD4;RGPD5;RGPD6;RGPD8/MSH6/NUP98/MAD2L1/MCM6/SMC1A/ERCC6L/STAG1;STAG2/SPC24/PSMF1/MYBBP1A/NUP85/SMC4/RCC2/ABCF2
Cellular	GSEA	DODD_NASOPHARYNGEAL_CARCINOMA_DN	48	48	16.607	down	0.0064516	0.0010661	3.3301e-60	TK1/TOP2A/RFC5/CIP2A/NMD3/ANAPC1/EXOSC5/GOLT1B	SMC2/DHFR/TYMS/CKS2/RFC4/KIF11/CKS1B/ERCC6L/TSR1/CIP2A/PBK/PELO/MCMBP/ADNP/UBE2T/FANCI/RCC2/ABCF2	UBE2C/NUP155/SMC2/DHFR/TFR2;TFRC/TK1/TYMS/CDK1/TUBB/TOP2A/PCNA/GTF2F2/RRM1/MCM3/CAD;CPS1/RRM2;RRM2B/CKS2/MCM4;MCM8/MCM7/FEN1/MSH2/MCM2/RANBP2;RGPD1;RGPD2;RGPD3;RGPD4;RGPD5;RGPD6;RGPD8/KPNA2/MSH6/KIF11/CSE1L/CKS1B/RPL37A;RPL37AP8/RPS15A/RPS15/MAD2L1/MCM6/SMC1A/NCAPH/ERCC6L/TSR1/DNAJC9/PBK/NCAPG/MCMBP/NUP85/UCK1;UCK2/UBE2T/SMC4/FANCI/RCC2/ABCF2
Cellular	GSEA	DANG_MYC_TARGETS_UP	18	18	16.607	down	0.0001597	0.0010661	1.1826e-21	TK1/MRTO4	TYMS/RPL13/RPL10;RPL10L/CKS2	UBE2C/NUP155/TFR2;TFRC/TK1/TYMS/PCNA/DDX5/RPL13/RPL10;RPL10L/CAD;CPS1/CKS2/RFC2/MSH2/EIF4A1/RPS16/RPS13/RPL32/RPL19
Cellular	GSEA	DAZARD_RESPONSE_TO_UV_NHEK_DN	5	5	16.607	down	0.0064516	3.3043e-11	3.364e-06	TOP2A	KIF11/ADNP	TOP2A/NUP153/MSH6/KIF11/SMC4
Cellular	GSEA	DUTERTRE_ESTRADIOL_RESPONSE_24HR_UP	30	30	16.607	down	0.0064516	4.2836e-08	1.4018e-36	TK1/TOP2A/RFC5/CIP2A/EXOSC5	SMC2/TYMS/CDK2;CDK3/DNMT1/RFC4/KIF11/NCAPD2/TRIP13/CIP2A/PBK/UBE2T/FANCI	UBE2C/SMC2/TK1/TYMS/CDK1/TOP2A/PCNA/RRM1/CDK2;CDK3/MCM3/DNMT1/RRM2;RRM2B/MCM4;MCM8/MCM5/MCM7/RFC2/FEN1/NASP/MCM2/KIF11/MCM6/NCAPH/NCAPD2/TRIP13/SPC24/PBK/NCAPG/NUP85/UBE2T/FANCI
Cellular	GSEA	FERRANDO_T_ALL_WITH_MLL_ENL_FUSION_DN	12	12	16.607	down	0.0064516	0.0010661	2.1002e-14	TOP2A/UBE2S	TYMS/CDK2;CDK3/SDHA/RPS4X;RPS4Y1;RPS4Y2/UBE2S	UBE2C/TYMS/TOP2A/PCNA/RRM1/CDK2;CDK3/MCM5/MCM2/CSE1L/RPS4X;RPS4Y1;RPS4Y2/USP10/NUP93
Cellular	GSEA	FERREIRA_EWINGS_SARCOMA_UNSTABLE_VS_STABLE_UP	8	8	16.607	down	3.2803e-08	2.2401e-14	1.22e-09	TOP2A	SMC2/NCAPD2/SPC25/UBE2T	SMC2/TOP2A/FEN1/KPNA2/NCAPH/NCAPD2/NCAPG/UBE2T
Cellular	GSEA	FEVR_CTNNB1_TARGETS_DN	34	34	16.607	down	0.0064516	0.0010661	1.067e-41	TOP2A/CIP2A	DHFR/TYMS/DNMT1/RFC4/NCAPD2/TRIP13/CIP2A	HAT1/NUP155/ELP1/DHFR/TYMS/CDK1/TUBB/TOP2A/PCNA/DDX5/RRM1/MCM3/DNMT1/RPA1/RRM2;RRM2B/MCM4;MCM8/MCM5/MCM7/RFC2/FEN1/MSH2/NASP/MCM2/KPNA2/MSH6/EIF4A1/RPL32/SSRP1/CBFB/MCM6/SMC1A/NCAPD2/TRIP13/GRWD1
Cellular	GSEA	FRASOR_RESPONSE_TO_SERM_OR_FULVESTRANT_DN	12	12	16.607	down	0.0064516	4.324e-05	2.1002e-14	TK1/RFC5	KIF11/CKS1B	UBE2C/TK1/CDK1/RRM1/MCM3/MCM5/MCM7/RFC2/MCM2/KIF11/CKS1B/MCM6
Cellular	GSEA	FUJII_YBX1_TARGETS_DN	20	20	16.607	down	2.7283e-06	1.1961e-09	3.6975e-24	TK1/TOP2A/RFC5	DHFR/CDK2;CDK3/RFC4/KIF11/CKS1B/TRIP13/SPC25/FANCI	DHFR/TK1/TOP2A/RRM1/CDK2;CDK3/MCM3/RRM2;RRM2B/MCM4;MCM8/MCM5/MCM7/FEN1/MCM2/KIF11/CKS1B/SSRP1/MAD2L1/MCM6/NCAPH/TRIP13/FANCI
Cellular	GSEA	GABRIELY_MIR21_TARGETS	5	5	16.607	down	0.0001597	1.1961e-09	3.364e-06	TOP2A	ADNP/FANCI	TOP2A/MSH2/GTF2I;GTF2IRD2;GTF2IRD2B/SMC1A/FANCI
Cellular	GSEA	E2F1_UP.V1_UP	15	15	16.607	down	0.0001597	3.3043e-11	4.9465e-18	TK1/TOP2A	SMC2/TYMS/UBE2T/HSPBP1	SMC2/TK1/TYMS/TOP2A/RRM1/CAD;CPS1/MCM4;MCM8/FEN1/NASP/USP10/NCAPH/GRWD1/UCK1;UCK2/UBE2T/HSPBP1
Cellular	GSEA	ENVELOPE	6	6	16.607	down	0.0064516	1.1961e-09	2.4877e-07	HTATIP2	SDHA/ABCF2	RANGAP1/NUP153/RANBP2;RGPD1;RGPD2;RGPD3;RGPD4;RGPD5;RGPD6;RGPD8/NUP98/ABCF2/NUP50
Cellular	GSEA	ESC_J1_UP_EARLY.V1_DN	3	3	16.607	down	0.0064516	1.1961e-09	0.00051463	STK4	LIMS1;LIMS2/TAGLN	TAGLN/LAMC2/CIRBP
Cellular	GSEA	CHIANG_LIVER_CANCER_SUBCLASS_PROLIFERATION_UP	12	12	16.607	down	0.0064516	4.324e-05	2.1002e-14	TOP2A	RFC4/KIF11/TRIP13/PBK/FANCI	UBE2C/CDK1/TOP2A/FEN1/MCM2/KIF11/MAD2L1/TRIP13/PBK/NCAPG/SMC4/FANCI
Cellular	GSEA	CELL_CYCLE_GO_0007049	13	13	16.607	down	0.0064516	1.1961e-09	1.3075e-15	RAD50	ZW10/CDK2;CDK3/CKS2/KIF11/CKS1B	UBE2C/CDK2;CDK3/CKS2/NASP/MCM2/KPNA2/KIF11/CKS1B/MAD2L1/SMC1A/NUMA1/NCAPH/SMC4
Cellular	GSEA	CELL_CYCLE_PHASE	9	9	16.607	down	0.0001597	1.4161e-17	8.0061e-11	RAD50	ZW10/CDK2;CDK3/KIF11	UBE2C/CDK2;CDK3/KPNA2/KIF11/MAD2L1/SMC1A/NUMA1/NCAPH/SMC4
Cellular	GSEA	CELL_CYCLE_PROCESS	9	9	16.607	down	0.0064516	1.1961e-09	8.0061e-11	RAD50	ZW10/CDK2;CDK3/KIF11	UBE2C/CDK2;CDK3/KPNA2/KIF11/MAD2L1/SMC1A/NUMA1/NCAPH/SMC4
Cellular	GSEA	CHANG_CYCLING_GENES	23	23	16.607	down	0.0064516	0.0010661	6.7605e-28	TOP2A/UBE2S	DHFR/CKS2/RFC4/NCAPD2/TRIP13/UBE2S/PBK/UBE2T	UBE2C/DHFR/CDK1/TUBB/TOP2A/PCNA/RRM1/RRM2;RRM2B/CKS2/MCM4;MCM8/MCM5/RFC2/FEN1/RANGAP1/MAD2L1/MCM6/NCAPH/NCAPD2/TRIP13/PBK/ANP32E/UBE2T/SMC4
Cellular	GSEA	CHAUHAN_RESPONSE_TO_METHOXYESTRADIOL_UP	2	2	16.607	down	0.0001597	4.324e-05	0.0058532	UBE2S	CKS2/UBE2S	CKS2/CIRBP
Cellular	GSEA	CHEMNITZ_RESPONSE_TO_PROSTAGLANDIN_E2_UP	13	13	16.607	down	0.0064516	4.324e-05	1.3075e-15	TK1/TOP2A/UBE2S/ANAPC1	CKS2/UBE2S/BPNT2	UBE2C/TK1/TOP2A/RRM2;RRM2B/CKS2/MCM4;MCM8/RPS9/RPIA/NCAPH/GEMIN5/NCAPG/SMC4/BPNT2
Cellular	GSEA	DACOSTA_UV_RESPONSE_VIA_ERCC3_COMMON_DN	9	9	16.607	down	0.0001597	1.4372e-06	8.0061e-11	TOP2A	KIF11/PUM3/ATXN2	OGT/TOP2A/GTF2F2/MSH2/NUP153/KIF11/NUP98/STAG1;STAG2/UCK1;UCK2
Cellular	GSEA	CUI_TCF21_TARGETS_2_UP	17	17	16.607	down	0.0064516	3.6657e-24	1.9296e-20	TK1/EXOSC5/MRTO4	CKS1B/UBE2T/HSPBP1/RCC2	UBE2C/TK1/CDK1/MCM3/CAD;CPS1/MCM5/MCM7/RPS9/CKS1B/SMC1A/NCAPH/SPC24/DNAJC9/GRWD1/UBE2T/HSPBP1/RCC2
Cellular	GSEA	CROONQUIST_NRAS_SIGNALING_DN	17	17	16.607	down	2.199e-16	5.588e-16	1.9296e-20	TK1/TOP2A	SMC2/RFC4/KIF11/CKS1B/TRIP13/SPC25	UBE2C/SMC2/TK1/CDK1/TOP2A/PCNA/MCM3/MCM4;MCM8/MCM7/NASP/MCM2/KIF11/CSE1L/CKS1B/NCAPH/TRIP13/SMC4
Cellular	GSEA	CROONQUIST_IL6_DEPRIVATION_DN	24	24	16.607	down	5.4413e-10	1.4161e-17	4.0851e-29	TK1/TOP2A	SMC2/DHFR/TYMS/CKS2/RFC4/KIF11/CKS1B/TRIP13/SPC25/FANCI	UBE2C/SMC2/DHFR/TK1/TYMS/CDK1/TOP2A/PCNA/MCM3/RRM2;RRM2B/CKS2/MCM4;MCM8/MCM7/NASP/MCM2/KPNA2/KIF11/CKS1B/MAD2L1/NCAPH/TRIP13/ANP32E/SMC4/FANCI
Cellular	GSEA	CHROMOSOMAL_PART	11	11	16.607	down	0.0001597	1.4372e-06	3.2174e-13	RFC5	ZW10/SMC2/RFC4	SMC2/PCNA/RPA2/MCM3/RPA1/MCM7/RFC2/MCM2/MAD2L1/SMC1A/SMC4
Cellular	GSEA	CHROMOSOME	13	13	16.607	down	0.0064516	5.588e-16	1.3075e-15	TOP2A/RFC5/RAD50	ZW10/SMC2/RFC4/NCAPD2	SMC2/TOP2A/PCNA/RPA2/MCM3/RPA1/MCM7/RFC2/FEN1/MSH2/NASP/MCM2/MAD2L1/SMC1A/NCAPH/NCAPD2/STAG1;STAG2/SMC4/SUPT16H
Cellular	GSEA	V$NFAT_Q6	3	3	16.607	down	2.7283e-06	6.9195e-21	0.00051463	NMD3	LIMS1;LIMS2/PHF6	CNOT1/EXOSC9/ANP32E
Cellular	GSEA	V$NRF2_01	4	4	16.607	down	0.0064516	2.2401e-14	4.3182e-05	STK4	DNMT1/CKS1B/PHF6	DDX5/DNMT1/CKS1B/RPS18
Cellular	GSEA	V$MYCMAX_B	3	3	16.607	down	0.0001597	6.9195e-21	0.00051463	UBE2S/EXOSC5	SDHB/UBE2S	PES1/STAG1;STAG2/YTHDF2
Cellular	GSEA	V$CETS1P54_01	4	4	16.607	down	2.7283e-06	4.324e-05	4.3182e-05	STK4	DNMT1/CKS1B	DNMT1/NASP/CKS1B/RPS18
Cellular	GSEA	TTTGTAG,MIR-520D	4	4	16.607	down	0.0064516	1.4372e-06	4.3182e-05	STK4/GOLT1B	KIF11/PHF6/ATXN2	CNOT1/RANBP2;RGPD1;RGPD2;RGPD3;RGPD4;RGPD5;RGPD6;RGPD8/KIF11/NXF1
Cellular	GSEA	WHITEFORD_PEDIATRIC_CANCER_MARKERS	23	23	16.607	down	0.0064516	3.6657e-24	6.7605e-28	TK1/TOP2A	DHFR/TYMS/DNMT1/CKS2/RFC4/KIF11/CKS1B/PBK/RCC2	UBE2C/DHFR/TK1/TYMS/CDK1/TOP2A/PCNA/DNMT1/RRM2;RRM2B/CKS2/MCM4;MCM8/MCM5/MCM7/NASP/KPNA2/KIF11/EIF4A1/CKS1B/MAD2L1/NCAPH/PBK/SMC4/RCC2
Cellular	GSEA	WHITFIELD_CELL_CYCLE_LITERATURE	12	12	16.607	down	0.0064516	3.3043e-11	2.1002e-14	TOP2A	DHFR/TYMS/CKS2	DHFR/TYMS/CDK1/TOP2A/PCNA/RRM1/RRM2;RRM2B/CKS2/MSH2/NASP/MCM2/MCM6
Cellular	GSEA	WHITFIELD_CELL_CYCLE_M_G1	3	3	16.607	down	0.0064516	0.0010661	0.00051463	UBE2S	UBE2S/PBK	STAG1;STAG2/PBK/ANP32E
Cellular	GSEA	WINNEPENNINCKX_MELANOMA_METASTASIS_UP	19	19	16.607	down	0.0064516	9.1214e-13	6.5401e-23	TK1/TOP2A/RFC5	SMC2/DHFR/TYMS/CKS2/RFC4/KIF11/CKS1B/SPC25/UBE2T	SMC2/DHFR/TK1/TYMS/CDK1/TOP2A/PCNA/RRM2;RRM2B/CKS2/MCM4;MCM8/NASP/KPNA2/MSH6/KIF11/CKS1B/MCM6/NCAPH/NCAPG/UBE2T
Cellular	GSEA	WONG_EMBRYONIC_STEM_CELL_CORE	34	34	16.607	down	0.0001597	4.2836e-08	1.067e-41	TOP2A/MRTO4	SMC2/DNMT1/RPL13/CKS2/KIF11/CKS1B/NCAPD2/TRIP13/ERCC6L/RCC2	HAT1/SMC2/CDK1/TOP2A/PCNA/RPA2/RRM1/MCM3/DNMT1/RPL13/RRM2;RRM2B/CKS2/MCM4;MCM8/MCM5/MCM7/RPS27/MSH2/NASP/MCM2/KPNA2/KIF11/CSE1L/EIF4A1/CKS1B/RPS16/RPS23/MAD2L1/NCAPH/NCAPD2/TRIP13/ERCC6L/ANP32E/SMC4/RCC2
Cellular	GSEA	WU_APOPTOSIS_BY_CDKN1A_VIA_TP53	15	15	16.607	down	0.0001597	1.4372e-06	4.9465e-18	TOP2A	SMC2/TYMS/PBK/UBE2T/FANCI	UBE2C/SMC2/TYMS/CDK1/TOP2A/RRM1/MCM3/MCM4;MCM8/MCM7/MCM2/MCM6/PBK/NCAPG/UBE2T/FANCI
Cellular	GSEA	ZHANG_BREAST_CANCER_PROGENITORS_UP	16	16	16.607	down	0.0064516	1.8709e-29	3.0052e-19	TOP2A/ANAPC1	SMC2/NCAPD2/TRIP13/PHF6/PBK	HAT1/NUP155/SMC2/TFR2;TFRC/TOP2A/RPA1/RRM2;RRM2B/MCM2/NCAPD2/TRIP13/DNAJC9/PBK/NCAPG/ANP32E/NUP85/SMC4
Cellular	GSEA	ZHANG_TLX_TARGETS_36HR_DN	15	15	16.607	down	3.2803e-08	0.0010661	4.9465e-18	TOP2A/CIP2A	SMC2/TYMS/LIMS1;LIMS2/KIF11/TRIP13/ERCC6L/CIP2A/SPC25/FANCI	HAT1/SMC2/TYMS/TOP2A/MCM4;MCM8/NASP/RANBP2;RGPD1;RGPD2;RGPD3;RGPD4;RGPD5;RGPD6;RGPD8/KIF11/TRIP13/ERCC6L/STAG1;STAG2/NCAPG/NUP85/SMC4/FANCI
Cellular	GSEA	ZHANG_TLX_TARGETS_60HR_DN	32	32	16.607	down	0.0064516	0.0010661	3.9133e-39	TK1/TOP2A/RFC5/CIP2A	SMC2/DHFR/TYMS/DNMT1/RFC4/KIF11/NCAPD2/TRIP13/ERCC6L/CIP2A/DCPS/PBK/FANCI	HAT1/NUP155/SMC2/DHFR/TK1/TYMS/TOP2A/RPA2/RRM1/MCM3/DNMT1/RRM2;RRM2B/MCM4;MCM8/MCM5/MCM7/FEN1/NASP/MCM2/MSH6/KIF11/MCM6/NCAPD2/TRIP13/ERCC6L/PBK/NCAPG/GRWD1/ANP32E/NUP85/UCK1;UCK2/SMC4/FANCI
Cellular	GSEA	ZHANG_TLX_TARGETS_UP	13	13	16.607	down	0.0001597	4.324e-05	1.3075e-15	TOP2A	SMC2/TYMS/KIF11/TRIP13/ERCC6L/FANCI	HAT1/SMC2/TYMS/TOP2A/MCM4;MCM8/NASP/KIF11/TRIP13/ERCC6L/NCAPG/NUP85/SMC4/FANCI
Cellular	GSEA	ZHENG_GLIOBLASTOMA_PLASTICITY_UP	16	16	16.607	down	0.0064516	4.324e-05	3.0052e-19	TK1/TOP2A	SMC2/CKS2/RFC4/CKS1B/SPC25/UBE2T	SMC2/TK1/TOP2A/RRM1/MCM3/RRM2;RRM2B/CKS2/MCM4;MCM8/MCM5/FEN1/NASP/MCM2/CKS1B/MAD2L1/MCM6/UBE2T
Cellular	GSEA	ZHOU_CELL_CYCLE_GENES_IN_IR_RESPONSE_24HR	19	19	16.607	down	0.0001597	1.4372e-06	6.5401e-23	TOP2A/RFC5	SMC2/CDK2;CDK3/RFC4/KIF11/TRIP13/SPC25/UBE2T	UBE2C/SMC2/CDK1/TOP2A/PCNA/RPA2/CDK2;CDK3/MCM3/MCM4;MCM8/MCM7/NASP/MCM2/KPNA2/KIF11/CSE1L/MAD2L1/TRIP13/DNAJC9/UBE2T
Cellular	GSEA	ZHOU_CELL_CYCLE_GENES_IN_IR_RESPONSE_6HR	13	13	16.607	down	2.7283e-06	3.1131e-19	1.3075e-15	RFC5	SMC2/CDK2;CDK3/RFC4/KIF11/TRIP13/UBE2T	SMC2/RPA2/CDK2;CDK3/MCM3/MCM5/MCM7/MCM2/KIF11/MAD2L1/MCM6/TRIP13/DNAJC9/UBE2T
Cellular	GSEA	ZHAN_MULTIPLE_MYELOMA_PR_UP	11	11	16.607	down	0.0064516	1.4372e-06	3.2174e-13	TOP2A	TYMS/RFC4/TRIP13/TSR1/SPC25/UBE2T/FANCI	UBE2C/TYMS/CDK1/TOP2A/RRM2;RRM2B/KPNA2/TRIP13/TSR1/SPC24/UBE2T/FANCI
Cellular	GSEA	YAO_TEMPORAL_RESPONSE_TO_PROGESTERONE_CLUSTER_11	4	4	16.607	down	0.0064516	0.0010661	4.3182e-05	MRTO4	PUM3/PELO	TFR2;TFRC/CAD;CPS1/KPNA2/CSE1L
Cellular	GSEA	YGCGYRCGC_UNKNOWN	5	5	16.607	down	0.0001597	4.324e-05	3.364e-06	UBE2S	CKS2/RPS4X;RPS4Y1;RPS4Y2/UBE2S	ELP1/TFR2;TFRC/CKS2/RPS4X;RPS4Y1;RPS4Y2/GTF2I;GTF2IRD2;GTF2IRD2B
Cellular	GSEA	YU_MYC_TARGETS_UP	7	7	16.607	down	2.7283e-06	0.0010661	1.7591e-08	TOP2A/UBE2S	CKS2/CKS1B/UBE2S	CDK1/TOP2A/PCNA/RRM1/CKS2/KPNA2/CKS1B
Cellular	GSEA	YYCATTCAWW_UNKNOWN	4	4	16.607	down	3.2803e-08	9.1214e-13	4.3182e-05	UBE2S	UBE2S/ADNP	DDX5/CAD;CPS1/NUP98/USP10
Cellular	GSEA	REACTOME_METABOLISM_OF_MRNA	30	30	16.607	down	3.2803e-08	0.0010661	1.4018e-36	EXOSC5	RPL13/RPL10;RPL10L/RPL28/RPS4X;RPS4Y1;RPS4Y2/RPL18A/PSMF1/DCPS/EXOSC1	RPS2/RPL17/RPL13/RPL10;RPL10L/RPS27/RPL35/RPL28/RPS9/EIF4A1/RPS3A/RPL37A;RPL37AP8/RPS7/RPS15A/RPS16/RPS14/RPS23/RPS18/RPS13/RPS11/RPS4X;RPS4Y1;RPS4Y2/RPL23/RPS15/RPL32/RPL38/RPL24/RPL19/RPL18A/EXOSC9/RPL18/PSMF1
Cellular	GSEA	REACTOME_METABOLISM_OF_RNA	37	37	16.607	down	3.2803e-08	3.3043e-11	1.3532e-45	EXOSC5	RPL13/RPL10;RPL10L/RPL28/RPS4X;RPS4Y1;RPS4Y2/RPL18A/PSMF1/DCPS/EXOSC1	NUP155/RPS2/RPL17/RPL13/RPL10;RPL10L/RPS27/RPL35/RPL28/RPS9/NUP153/RANBP2;RGPD1;RGPD2;RGPD3;RGPD4;RGPD5;RGPD6;RGPD8/EIF4A1/RPS3A/RPL37A;RPL37AP8/RPS7/RPS15A/RPS16/RPS14/RPS23/RPS18/RPS13/RPS11/RPS4X;RPS4Y1;RPS4Y2/RPL23/RPS15/RPL32/RPL38/RPL24/RPL19/RPL18A/EXOSC9/RPL18/NUP93/GEMIN5/PSMF1/NUP85/NUP50
Cellular	GSEA	REACTOME_CELL_CYCLE_CHECKPOINTS	14	14	16.607	down	3.2803e-08	1.4372e-06	8.1488e-17	RFC5/ANAPC1	CDK2;CDK3/RFC4/PSMF1	UBE2C/CDK1/RPA2/CDK2;CDK3/MCM3/RPA1/MCM4;MCM8/MCM5/MCM7/RFC2/MCM2/MAD2L1/MCM6/PSMF1
Cellular	GSEA	REACTOME_CELL_CYCLE_MITOTIC	31	31	16.607	down	0.0064516	4.2836e-08	7.2946e-38	RFC5/ANAPC1	ZW10/DHFR/TYMS/CDK2;CDK3/RFC4/CKS1B/ERCC6L/PSMF1/SPC25/RCC2	UBE2C/DHFR/TYMS/CDK1/TUBB/PCNA/RPA2/CDK2;CDK3/MCM3/RPA1/RRM2;RRM2B/MCM4;MCM8/MCM5/MCM7/RFC2/FEN1/RPS27/RANGAP1/MCM2/RANBP2;RGPD1;RGPD2;RGPD3;RGPD4;RGPD5;RGPD6;RGPD8/CKS1B/MAD2L1/MCM6/SMC1A/NUMA1/ERCC6L/STAG1;STAG2/SPC24/PSMF1/NUP85/RCC2
Cellular	GSEA	REACTOME_DEADENYLATION_DEPENDENT_MRNA_DECAY	2	2	16.607	down	0.0064516	0.0010661	0.0058532	EXOSC5	DCPS/EXOSC1	EIF4A1/EXOSC9
Cellular	GSEA	REACTOME_DNA_REPAIR	6	6	16.607	down	0.0001597	0.0010661	2.4877e-07	RFC5/RAD50	RFC4/UBE2T	PCNA/RPA2/RPA1/RFC2/FEN1/UBE2T
Cellular	GSEA	REACTOME_DNA_REPLICATION	23	23	16.607	down	0.0064516	4.2836e-08	6.7605e-28	RFC5	ZW10/CDK2;CDK3/RFC4/ERCC6L/PSMF1/SPC25/RCC2	PCNA/RPA2/CDK2;CDK3/MCM3/RPA1/MCM4;MCM8/MCM5/MCM7/RFC2/FEN1/RPS27/RANGAP1/MCM2/RANBP2;RGPD1;RGPD2;RGPD3;RGPD4;RGPD5;RGPD6;RGPD8/MAD2L1/MCM6/SMC1A/ERCC6L/STAG1;STAG2/SPC24/PSMF1/NUP85/RCC2
Cellular	GSEA	REACTOME_G2_M_CHECKPOINTS	11	11	16.607	down	0.0064516	4.324e-05	3.2174e-13	RFC5	CDK2;CDK3/RFC4	CDK1/RPA2/CDK2;CDK3/MCM3/RPA1/MCM4;MCM8/MCM5/MCM7/RFC2/MCM2/MCM6
Cellular	GSEA	REACTOME_SYNTHESIS_OF_DNA	13	13	16.607	down	0.0001597	0.0010661	1.3075e-15	RFC5	CDK2;CDK3/RFC4/PSMF1	PCNA/RPA2/CDK2;CDK3/MCM3/RPA1/MCM4;MCM8/MCM5/MCM7/RFC2/FEN1/MCM2/MCM6/PSMF1
Cellular	GSEA	REACTOME_REGULATION_OF_MITOTIC_CELL_CYCLE	5	5	16.607	down	0.0064516	9.1214e-13	3.364e-06	ANAPC1	CDK2;CDK3/PSMF1	UBE2C/CDK1/CDK2;CDK3/MAD2L1/PSMF1
Cellular	GSEA	REACTOME_REGULATION_OF_MRNA_STABILITY_BY_PROTEINS_THAT_BIND_AU_RICH_ELEMENTS	2	2	16.607	down	0.0001597	4.324e-05	0.0058532	EXOSC5	PSMF1/EXOSC1	EXOSC9/PSMF1
Cellular	GSEA	REACTOME_S_PHASE	14	14	16.607	down	0.0064516	1.1961e-09	8.1488e-17	RFC5	CDK2;CDK3/RFC4/CKS1B/PSMF1	PCNA/RPA2/CDK2;CDK3/MCM3/RPA1/MCM4;MCM8/MCM5/MCM7/RFC2/FEN1/MCM2/CKS1B/MCM6/PSMF1
Cellular	GSEA	REACTOME_CELL_CYCLE	31	31	16.607	down	3.2803e-08	5.588e-16	7.2946e-38	RFC5/ANAPC1	ZW10/DHFR/TYMS/CDK2;CDK3/RFC4/CKS1B/ERCC6L/PSMF1/SPC25/RCC2	UBE2C/DHFR/TYMS/CDK1/TUBB/PCNA/RPA2/CDK2;CDK3/MCM3/RPA1/RRM2;RRM2B/MCM4;MCM8/MCM5/MCM7/RFC2/FEN1/RPS27/RANGAP1/MCM2/RANBP2;RGPD1;RGPD2;RGPD3;RGPD4;RGPD5;RGPD6;RGPD8/CKS1B/MAD2L1/MCM6/SMC1A/NUMA1/ERCC6L/STAG1;STAG2/SPC24/PSMF1/NUP85/RCC2
Cellular	GSEA	POOLA_INVASIVE_BREAST_CANCER_UP	14	14	16.607	down	2.7283e-06	1.4372e-06	8.1488e-17	TK1/TOP2A	TYMS/CKS2/KIF11/TRIP13/PBK/SPC25/FANCI/BPNT2	TK1/TYMS/CDK1/TOP2A/RRM2;RRM2B/CKS2/MCM4;MCM8/KIF11/MAD2L1/TRIP13/PBK/NCAPG/FANCI/BPNT2
Cellular	GSEA	PROTEIN_COMPLEX	24	24	16.607	down	0.0001597	4.324e-05	4.0851e-29	TOP2A/RFC5/RAD50	ZW10/SMC2/CDK2;CDK3/SDHA/RFC4/KIF11/RPS4X;RPS4Y1;RPS4Y2/CAMK1;CAMK1D/INTS3/ATXN2/ABCF2	ELP1/SMC2/TOP2A/PCNA/RPA2/CDK2;CDK3/MCM3/RPA1/MCM7/RFC2/MSH2/RANGAP1/NUP153/RANBP2;RGPD1;RGPD2;RGPD3;RGPD4;RGPD5;RGPD6;RGPD8/MSH6/KIF11/NUP98/EIF4A1/RPS3A/RPS7/RPS14/RPS11/RPS4X;RPS4Y1;RPS4Y2/MAD2L1/SNW1/SMC1A/GEMIN5/MYBBP1A/SMC4/ABCF2/NUP50/SUPT16H
Cellular	GSEA	PID_ATR_PATHWAY	6	6	16.607	down	0.0001597	9.1214e-13	2.4877e-07	RFC5	CDK2;CDK3/RFC4	RPA2/CDK2;CDK3/RPA1/MCM7/RFC2/MCM2
Cellular	GSEA	PID_E2F_PATHWAY	8	8	16.607	down	8.2088e-12	0.0010661	1.22e-09	TK1	DHFR/TYMS/CDK2;CDK3	DHFR/TK1/TYMS/CDK1/RRM1/CDK2;CDK3/MCM3/RRM2;RRM2B
Cellular	GSEA	PID_FANCONI_PATHWAY	5	5	16.607	down	0.0064516	4.324e-05	3.364e-06	RFC5/RAD50	RFC4/UBE2T/FANCI	RPA2/RPA1/RFC2/UBE2T/FANCI
Cellular	GSEA	REACTOME_ACTIVATION_OF_ATR_IN_RESPONSE_TO_REPLICATION_STRESS	10	10	16.607	down	0.0064516	4.324e-05	5.1754e-12	RFC5	CDK2;CDK3/RFC4	RPA2/CDK2;CDK3/MCM3/RPA1/MCM4;MCM8/MCM5/MCM7/RFC2/MCM2/MCM6
Cellular	GSEA	REACTOME_ANTIGEN_PROCESSING_UBIQUITINATION_PROTEASOME_DEGRADATION	2	2	16.607	down	0.0001597	0.0010661	0.0058532	UBE2S/ANAPC1	UBE2S/PSMF1	UBE2C/PSMF1
Cellular	GSEA	PROTEIN_SERINE_THREONINE_KINASE_ACTIVITY	3	3	16.607	down	0.0001597	0.0010661	0.00051463	STK4	CDK2;CDK3/EXOSC10/PBK	CDK1/CDK2;CDK3/PBK
Cellular	GSEA	PUJANA_ATM_PCC_NETWORK	51	51	16.607	down	0.0064516	4.2836e-08	3.7243e-64	TOP2A/CD47/STK4/UBE2S	SMC2/DHFR/DNMT1/RFC4/RPS4X;RPS4Y1;RPS4Y2/EXOSC10/NCAPD2/UBE2S/ADNP/SPC25/FANCI/ABCF2	CNOT1/UBE2C/HAT1/PFAS/OGT/SMC2/DHFR/CDK1/TOP2A/PCNA/GTF2F2/RPA2/DDX5/RPL17/RRM1/DNMT1/RPA1/CAD;CPS1/MCM4;MCM8/MCM5/CSK;MATK/RPS27/MSH2/RPIA/NASP/MCM2/NUP153/MSH6/RPS3A/RPS7/RPS15A/RPS23/RPS4X;RPS4Y1;RPS4Y2/RPL23/RPL19/MAD2L1/SNW1/LAMC2/CBFB/MCM6/SMC1A/USP10/NCAPD2/STAG1;STAG2/DNAJC9/ELAC2/ANP32E/SMC4/FANCI/ABCF2/NUP50
Cellular	GSEA	PUJANA_BRCA_CENTERED_NETWORK	22	22	16.607	down	0.0064516	1.1961e-09	1.1572e-26	TOP2A	SMC2/DHFR/DNMT1/RFC4/NCAPD2/FANCI	UBE2C/SMC2/DHFR/CDK1/TOP2A/PCNA/RRM1/DNMT1/RPA1/CAD;CPS1/MCM4;MCM8/MCM5/MSH2/RPIA/NASP/MCM2/MAD2L1/MCM6/SMC1A/NCAPD2/SMC4/FANCI
Cellular	GSEA	PUJANA_BRCA1_PCC_NETWORK	74	74	16.607	down	0.0001597	1.4372e-06	3.1421e-97	TK1/TOP2A/RFC5/CD47/UBE2S	SMC2/DHFR/TYMS/SDHB/CDK2;CDK3/DNMT1/CKS2/RFC4/KIF11/CKS1B/EXOSC10/RPL18A/NCAPD2/PUM3/TRIP13/UBE2S/TSR1/ADNP/SPC25/FANCI/ABCF2	CNOT1/PES1/UBE2C/HAT1/PFAS/NUP155/SMC2/DHFR/TFR2;TFRC/TK1/TYMS/CDK1/TOP2A/PCNA/GTF2F2/RPA2/RPL17/RRM1/CDK2;CDK3/MCM3/DNMT1/RPA1/CAD;CPS1/RRM2;RRM2B/CKS2/MCM4;MCM8/MCM5/MCM7/RFC2/FEN1/RPL35/MSH2/RPIA/NASP/MCM2/NUP153/KPNA2/MSH6/KIF11/CSE1L/EIF4A1/CKS1B/RPS3A/RPS7/RPS15A/RPS23/RPL23/RPL24/RPL19/RPL18A/SSRP1/MAD2L1/SNW1/LAMC2/CBFB/HLTF/MCM6/SMC1A/USP10/NCAPH/NCAPD2/TRIP13/TSR1/NUP93/STAG1;STAG2/DNAJ…
Cellular	GSEA	PUJANA_BRCA2_PCC_NETWORK	38	38	16.607	down	0.0064516	0.0010661	6.8084e-47	TOP2A/RFC5/CD47/UBE2S	SMC2/DHFR/TYMS/DNMT1/CKS2/RFC4/KIF11/NCAPD2/UBE2S/SPC25/FANCI	UBE2C/OGT/SMC2/DHFR/TYMS/CDK1/TOP2A/PCNA/RRM1/MCM3/DNMT1/RPA1/CAD;CPS1/RRM2;RRM2B/CKS2/MCM4;MCM8/MCM5/MCM7/FEN1/MSH2/RPIA/NASP/MCM2/KIF11/EXOSC9/SSRP1/MAD2L1/HLTF/MCM6/SMC1A/NCAPH/NCAPD2/NUP93/STAG1;STAG2/DNAJC9/ANP32E/SMC4/FANCI
Cellular	GSEA	PUJANA_BREAST_CANCER_LIT_INT_NETWORK	11	11	16.607	down	0.0064516	0.0010661	3.2174e-13	RAD50	CDK2;CDK3/RFC4	CDK1/RPA2/CDK2;CDK3/MCM3/RPA1/RFC2/MSH2/KPNA2/MSH6/FHL2/SMC1A
Cellular	GSEA	PUJANA_BREAST_CANCER_WITH_BRCA1_MUTATED_UP	13	13	16.607	down	0.0064516	1.5688e-22	1.3075e-15	UBE2S	DNMT1/RFC4/NCAPD2/UBE2S	CDK1/DNMT1/RPA1/CAD;CPS1/MCM4;MCM8/MCM5/MSH2/RPIA/NASP/MCM2/MCM6/NCAPD2/SMC4
Cellular	GSEA	PUJANA_CHEK2_PCC_NETWORK	50	50	16.607	down	0.0064516	9.1214e-13	7.5314e-63	TOP2A/RFC5/CD47/UBE2S	SMC2/DHFR/TYMS/DNMT1/CKS2/RFC4/KIF11/CKS1B/NCAPD2/PUM3/TRIP13/UBE2S/TSR1/ADNP/SPC25/FANCI	CNOT1/UBE2C/HAT1/PFAS/SMC2/DHFR/TFR2;TFRC/TYMS/CDK1/TOP2A/PCNA/RRM1/MCM3/DNMT1/RPA1/CAD;CPS1/RRM2;RRM2B/CKS2/MCM4;MCM8/MCM5/MCM7/FEN1/MSH2/RPIA/NASP/MCM2/NUP153/KPNA2/MSH6/KIF11/CSE1L/CKS1B/RPS7/RPL23/SSRP1/MAD2L1/LAMC2/CBFB/MCM6/SMC1A/NCAPD2/TRIP13/TSR1/DNAJC9/ELAC2/ANP32E/UCK1;UCK2/SMC4/FANCI/ATXN10
Cellular	GSEA	PUJANA_XPRSS_INT_NETWORK	24	24	16.607	down	0.0064516	4.324e-05	4.0851e-29	TOP2A/CD47/UBE2S	SMC2/DHFR/DNMT1/RFC4/NCAPD2/UBE2S/SPC25/FANCI	UBE2C/SMC2/DHFR/CDK1/TOP2A/PCNA/RRM1/DNMT1/RPA1/CAD;CPS1/MCM4;MCM8/MCM5/MSH2/RPIA/NASP/MCM2/MAD2L1/MCM6/SMC1A/NCAPD2/DNAJC9/ANP32E/SMC4/FANCI
Cellular	GSEA	REGULATION_OF_NUCLEOBASENUCLEOSIDENUCLEOTIDE_AND_NUCLEIC_ACID_METABOLIC_PROCESS	6	6	16.607	down	0.0064516	0.0010661	2.4877e-07	RAD50/HTATIP2	CDK2;CDK3/DNMT1	ELP1/CDK2;CDK3/DNMT1/KPNA2/SNW1/MYBBP1A
Cellular	GSEA	STEIN_ESRRA_TARGETS_UP	2	2	16.607	down	0.0064516	4.324e-05	0.0058532	HTATIP2	SMC2/SDHB/SDHA	SMC2/CSK;MATK
Cellular	GSEA	TANG_SENESCENCE_TP53_TARGETS_DN	9	9	16.607	down	0.0001597	0.0010661	8.0061e-11	TK1/TOP2A	KIF11/PBK	UBE2C/TK1/CDK1/TOP2A/KIF11/EXOSC9/PBK/NCAPG/SMC4
Cellular	GSEA	SONG_TARGETS_OF_IE86_CMV_PROTEIN	19	19	16.607	down	0.0064516	4.2836e-08	6.5401e-23	TK1	DHFR/TYMS/RFC4/KIF11	DHFR/TK1/TYMS/CDK1/PCNA/RRM1/MCM3/RPA1/MCM5/MCM7/RFC2/FEN1/MSH2/NASP/MCM2/KIF11/MAD2L1/MCM6/DNAJC9
Cellular	GSEA	SOTIRIOU_BREAST_CANCER_GRADE_1_VS_3_UP	19	19	16.607	down	0.0064516	5.588e-16	6.5401e-23	TOP2A/UBE2S	CDK2;CDK3/CKS2/RFC4/KIF11/TRIP13/UBE2S	UBE2C/CDK1/TOP2A/CDK2;CDK3/MCM3/RRM2;RRM2B/CKS2/MCM4;MCM8/FEN1/MCM2/KPNA2/KIF11/MAD2L1/MCM6/NCAPH/TRIP13/NUP93/DNAJC9/NCAPG
Cellular	GSEA	TOYOTA_TARGETS_OF_MIR34B_AND_MIR34C	15	15	16.607	down	0.0001597	2.2401e-14	4.9465e-18	UBE2S	DHFR/KIF11/TRIP13/UBE2S/BPNT2	DHFR/TUBB/MCM3/RRM2;RRM2B/MCM4;MCM8/RFC2/FEN1/RPIA/KIF11/RPL23/GTF2I;GTF2IRD2;GTF2IRD2B/TRIP13/STAG1;STAG2/SPC24/BPNT2
Cellular	GSEA	TRANSCRIPTION_DNA_DEPENDENT	9	9	16.607	down	0.0001597	0.0010661	8.0061e-11	HTATIP2	DNMT1/TRIP13	ELP1/GTF2F2/DNMT1/GTF2I;GTF2IRD2;GTF2IRD2B/SNW1/CBFB/TRIP13/MYBBP1A/SUPT16H
Cellular	GSEA	TRANSCRIPTION_FROM_RNA_POLYMERASE_II_PROMOTER	8	8	16.607	down	0.0001597	4.324e-05	1.22e-09	HTATIP2	DNMT1/TRIP13	ELP1/GTF2F2/DNMT1/GTF2I;GTF2IRD2;GTF2IRD2B/SNW1/CBFB/TRIP13/SUPT16H
Cellular	GSEA	TRANSFERASE_ACTIVITY_TRANSFERRING_PHOSPHORUS_CONTAINING_GROUPS	4	4	16.607	down	0.0064516	2.2401e-14	4.3182e-05	TK1/STK4	CDK2;CDK3/EXOSC10/PBK	TK1/CDK1/CDK2;CDK3/PBK
Cellular	GSEA	SIMBULAN_PARP1_TARGETS_DN	3	3	16.607	down	0.0001597	4.324e-05	0.00051463	UBE2S	DNMT1/UBE2S	PCNA/DNMT1/RANGAP1
Cellular	GSEA	RNA_BIOSYNTHETIC_PROCESS	9	9	16.607	down	0.0064516	1.1961e-09	8.0061e-11	HTATIP2	DNMT1/TRIP13	ELP1/GTF2F2/DNMT1/GTF2I;GTF2IRD2;GTF2IRD2B/SNW1/CBFB/TRIP13/MYBBP1A/SUPT16H
Cellular	GSEA	RUIZ_TNC_TARGETS_DN	19	19	16.607	down	5.4413e-10	3.3043e-11	6.5401e-23	MRTO4	DHFR/TYMS/CKS2/RFC4/TRIP13/PBK/SPC25/FANCI	UBE2C/DHFR/TYMS/CDK1/MCM3/RRM2;RRM2B/CKS2/MCM4;MCM8/MCM5/MCM7/FEN1/MCM2/MAD2L1/FHL2/MCM6/TRIP13/DNAJC9/PBK/FANCI
Cellular	GSEA	RODRIGUES_THYROID_CARCINOMA_POORLY_DIFFERENTIATED_UP	38	38	16.607	down	2.7283e-06	1.1961e-09	6.8084e-47	UBE2S/CIP2A/NMD3/MRTO4	SMC2/DHFR/TYMS/DNMT1/CKS2/RFC4/CKS1B/UBE2S/CIP2A/PBK/MCMBP/FANCI/ABCF2	UBE2C/HAT1/NUP155/SMC2/DHFR/TFR2;TFRC/TYMS/CDK1/PCNA/RRM1/DNMT1/CKS2/MCM4;MCM8/MCM7/RFC2/FEN1/NASP/MCM2/KPNA2/MSH6/CSE1L/CKS1B/EXOSC9/MAD2L1/CBFB/HLTF/MCM6/OGFOD1/DNAJC9/PBK/NCAPG/MCMBP/UCK1;UCK2/SMC4/FANCI/ABCF2/NUP50/SUPT16H
Cellular	GSEA	ROSTY_CERVICAL_CANCER_PROLIFERATION_CLUSTER	24	24	16.607	down	0.0064516	1.1961e-09	4.0851e-29	TK1/TOP2A/UBE2S	SMC2/DHFR/TYMS/CKS2/KIF11/TRIP13/UBE2S/ERCC6L/PBK/FANCI	UBE2C/SMC2/DHFR/TK1/TYMS/CDK1/TOP2A/PCNA/RRM2;RRM2B/CKS2/MCM4;MCM8/FEN1/MCM2/KPNA2/KIF11/MAD2L1/NCAPH/TRIP13/ERCC6L/PBK/NCAPG/ANP32E/SMC4/FANCI
Cellular	GSEA	RPS14_DN.V1_DN	11	11	16.607	down	2.7283e-06	6.9195e-21	3.2174e-13	TK1/MRTO4	TRIP13/ERCC6L/PBK	PES1/NUP155/TK1/CAD;CPS1/MCM5/MSH2/NCAPH/TRIP13/ERCC6L/IPO4/PBK
Cellular	GSEA	REN_BOUND_BY_E2F	16	16	16.607	down	2.7283e-06	2.2401e-14	3.0052e-19	TK1/TOP2A	SMC2/CDK2;CDK3/RFC4	SMC2/TK1/CDK1/TOP2A/PCNA/RRM1/CDK2;CDK3/MCM3/MCM5/RFC2/FEN1/MSH2/MAD2L1/HLTF/MCM6/SMC4
Cellular	GSEA	RHEIN_ALL_GLUCOCORTICOID_THERAPY_DN	25	25	16.607	down	0.0001597	4.2836e-08	2.3462e-30	TOP2A	SMC2/DHFR/TYMS/CKS2/RFC4/KIF11/CKS1B	SMC2/DHFR/TYMS/CDK1/TUBB/TOP2A/PCNA/RRM1/RPA1/RRM2;RRM2B/CKS2/MCM4;MCM8/MCM5/NASP/MCM2/KIF11/CKS1B/RPL23/SSRP1/MAD2L1/MCM6/SMC1A/NCAPG/ANP32E/ATXN10
Cellular	GSEA	RHODES_CANCER_META_SIGNATURE	7	7	16.607	down	0.0064516	3.3043e-11	1.7591e-08	TOP2A/UBE2S	CKS2/RFC4/UBE2S	OGT/CDK1/TUBB/TOP2A/MCM3/CKS2/KPNA2
Cellular	GSEA	RHODES_UNDIFFERENTIATED_CANCER	15	15	16.607	down	0.0064516	0.0010661	4.9465e-18	TOP2A/UBE2S	CKS2/RFC4/CKS1B/NCAPD2/TRIP13/UBE2S	UBE2C/CDK1/TUBB/TOP2A/PCNA/MCM3/CKS2/MCM2/KPNA2/CKS1B/MAD2L1/MCM6/NCAPH/NCAPD2/TRIP13
Cellular	GSEA	SHEDDEN_LUNG_CANCER_POOR_SURVIVAL_A6	32	32	16.607	down	0.0064516	4.324e-05	3.9133e-39	TK1/TOP2A/UBE2S/GOLT1B	SMC2/TYMS/CKS2/RFC4/KIF11/NCAPD2/TRIP13/UBE2S/ERCC6L/TSR1/PBK/SPC25/FANCI/BPNT2	UBE2C/HAT1/SMC2/TK1/TYMS/CDK1/TOP2A/PCNA/CAD;CPS1/RRM2;RRM2B/CKS2/MCM4;MCM8/MCM5/RFC2/KPNA2/MSH6/KIF11/CSE1L/MAD2L1/MCM6/NCAPH/NCAPD2/TRIP13/ERCC6L/TSR1/DNAJC9/PBK/NCAPG/CLPB/FANCI/BPNT2/SLC25A10
Cellular	GSEA	SHEPARD_CRUSH_AND_BURN_MUTANT_DN	5	5	16.607	down	2.7283e-06	4.324e-05	3.364e-06	TK1	CKS2/KIF11	TK1/CDK1/CKS2/KIF11/NUMA1
Cellular	GSEA	SANSOM_APC_TARGETS	4	4	16.607	down	0.0064516	0.0010661	4.3182e-05	TK1/CIP2A	TYMS/DNMT1/CIP2A/UBE2T/EXOSC1	ELP1/TFR2;TFRC/TK1/TYMS/MCM3/DNMT1/CAD;CPS1/MCM7/MCM2/RPS13/SNW1/MCM6/OGFOD1/UBE2T
Cellular	GSEA	SARRIO_EPITHELIAL_MESENCHYMAL_TRANSITION_UP	23	23	16.607	down	2.7283e-06	0.0010661	6.7605e-28	TOP2A/RFC5/UBE2S	DHFR/TYMS/CDK2;CDK3/RFC4/KIF11/CKS1B/UBE2S/UBE2T	NUP155/DHFR/TYMS/CDK1/TUBB/TOP2A/PCNA/CDK2;CDK3/MCM3/RRM2;RRM2B/MCM4;MCM8/MCM5/MCM7/RFC2/MSH2/MCM2/KIF11/CKS1B/MAD2L1/FHL2/MCM6/UCK1;UCK2/UBE2T
Cellular	GSEA	GSE17721_POLYIC_VS_CPG_0.5H_BMDM_DN	4	4	15.925	up	0.00022223	0.00011102	4.9879e-05	TTC1	TTC1/SERINC1	HLA-A;HLA-E;HLA-F;HLA-G/RDH11/SERINC1/TPRKB
Cellular	GSEA	GSE17721_PAM3CSK4_VS_GADIQUIMOD_6H_BMDM_DN	4	4	15.925	up	0.0064516	1.4436e-08	4.9879e-05	NDRG1	RAB9A;RAB9B/STXBP1/MVP/NDRG1	HLA-A;HLA-E;HLA-F;HLA-G/STXBP1/MVP/NDRG1
Cellular	GSEA	GSE17721_PAM3CSK4_VS_GADIQUIMOD_24H_BMDM_UP	8	8	15.925	up	0.0064516	0.00011102	2.6556e-09	MYL6;MYL6B	LDLR;LRP8/FDFT1/MVD/MYL6;MYL6B	LDLR;LRP8/DBI/FDPS/CD9/FDFT1/FASN/MVD/SQLE
Cellular	GSEA	GSE17721_PAM3CSK4_VS_GADIQUIMOD_24H_BMDM_DN	4	4	15.925	up	1.4644e-07	0.00011102	4.9879e-05	NDRG1	ANPEP/LGALS3BP/NDRG1	ANPEP/LGALS3BP/NCSTN/NDRG1
Cellular	GSEA	GSE17721_POLYIC_VS_GARDIQUIMOD_2H_BMDM_UP	4	4	15.925	up	0.0064516	6.0857e-06	4.9879e-05	S100A6	IFIT3/S100A6/FDFT1/ACSS2	FDFT1/LPIN1;LPIN2/ACSS2/TPRKB
Cellular	GSEA	GSE17721_POLYIC_VS_GARDIQUIMOD_16H_BMDM_UP	7	7	15.925	up	0.0064516	0.0019582	3.1613e-08	BST2	PRNP/BST2/MVP	MACROH2A1;MACROH2A2/PRNP/BST2/CAMK2D/MVP/HTRA1/ARL8A
Cellular	GSEA	GSE17721_POLYIC_VS_CPG_6H_BMDM_DN	4	4	15.925	up	0.0064516	2.8637e-11	4.9879e-05	GABARAPL2/MYL6;MYL6B	ALDH1A1;ALDH2/GABARAPL2/MYL6;MYL6B	CSTB/ALDH1A1;ALDH2/STX4/SQLE
Cellular	GSEA	GSE17721_PAM3CSK4_VS_GADIQUIMOD_12H_BMDM_DN	3	3	15.925	up	0.0064516	6.7194e-17	0.00055134	BST2	GLRX/BST2	HLA-A;HLA-E;HLA-F;HLA-G/GLRX/BST2
Cellular	GSEA	GSE17721_LPS_VS_POLYIC_24H_BMDM_UP	6	6	15.925	up	0.0064516	3.1e-07	3.8184e-07	WBP2	APP/SLC20A1;SLC20A2/WBP2/NIF3L1	APP/EBP/SLC20A1;SLC20A2/WBP2/SLC7A11/TPRKB
Cellular	GSEA	GSE17721_LPS_VS_PAM3CSK4_8H_BMDM_UP	5	5	15.925	up	0.0064516	0.00011102	4.4891e-06	NDRG1	GRN/LGALS3BP/NDRG1	MACROH2A1;MACROH2A2/TNC/GRN/LGALS3BP/NDRG1
Cellular	GSEA	GSE17721_PAM3CSK4_VS_CPG_6H_BMDM_DN	4	4	15.925	up	0.00022223	0.00011102	4.9879e-05	NDRG1	RAB9A;RAB9B/NDRG1/PARP4	TNC/NDRG1/H2AC25;H2AC4;H2AC6;H2AC8/PARP4
Cellular	GSEA	GSE17721_PAM3CSK4_VS_CPG_24H_BMDM_DN	4	4	15.925	up	6.3986e-06	0.0019582	4.9879e-05	NDRG1	PSAP/NDRG1	PSAP/POR/NDRG1/VAMP8
Cellular	GSEA	GSE17974_IL4_AND_ANTI_IL12_VS_UNTREATED_48H_ACT_CD4_TCELL_DN	3	3	15.925	up	6.3986e-06	3.1e-07	0.00055134	BST2	MAP1LC3A;MAP1LC3B;MAP1LC3B2/WARS1/BST2/ISG20	MAP1LC3A;MAP1LC3B;MAP1LC3B2/WARS1/BST2
Cellular	GSEA	GSE17974_IL4_AND_ANTI_IL12_VS_UNTREATED_24H_ACT_CD4_TCELL_DN	2	2	15.925	up	0.0064516	1.4436e-08	0.0059549	BST2	IFIT3/BST2/ISG20	TYMP/BST2
Cellular	GSEA	GSE17974_CTRL_VS_ACT_IL4_AND_ANTI_IL12_6H_CD4_TCELL_UP	4	4	15.925	up	0.0064516	0.0019582	4.9879e-05	NDRG1	NDRG1/PBXIP1/ISG20	SLC2A14;SLC2A3/NDRG1/H2AC25;H2AC4;H2AC6;H2AC8/PBXIP1
Cellular	GSEA	GSE17974_CTRL_VS_ACT_IL4_AND_ANTI_IL12_4H_CD4_TCELL_UP	4	4	15.925	up	0.0064516	0.0019582	4.9879e-05	S100A6/NDRG1	S100A6/NDRG1/ISG20	SLC2A14;SLC2A3/PNPLA6;PNPLA7/NDRG1/H2AC25;H2AC4;H2AC6;H2AC8
Cellular	GSEA	GSE18791_UNSTIM_VS_NEWCATSLE_VIRUS_DC_6H_DN	2	2	15.925	up	0.0064516	0.00011102	0.0059549	RIGI	IFIT3/RIGI/WARS1/LGALS3BP/ISG20	WARS1/LGALS3BP
Cellular	GSEA	GSE18791_UNSTIM_VS_NEWCATSLE_VIRUS_DC_10H_DN	2	2	15.925	up	0.00022223	0.0019582	0.0059549	RIGI	IFIT3/RIGI/WARS1/LGALS3BP/ISG20	WARS1/LGALS3BP
Cellular	GSEA	GSE18791_CTRL_VS_NEWCASTLE_VIRUS_DC_8H_DN	2	2	15.925	up	0.00022223	6.0857e-06	0.0059549	RIGI	IFIT3/RIGI/WARS1/LGALS3BP/ISG20	WARS1/LGALS3BP
Cellular	GSEA	GSE18791_CTRL_VS_NEWCASTLE_VIRUS_DC_6H_DN	2	2	15.925	up	0.0064516	1.2421e-12	0.0059549	RIGI	IFIT3/RIGI/GLRX/RAB9A;RAB9B/ISG20/SQOR	GLRX/SQOR
Cellular	GSEA	GSE18791_CTRL_VS_NEWCASTLE_VIRUS_DC_12H_DN	2	2	15.925	up	0.0064516	6.0857e-06	0.0059549	RIGI	IFIT3/RIGI/WARS1/SQOR	WARS1/SQOR
Cellular	GSEA	GSE18791_CTRL_VS_NEWCASTLE_VIRUS_DC_10H_DN	2	2	15.925	up	0.0064516	6.0857e-06	0.0059549	RIGI	IFIT3/RIGI/WARS1/RAB9A;RAB9B/SQOR	WARS1/SQOR
Cellular	GSEA	GSE17974_IL4_AND_ANTI_IL12_VS_UNTREATED_6H_ACT_CD4_TCELL_DN	2	2	15.925	up	0.0064516	0.00011102	0.0059549	TPM4	IFIT3/ATP2C1/CLIP2	H2BC1;H2BC10;H2BC12;H2BC12L;H2BC13;H2BC14;H2BC15;H2BC18;H2BC4;H2BC5;H2BC6;H2BC7;H2BC8;H2BC9;H2BK1/CLIP2
Cellular	GSEA	GSE17721_POLYIC_VS_PAM3CSK4_24H_BMDM_UP	4	4	15.925	up	0.0064516	6.6765e-10	4.9879e-05	NDRG1	CD46/GRN/APLP2/NDRG1	CD46/GRN/APLP2/NDRG1
Cellular	GSEA	GSE17721_POLYIC_VS_GARDIQUIMOD_8H_BMDM_UP	7	7	15.925	up	0.0064516	0.00011102	3.1613e-08	CRAT/BST2	ANPEP/CRAT/BST2/DHCR7	ANPEP/CRAT/BST2/CAMK2D/PSME4/HTRA1/DHCR7
Cellular	GSEA	GSE17974_0H_VS_2H_IN_VITRO_ACT_CD4_TCELL_UP	4	4	15.925	up	0.00022223	6.0857e-06	4.9879e-05	S100A6	S100A6/MMAB/CLIP2	SLC2A14;SLC2A3/CAMK2D/MMAB/CLIP2
Cellular	GSEA	GSE17974_0H_VS_4H_IN_VITRO_ACT_CD4_TCELL_UP	2	2	15.925	up	0.0064516	6.0857e-06	0.0059549	S100A6/NDRG1	S100A6/NDRG1/ACSS2	NDRG1/ACSS2
Cellular	GSEA	GSE17721_CPG_VS_GARDIQUIMOD_8H_BMDM_DN	7	7	15.925	up	0.00022223	0.0019582	3.1613e-08	WBP2	ATP6V1G1;ATP6V1G2/LDLR;LRP8/WBP2/PBXIP1	ATP6V1G1;ATP6V1G2/LDLR;LRP8/ITGB1/ADAM9/CYP51A1/WBP2/PBXIP1
Cellular	GSEA	GSE17721_CPG_VS_GARDIQUIMOD_4H_BMDM_DN	5	5	15.925	up	0.0064516	0.00011102	4.4891e-06	WBP2	PRNP/WBP2/H2AC1;H2AX	PRNP/ITGB1/GNPDA1/WBP2/H2AC1;H2AX
Cellular	GSEA	GSE17721_CPG_VS_GARDIQUIMOD_1H_BMDM_UP	5	5	15.925	up	0.0064516	0.00011102	4.4891e-06	ADD2/NDRG1	APOB/NDRG1/ACSS2	APOB/DDX46/NDRG1/ACSS2/F11R
Cellular	GSEA	GSE17721_CTRL_VS_CPG_12H_BMDM_DN	5	5	15.925	up	0.0064516	6.0857e-06	4.4891e-06	TTC1	GLRX/STXBP1/TTC1	MACROH2A1;MACROH2A2/CPD/ITGB1/GLRX/STXBP1
Cellular	GSEA	GSE17721_CTRL_VS_GARDIQUIMOD_12H_BMDM_DN	4	4	15.925	up	0.0064516	0.0019582	4.9879e-05	BST2/WBP2	TIMP1/BST2/WBP2	CPD/TIMP1/BST2/WBP2
Cellular	GSEA	GSE17721_4H_VS_24H_POLYIC_BMDM_DN	6	6	15.925	up	0.0064516	6.0857e-06	3.8184e-07	GABARAPL2/WBP2	APP/ANPEP/PRDX5/GABARAPL2/WBP2	HLA-A;HLA-E;HLA-F;HLA-G/APP/ANPEP/PRDX5/GARS1/WBP2
Cellular	GSEA	GSE17721_0.5H_VS_8H_LPS_BMDM_DN	3	3	15.925	up	6.3986e-06	0.0019582	0.00055134	BST2	STXBP1/BST2	CPD/STXBP1/BST2
Cellular	GSEA	GSE17721_0.5H_VS_8H_CPG_BMDM_DN	9	9	15.925	up	6.3986e-06	0.00011102	2.1134e-10	TTC1	WARS1/STXBP1/SLC38A2/TTC1/SERINC1	HLA-A;HLA-E;HLA-F;HLA-G/ICAM1/WARS1/STXBP1/IDI1;IDI2/RDH11/SLC38A2/SERINC1/F11R
Cellular	GSEA	GSE17721_0.5H_VS_4H_CPG_BMDM_DN	9	9	15.925	up	0.0064516	6.0857e-06	2.1134e-10	GABARAPL2/TTC1	ITGA5/FDFT1/GABARAPL2/STXBP1/ISG20/TTC1/SERINC1	HLA-A;HLA-E;HLA-F;HLA-G/ICAM1/ITGA5/FDFT1/STXBP1/SLC39A14/RDH11/SERINC1/F11R
Cellular	GSEA	GSE17721_12H_VS_24H_PAM3CSK4_BMDM_UP	5	5	15.925	up	0.0064516	0.00011102	4.4891e-06	S100A6	IFIT3/ATP6V1G1;ATP6V1G2/S100A6/ANPEP/H2AC1;H2AX	ATP6V1G1;ATP6V1G2/ICAM1/ANPEP/H2AC25;H2AC4;H2AC6;H2AC8/H2AC1;H2AX
Cellular	GSEA	GSE17721_12H_VS_24H_GARDIQUIMOD_BMDM_UP	4	4	15.925	up	0.0064516	0.00011102	4.9879e-05	MYL6;MYL6B	PRNP/ANPEP/MYL6;MYL6B	PRNP/ANPEP/H2AC25;H2AC4;H2AC6;H2AC8/PSAT1
Cellular	GSEA	GSE17721_LPS_VS_GARDIQUIMOD_16H_BMDM_DN	4	4	15.925	up	0.0064516	0.00011102	4.9879e-05	S100A6	MAP1LC3A;MAP1LC3B;MAP1LC3B2/PRNP/S100A6	MAP1LC3A;MAP1LC3B;MAP1LC3B2/FN1/PRNP/INA
Cellular	GSEA	GSE17721_LPS_VS_CPG_4H_BMDM_UP	6	6	15.925	up	0.00022223	6.0857e-06	3.8184e-07	BST2	RAB9A;RAB9B/BST2	ICAM1/BST2/PSME4/RDH11/TNKS1BP1/PSAT1
Cellular	GSEA	GSE17721_LPS_VS_CPG_12H_BMDM_DN	9	9	15.925	up	0.0064516	0.00011102	2.1134e-10	NRP1	NRP1/PLAUR/PCK1;PCK2/H2AC1;H2AX/ACSS2	NRP1/FDPS/EPCAM/CD9/PLAUR/NSDHL/PCK1;PCK2/H2AC1;H2AX/ACSS2
Cellular	GSEA	GSE17721_CTRL_VS_LPS_4H_BMDM_DN	2	2	15.925	up	0.0064516	3.1e-07	0.0059549	GABARAPL2	TIMP1/GABARAPL2/STXBP1	TIMP1/STXBP1
Cellular	GSEA	GSE2706_2H_VS_8H_R848_STIM_DC_UP	6	6	15.925	up	0.0064516	6.0857e-06	3.8184e-07	CRAT	GLRX/CRAT	RBP4/ICAM1/SLC2A14;SLC2A3/GLRX/CRAT/NCSTN
Cellular	GSEA	GSE27786_BCELL_VS_CD8_TCELL_DN	3	3	15.925	up	0.0064516	1.4436e-08	0.00055134	BST2	BST2/TPBG	H2AC11;H2AC12;H2AC13;H2AC14;H2AC15;H2AC16;H2AC17;H2AC18;H2AC19;H2AC20;H2AC7;H2AJ/BST2/TPBG
Cellular	GSEA	GSE27786_BCELL_VS_CD4_TCELL_DN	4	4	15.925	up	0.0064516	3.1e-07	4.9879e-05	MYL6;MYL6B	MAP1LC3A;MAP1LC3B;MAP1LC3B2/MYL6;MYL6B	MAP1LC3A;MAP1LC3B;MAP1LC3B2/HLA-A;HLA-E;HLA-F;HLA-G/ITGB1/STIM1
Cellular	GSEA	GSE2706_UNSTIM_VS_8H_R848_DC_DN	2	2	15.925	up	0.00022223	3.1e-07	0.0059549	RIGI	IFIT3/RIGI/WARS1/ISG20	WARS1/TNC
Cellular	GSEA	GSE2706_UNSTIM_VS_8H_LPS_AND_R848_DC_DN	3	3	15.925	up	0.00022223	3.1e-07	0.00055134	RIGI	RIGI/WARS1/TPBG	ICAM1/WARS1/TPBG
Cellular	GSEA	GSE24634_TEFF_VS_TCONV_DAY3_IN_CULTURE_DN	8	8	15.925	up	0.00022223	6.0857e-06	2.6556e-09	NRP1	NRP1/IDH1/DYSF/APLP2/LGALS3BP/SQOR	NRP1/IDH1/H2BC11;H2BC17;H2BC21;H2BC26;H2BC3/TYMP/APLP2/LGALS3BP/ADAM9/SQOR
Cellular	GSEA	GSE24634_TEFF_VS_TCONV_DAY10_IN_CULTURE_DN	15	15	15.925	up	0.0064516	0.00011102	2.8067e-17	NRP1/NDRG1	NRP1/TSPAN3/IDH1/DYSF/APP/ALDH1A1;ALDH2/PSAP/ITGA5/LAMP2/GRN/APLP2/NDRG1	SDCBP/NRP1/IDH1/APP/ALDH1A1;ALDH2/PSAP/ITGA5/CD63/LAMP2/POR/CD9/GRN/APLP2/NDRG1/F11R
Cellular	GSEA	GSE24634_TEFF_VS_TCONV_DAY7_IN_CULTURE_DN	9	9	15.925	up	0.00022223	0.00011102	2.1134e-10	NRP1	NRP1/GSN/PSAP/APLP2	NRP1/HLA-A;HLA-E;HLA-F;HLA-G/GSN/H2BC11;H2BC17;H2BC21;H2BC26;H2BC3/PSAP/CD63/CD9/APLP2/ATP6V0A1
Cellular	GSEA	GSE24634_TREG_VS_TCONV_POST_DAY10_IL4_CONVERSION_DN	14	14	15.925	up	0.00022223	0.00011102	4.0749e-16	NRP1	NRP1/TSPAN3/IDH1/GSN/PSAP/LAMP2/ANPEP/GRN/APLP2/SLC20A1;SLC20A2/VAT1	NRP1/H2BC1;H2BC10;H2BC12;H2BC12L;H2BC13;H2BC14;H2BC15;H2BC18;H2BC4;H2BC5;H2BC6;H2BC7;H2BC8;H2BC9;H2BK1/IDH1/MPZL1/GSN/PSAP/CD63/LAMP2/ANPEP/CD9/GRN/APLP2/SLC20A1;SLC20A2/VAT1
Cellular	GSEA	GSE26669_CD4_VS_CD8_TCELL_IN_MLR_UP	7	7	15.925	up	0.00022223	0.0019582	3.1613e-08	NRP1/GABARAPL2	NRP1/LDLR;LRP8/PRNP/FDFT1/GABARAPL2/STXBP1	NRP1/LDLR;LRP8/PRNP/FDFT1/SLC25A1/STXBP1/DDX46
Cellular	GSEA	GSE24634_TREG_VS_TCONV_POST_DAY3_IL4_CONVERSION_DN	4	4	15.925	up	0.0064516	6.0857e-06	4.9879e-05	NRP1	NRP1/DYSF/TIMP1/PSAP	NRP1/TIMP1/PSAP/LAMP1
Cellular	GSEA	GSE25087_TREG_VS_TCONV_FETUS_UP	5	5	15.925	up	0.0064516	0.0019582	4.4891e-06	NDRG1	SLC1A4/ATP2C1/APLP2/NDRG1/SERINC1	ITGB1/SLC1A4/APLP2/NDRG1/SERINC1
Cellular	GSEA	GSE24634_TREG_VS_TCONV_POST_DAY7_IL4_CONVERSION_DN	12	12	15.925	up	0.0064516	6.6765e-10	8.7437e-14	NRP1	NRP1/ALDH1A1;ALDH2/GSN/PSAP/PLAUR	NRP1/FN1/ALDH1A1;ALDH2/GSN/PSAP/CD63/TYMP/CD9/PLAUR/STX4/ADAM9/ARAP1
Cellular	GSEA	GSE27786_NKCELL_VS_NEUTROPHIL_DN	4	4	15.925	up	0.0064516	0.00011102	4.9879e-05	RIGI	RIGI/FDFT1	FDPS/FDFT1/PNPLA6;PNPLA7/RDH11
Cellular	GSEA	GSE27786_LSK_VS_CD4_TCELL_DN	2	2	15.925	up	0.0064516	6.0857e-06	0.0059549	RIGI	RIGI/GLRX	GLRX/WASHC2A;WASHC2C
Cellular	GSEA	GSE27786_CD8_TCELL_VS_NEUTROPHIL_DN	5	5	15.925	up	0.0064516	0.00011102	4.4891e-06	NRP1	NRP1/H2AC1;H2AX	NRP1/PNPLA6;PNPLA7/ARAP1/H2AC1;H2AX/SLC7A11
Cellular	GSEA	GSE27786_LIN_NEG_VS_CD8_TCELL_DN	5	5	15.925	up	0.00022223	1.4436e-08	4.4891e-06	RIGI	RIGI/SLC20A1;SLC20A2	SLC39A14/ATP6V1F/WASHC2A;WASHC2C/SLC20A1;SLC20A2/TNKS1BP1
Cellular	GSEA	GSE24634_IL4_VS_CTRL_TREATED_NAIVE_CD4_TCELL_DAY5_DN	4	4	15.925	up	0.0064516	0.0019582	4.9879e-05	BST2	IFIT3/BST2/SLC20A1;SLC20A2/ISG20	HLA-A;HLA-E;HLA-F;HLA-G/BST2/LPIN1;LPIN2/SLC20A1;SLC20A2
Cellular	GSEA	GSE22886_CTRL_VS_LPS_24H_DC_DN	10	10	15.925	up	0.00022223	0.0019582	1.6434e-11	RIGI/BST2	IFIT3/RIGI/WARS1/RAB9A;RAB9B/LGALS3BP/BST2/MVP/ISG20	H2BC1;H2BC10;H2BC12;H2BC12L;H2BC13;H2BC14;H2BC15;H2BC18;H2BC4;H2BC5;H2BC6;H2BC7;H2BC8;H2BC9;H2BK1/HLA-A;HLA-E;HLA-F;HLA-G/ICAM1/H2BC11;H2BC17;H2BC21;H2BC26;H2BC3/TYMP/WARS1/LGALS3BP/BST2/MVP/H2AC25;H2AC4;H2AC6;H2AC8
Cellular	GSEA	GSE2197_CPG_DNA_VS_UNTREATED_IN_DC_UP	9	9	15.925	up	0.0064516	0.00011102	2.1134e-10	WBP2	TSPAN3/PRDX5/STXBP1/TPBG/SLC20A1;SLC20A2/WBP2	ICAM1/PRDX5/STXBP1/CAMK2D/TPBG/IDI1;IDI2/CYP51A1/SLC20A1;SLC20A2/WBP2
Cellular	GSEA	GSE22886_NAIVE_BCELL_VS_NEUTROPHIL_DN	4	4	15.925	up	0.00022223	0.00011102	4.9879e-05	S100A6	IFIT3/S100A6/LAMP2/SQOR	FLOT1/CD63/LAMP2/SQOR
Cellular	GSEA	GSE22886_NAIVE_BCELL_VS_DC_DN	6	6	15.925	up	0.0064516	0.00011102	3.8184e-07	NRP1/TPM4	NRP1/GSN/LAMP2	NRP1/GSN/CD63/LAMP2/ARAP1/SLC7A11
Cellular	GSEA	GSE22886_NAIVE_BCELL_VS_BM_PLASMA_CELL_DN	5	5	15.925	up	0.0064516	3.1e-07	4.4891e-06	TPM4	TIMP1/LAMP2/SLC1A4	TIMP1/LAMP2/TYMP/GARS1/SLC1A4
Cellular	GSEA	GSE22886_IGM_MEMORY_BCELL_VS_BM_PLASMA_CELL_DN	3	3	15.925	up	0.0064516	6.0857e-06	0.00055134	TPM4/BST2	RAB9A;RAB9B/MVD/BST2	CD9/MVD/BST2
Cellular	GSEA	GSE22886_IGG_IGA_MEMORY_BCELL_VS_BM_PLASMA_CELL_DN	5	5	15.925	up	0.0064516	0.0019582	4.4891e-06	MYL6;MYL6B/BST2	TIMP1/PSAP/SLC1A4/MVD/MYL6;MYL6B/BST2	TIMP1/PSAP/SLC1A4/MVD/BST2
Cellular	GSEA	GSE20366_EX_VIVO_VS_DEC205_CONVERSION_UP	5	5	15.925	up	0.0064516	1.4436e-08	4.4891e-06	RIGI	IFIT3/RIGI/ACSS2	SLC2A14;SLC2A3/IDI1;IDI2/NSDHL/ATP6V0A1/ACSS2
Cellular	GSEA	GSE20366_EX_VIVO_VS_DEC205_CONVERSION_NAIVE_CD4_TCELL_DN	7	7	15.925	up	0.0064516	1.4436e-08	3.1613e-08	NRP1	MAP1LC3A;MAP1LC3B;MAP1LC3B2/NRP1/PRNP/SLC38A2/SQOR	MAP1LC3A;MAP1LC3B;MAP1LC3B2/NRP1/MACROH2A1;MACROH2A2/PRNP/H2AZ1;H2AZ2/SLC38A2/SQOR
Cellular	GSEA	GSE20715_0H_VS_24H_OZONE_LUNG_DN	4	4	15.925	up	0.0064516	0.0019582	4.9879e-05	MYL6;MYL6B	PLXNA2/TIMP1/GSN/MYL6;MYL6B/SLC38A2	TIMP1/GSN/FASN/SLC38A2
Cellular	GSEA	GSE20366_TREG_VS_TCONV_UP	2	2	15.925	up	0.0064516	0.0019582	0.0059549	NRP1	NRP1/PRNP	NRP1/PRNP
Cellular	GSEA	GSE20366_TREG_VS_NAIVE_CD4_TCELL_HOMEOSTATIC_CONVERSION_UP	4	4	15.925	up	0.0064516	0.00011102	4.9879e-05	S100A6/NDRG1	PRNP/S100A6/NDRG1	PRNP/H2AZ1;H2AZ2/SLC2A14;SLC2A3/NDRG1
Cellular	GSEA	GSE22886_NAIVE_CD4_TCELL_VS_12H_ACT_TH2_UP	4	4	15.925	up	6.3986e-06	3.1e-07	4.9879e-05	SRSF5	APP/VAT1	APP/SRSF5/STIM1/VAT1
Cellular	GSEA	GSE22886_UNSTIM_VS_IL15_STIM_NKCELL_UP	6	6	15.925	up	0.00022223	3.1e-07	3.8184e-07	SRSF5	APP/PBXIP1/PARP4	RBP4/APP/SRSF5/PBXIP1/NIPSNAP1/PARP4
Cellular	GSEA	GSE24142_ADULT_VS_FETAL_EARLY_THYMIC_PROGENITOR_UP	2	2	15.925	up	0.0064516	0.0019582	0.0059549	MYL6;MYL6B/NDRG1	MYL6;MYL6B/NDRG1	ANXA4/NDRG1
Cellular	GSEA	GSE24026_PD1_LIGATION_VS_CTRL_IN_ACT_TCELL_LINE_UP	6	6	15.925	up	6.3986e-06	3.1e-07	3.8184e-07	GABARAPL2/BST2	IFIT3/MYL12A;MYL12B/TIMP1/NT5E/GABARAPL2/BST2/ISG20	TIMP1/HLA-A;HLA-E;HLA-F;HLA-G/CD63/FDPS/NT5E/BST2
Cellular	GSEA	GSE24142_DN2_VS_DN3_THYMOCYTE_ADULT_UP	2	2	15.925	up	0.0064516	0.00011102	0.0059549	S100A6	ALDH1A1;ALDH2/S100A6	CPD/ALDH1A1;ALDH2
Cellular	GSEA	GSE24634_IL4_VS_CTRL_TREATED_NAIVE_CD4_TCELL_DAY10_DN	10	10	15.925	up	0.0064516	6.0857e-06	1.6434e-11	NRP1	NRP1/IFIT3/APP/WARS1/GRN/PLAUR/TPBG/CDCP1/SQOR	NRP1/CPD/APP/ANXA4/WARS1/GRN/PLAUR/TPBG/CDCP1/SQOR
Cellular	GSEA	GSE24142_EARLY_THYMIC_PROGENITOR_VS_DN3_THYMOCYTE_UP	3	3	15.925	up	0.0064516	0.0019582	0.00055134	S100A6	APP/GSN/S100A6/RNF149	APP/GSN/CD9
Cellular	GSEA	GSE24142_EARLY_THYMIC_PROGENITOR_VS_DN3_THYMOCYTE_DN	6	6	15.925	up	0.0064516	0.0019582	3.8184e-07	NRP1	NRP1/PRNP	NRP1/PRNP/EPCAM/HIBADH/PLD3/TPRKB
Cellular	GSEA	GSE24142_EARLY_THYMIC_PROGENITOR_VS_DN3_THYMOCYTE_ADULT_UP	6	6	15.925	up	0.00022223	0.0019582	3.8184e-07	S100A6	S100A6/GRN/PLAUR	HLA-A;HLA-E;HLA-F;HLA-G/ICAM1/ANXA4/GRN/PLAUR/FAM114A1
Cellular	GSEA	GSE22886_NAIVE_TCELL_VS_DC_DN	10	10	15.925	up	0.0064516	6.0857e-06	1.6434e-11	NRP1/TPM4	NRP1/ALDH1A1;ALDH2/LAMP2/ANPEP	SDCBP/NRP1/MACROH2A1;MACROH2A2/CSTB/ALDH1A1;ALDH2/LAMP2/ANPEP/CYP51A1/ATP6V1F/NCSTN
Cellular	GSEA	GAVIN_FOXP3_TARGETS_CLUSTER_T4	3	3	15.925	up	0.00022223	1.9013e-15	0.00055134	NRP1	NRP1/NT5E	NRP1/ITGB1/NT5E
Cellular	GSEA	GAVIN_FOXP3_TARGETS_CLUSTER_P7	3	3	15.925	up	0.00022223	6.0857e-06	0.00055134	TMSB10	PRNP/APP/NT5E	PRNP/APP/NT5E
Cellular	GSEA	GGCAGTG,MIR-324-3P	4	4	15.925	up	0.0064516	3.1e-07	4.9879e-05	NRP1	NRP1/SLC20A1;SLC20A2/SLC38A2	NRP1/INA/SLC20A1;SLC20A2/SLC38A2
Cellular	GSEA	GEORGANTAS_HSC_MARKERS	8	8	15.925	up	0.00022223	3.1e-07	2.6556e-09	BST2	BST2/PBXIP1	H2BC1;H2BC10;H2BC12;H2BC12L;H2BC13;H2BC14;H2BC15;H2BC18;H2BC4;H2BC5;H2BC6;H2BC7;H2BC8;H2BC9;H2BK1/HLA-A;HLA-E;HLA-F;HLA-G/H2BC11;H2BC17;H2BC21;H2BC26;H2BC3/H1-0/H2AC11;H2AC12;H2AC13;H2AC14;H2AC15;H2AC16;H2AC17;H2AC18;H2AC19;H2AC20;H2AC7;H2AJ/BST2/IDI1;IDI2/PBXIP1
Cellular	GSEA	FRASOR_RESPONSE_TO_ESTRADIOL_DN	5	5	15.925	up	0.00022223	1.4436e-08	4.4891e-06	NDRG1	STXBP1/ECH1/NDRG1	H2BC11;H2BC17;H2BC21;H2BC26;H2BC3/H2AC11;H2AC12;H2AC13;H2AC14;H2AC15;H2AC16;H2AC17;H2AC18;H2AC19;H2AC20;H2AC7;H2AJ/STXBP1/ECH1/NDRG1
Cellular	GSEA	FOSTER_TOLERANT_MACROPHAGE_UP	4	4	15.925	up	0.0064516	0.0019582	4.9879e-05	BST2	PRDX5/GLRX/BST2/RNF149/ISG20	PRDX5/GLRX/BST2/SLC7A11
Cellular	GSEA	FOSTER_TOLERANT_MACROPHAGE_DN	7	7	15.925	up	0.0064516	1.2421e-12	3.1613e-08	RIGI/TPM4	RIGI/PLAUR/TPBG	TNC/PLAUR/CAMK2D/TPBG/SLC39A14/LRRFIP1;LRRFIP2/F11R
Cellular	GSEA	FORTSCHEGGER_PHF8_TARGETS_DN	17	17	15.925	up	0.0064516	6.6765e-10	1.1285e-19	RIGI/S100A6	IFIT3/DYSF/RIGI/S100A6/NT5E/GLRX/MVP/AHNAK2/ISG20/ACAT2/ACSS2/SQOR	SDCBP/FN1/H1-0/NT5E/CD9/GLRX/LSS/SQLE/MVP/FAHD1/AHNAK2/VAMP8/ACAT2/EPB41;EPB41L1/ACSS2/F11R/SQOR
Cellular	GSEA	FUJII_YBX1_TARGETS_UP	2	2	15.925	up	0.0064516	2.8637e-11	0.0059549	S100A6	S100A6/WARS1/MVP	WARS1/MVP
Cellular	GSEA	FULCHER_INFLAMMATORY_RESPONSE_LECTIN_VS_LPS_DN	6	6	15.925	up	0.00022223	2.8637e-11	3.8184e-07	RIGI	IFIT3/DYSF/RIGI/ALDH1A1;ALDH2/LGALS3BP/ISG20	H2BC1;H2BC10;H2BC12;H2BC12L;H2BC13;H2BC14;H2BC15;H2BC18;H2BC4;H2BC5;H2BC6;H2BC7;H2BC8;H2BC9;H2BK1/MACROH2A1;MACROH2A2/ALDH1A1;ALDH2/LGALS3BP/CYP51A1/CERT1
Cellular	GSEA	GAUSSMANN_MLL_AF4_FUSION_TARGETS_A_UP	5	5	15.925	up	0.0064516	4.7923e-14	4.4891e-06	NRP1	NRP1/PLXNA2/SLC20A1;SLC20A2	NRP1/HLA-A;HLA-E;HLA-F;HLA-G/GNPDA2/SLC20A1;SLC20A2/HTRA1
Cellular	GSEA	GARY_CD5_TARGETS_UP	28	28	15.925	up	0.0064516	0.0019582	9.1292e-33	TPM4/WBP2	MAP1LC3A;MAP1LC3B;MAP1LC3B2/LDLR;LRP8/WARS1/FDFT1/SLC1A4/PCK1;PCK2/WBP2/PBXIP1/SLC38A2/DHCR7	MAP1LC3A;MAP1LC3B;MAP1LC3B2/SDCBP/FLOT1/LDLR;LRP8/HLA-A;HLA-E;HLA-F;HLA-G/ICAM1/CD55/SLC2A14;SLC2A3/WARS1/HIBADH/FDFT1/GARS1/SLC1A4/LSS/FASN/SLC25A1/ACLY/CAMK2D/SQLE/LPIN1;LPIN2/PCK1;PCK2/CYP51A1/WBP2/PBXIP1/SLC38A2/DHCR7/SLC7A11/PSAT1
Cellular	GSEA	GRAESSMANN_RESPONSE_TO_MC_AND_DOXORUBICIN_UP	15	15	15.925	up	0.0064516	0.0019582	2.8067e-17	CRAT	MAP1LC3A;MAP1LC3B;MAP1LC3B2/IDH1/ALDH1A1;ALDH2/GSN/JUP/CRAT/LGALS3BP/SLC20A1;SLC20A2	MAP1LC3A;MAP1LC3B;MAP1LC3B2/IDH1/CSTB/ALDH1A1;ALDH2/GSN/CD55/JUP/CRAT/LGALS3BP/STIM1/LPIN1;LPIN2/SLC20A1;SLC20A2/H2AC25;H2AC4;H2AC6;H2AC8/PCYOX1/F11R
Cellular	GSEA	GRAESSMANN_APOPTOSIS_BY_SERUM_DEPRIVATION_DN	4	4	15.925	up	0.0064516	0.00011102	4.9879e-05	NDRG1	MAP1LC3A;MAP1LC3B;MAP1LC3B2/SLC1A4/NDRG1/ISG20	MAP1LC3A;MAP1LC3B;MAP1LC3B2/SLC1A4/LPIN1;LPIN2/NDRG1
Cellular	GSEA	GOZGIT_ESR1_TARGETS_DN	13	13	15.925	up	6.3986e-06	0.0019582	5.927e-15	NRP1/S100A6	NRP1/IFIT3/TIMP1/PRNP/GSN/S100A6/THBD/MVP/ISG20/VAT1	NRP1/MPZL1/TIMP1/PRNP/GSN/H2BC11;H2BC17;H2BC21;H2BC26;H2BC3/THBD/H2AC11;H2AC12;H2AC13;H2AC14;H2AC15;H2AC16;H2AC17;H2AC18;H2AC19;H2AC20;H2AC7;H2AJ/LPIN1;LPIN2/MVP/FAM114A1/VAT1/EPB41;EPB41L1
Cellular	GSEA	GOTZMANN_EPITHELIAL_TO_MESENCHYMAL_TRANSITION_UP	4	4	15.925	up	0.0064516	0.0019582	4.9879e-05	S100A6	TIMP1/S100A6	TIMP1/FN1/ITGB1/TNC
Cellular	GSEA	GOLDRATH_NAIVE_VS_MEMORY_CD8_TCELL_DN	4	4	15.925	up	1.4644e-07	6.7194e-17	4.9879e-05	NRP1/S100A6/GABARAPL2	NRP1/S100A6/GLRX/GABARAPL2	NRP1/ITGB1/GLRX/LPIN1;LPIN2
Cellular	GSEA	GRAESSMANN_RESPONSE_TO_MC_AND_SERUM_DEPRIVATION_UP	3	3	15.925	up	0.00022223	0.00011102	0.00055134	BST2	IFIT3/LGALS3BP/BST2	HLA-A;HLA-E;HLA-F;HLA-G/LGALS3BP/BST2
Cellular	GSEA	GROSS_HYPOXIA_VIA_ELK3_DN	9	9	15.925	up	0.0064516	0.00011102	2.1134e-10	NDRG1	THBD/LAMP2/ANPEP/PRDX5/SLC20A1;SLC20A2/NDRG1	THBD/LAMP2/ANPEP/TNC/PRDX5/SLC39A14/SLC20A1;SLC20A2/NDRG1/SLC7A11
Cellular	GSEA	GROSS_HYPOXIA_VIA_ELK3_AND_HIF1A_UP	3	3	15.925	up	0.00022223	0.0019582	0.00055134	NDRG1	PRDX5/NDRG1	TNC/PRDX5/NDRG1
Cellular	GSEA	GNATENKO_PLATELET_SIGNATURE	5	5	15.925	up	0.0064516	0.00011102	4.4891e-06	PTMA/MYL6;MYL6B	MYL12A;MYL12B/MYL6;MYL6B	H2BC1;H2BC10;H2BC12;H2BC12L;H2BC13;H2BC14;H2BC15;H2BC18;H2BC4;H2BC5;H2BC6;H2BC7;H2BC8;H2BC9;H2BK1/HLA-A;HLA-E;HLA-F;HLA-G/H2BC11;H2BC17;H2BC21;H2BC26;H2BC3/H2AC11;H2AC12;H2AC13;H2AC14;H2AC15;H2AC16;H2AC17;H2AC18;H2AC19;H2AC20;H2AC7;H2AJ/H2AC25;H2AC4;H2AC6;H2AC8
Cellular	GSEA	GOBERT_OLIGODENDROCYTE_DIFFERENTIATION_DN	17	17	15.925	up	0.0064516	3.1e-07	1.1285e-19	NDRG1	MAP1LC3A;MAP1LC3B;MAP1LC3B2/ATP6V1G1;ATP6V1G2/PRNP/TPBG/NDRG1/VAT1	MAP1LC3A;MAP1LC3B;MAP1LC3B2/H2BC1;H2BC10;H2BC12;H2BC12L;H2BC13;H2BC14;H2BC15;H2BC18;H2BC4;H2BC5;H2BC6;H2BC7;H2BC8;H2BC9;H2BK1/ATP6V1G1;ATP6V1G2/MPZL1/PRNP/H2BC11;H2BC17;H2BC21;H2BC26;H2BC3/H2AZ1;H2AZ2/SLC2A14;SLC2A3/CD9/CAMK2D/TPBG/NDRG1/HTRA1/H2AC25;H2AC4;H2AC6;H2AC8/VAT1/EPB41;EPB41L1/CERT1
Cellular	GSEA	DER_IFN_GAMMA_RESPONSE_UP	5	5	15.925	up	0.0064516	0.0019582	4.4891e-06	BST2	IFIT3/BST2/VAT1	SDCBP/HLA-A;HLA-E;HLA-F;HLA-G/ICAM1/BST2/VAT1
Cellular	GSEA	DER_IFN_BETA_RESPONSE_UP	6	6	15.925	up	0.0064516	0.00011102	3.8184e-07	BST2	IFIT3/PLAUR/BST2/PARP4	HLA-A;HLA-E;HLA-F;HLA-G/ITGA2/PLAUR/BST2/ADAM9/PARP4
Cellular	GSEA	DER_IFN_ALPHA_RESPONSE_UP	3	3	15.925	up	0.0064516	0.00011102	0.00055134	BST2	IFIT3/BST2	SDCBP/HLA-A;HLA-E;HLA-F;HLA-G/BST2
Cellular	GSEA	DEMAGALHAES_AGING_UP	3	3	15.925	up	0.0064516	0.0019582	0.00055134	S100A6/NDRG1	S100A6/NDRG1/VAT1	HLA-A;HLA-E;HLA-F;HLA-G/NDRG1/VAT1
Cellular	GSEA	DEBIASI_APOPTOSIS_BY_REOVIRUS_INFECTION_UP	8	8	15.925	up	0.0064516	3.1e-07	2.6556e-09	BST2	IFIT3/BST2/PCK1;PCK2/ISG20	H2BC1;H2BC10;H2BC12;H2BC12L;H2BC13;H2BC14;H2BC15;H2BC18;H2BC4;H2BC5;H2BC6;H2BC7;H2BC8;H2BC9;H2BK1/H2BC11;H2BC17;H2BC21;H2BC26;H2BC3/H1-0/CD55/H2AC11;H2AC12;H2AC13;H2AC14;H2AC15;H2AC16;H2AC17;H2AC18;H2AC19;H2AC20;H2AC7;H2AJ/SLC2A14;SLC2A3/BST2/PCK1;PCK2
Cellular	GSEA	DODD_NASOPHARYNGEAL_CARCINOMA_UP	20	20	15.925	up	0.0064516	0.00011102	3.1222e-23	S100A6/CRAT	MAP1LC3A;MAP1LC3B;MAP1LC3B2/MYL12A;MYL12B/TSPAN3/ALDH1A1;ALDH2/GSN/S100A6/PRDX5/CRAT/APLP2/MVP/AHNAK2/SLC20A1;SLC20A2	MAP1LC3A;MAP1LC3B;MAP1LC3B2/H2BC1;H2BC10;H2BC12;H2BC12L;H2BC13;H2BC14;H2BC15;H2BC18;H2BC4;H2BC5;H2BC6;H2BC7;H2BC8;H2BC9;H2BK1/CSTB/ALDH1A1;ALDH2/GSN/H2BC11;H2BC17;H2BC21;H2BC26;H2BC3/CD55/H2AC11;H2AC12;H2AC13;H2AC14;H2AC15;H2AC16;H2AC17;H2AC18;H2AC19;H2AC20;H2AC7;H2AJ/POR/PRDX5/CRAT/APLP2/STIM1/MVP/LRRFIP1;LRRFIP2/AHNAK2/SLC20A1;SLC20A2/VAMP8/EPB41;EPB41L1/CERT1
Cellular	GSEA	DEBIASI_APOPTOSIS_BY_REOVIRUS_INFECTION_DN	14	14	15.925	up	0.0064516	3.1e-07	4.0749e-16	ADD2	PODXL/IDH1/LDLR;LRP8/ECH1/DHCR7/PARP4	PODXL/IDH1/LDLR;LRP8/H2AZ1;H2AZ2/POR/CD9/LSS/ECH1/SQLE/NSDHL/FAM114A1/PNPLA6;PNPLA7/DHCR7/PARP4
Cellular	GSEA	DANG_MYC_TARGETS_DN	4	4	15.925	up	0.00022223	0.00011102	4.9879e-05	NDRG1	APP/NDRG1	APP/ITGB1/LAMP1/NDRG1
Cellular	GSEA	CYTOSKELETAL_PROTEIN_BINDING	3	3	15.925	up	0.0064516	3.1e-07	0.00055134	ADD2/GABARAPL2	PRNP/JUP/GABARAPL2	PRNP/JUP/ARL8A
Cellular	GSEA	DAVICIONI_MOLECULAR_ARMS_VS_ERMS_DN	4	4	15.925	up	0.00022223	6.0857e-06	4.9879e-05	BST2	APLP2/BST2/TPBG	APLP2/BST2/TPBG/SLC39A14
Cellular	GSEA	DAVICIONI_TARGETS_OF_PAX_FOXO1_FUSIONS_UP	7	7	15.925	up	0.0064516	0.0019582	3.1613e-08	TPM4/NDRG1	MAP1LC3A;MAP1LC3B;MAP1LC3B2/TIMP1/TPBG/AACS/NDRG1/ACAT2	MAP1LC3A;MAP1LC3B;MAP1LC3B2/ADAM10/TIMP1/CD9/TPBG/NDRG1/ACAT2
Cellular	GSEA	DURAND_STROMA_MAX_UP	5	5	15.925	up	0.0064516	0.0019582	4.4891e-06	NDRG1	PODXL/PLXNA2/JUP/GLRX/NDRG1/PBXIP1	PODXL/JUP/GLRX/NDRG1/PBXIP1
Cellular	GSEA	DURCHDEWALD_SKIN_CARCINOGENESIS_DN	8	8	15.925	up	0.00022223	0.00011102	2.6556e-09	ADD2/TPM4	LDLR;LRP8/ATP2C1/APLP2/LGALS3BP/TPBG	LDLR;LRP8/ITGB1/APLP2/LGALS3BP/CAMK2D/TPBG/SQLE/NSDHL
Cellular	GSEA	ERB2_UP.V1_UP	3	3	15.925	up	0.0064516	0.0019582	0.00055134	S100A6/NDRG1	S100A6/MVD/NDRG1	SDCBP/MVD/NDRG1
Cellular	GSEA	ESC_V6.5_UP_LATE.V1_UP	10	10	15.925	up	0.0064516	0.00011102	1.6434e-11	NDRG1	PODXL/APOB/APP/NDRG1	PODXL/RBP4/APOB/APP/H1-0/CD55/LPIN1;LPIN2/NDRG1/VAMP8/EPB41;EPB41L1
Cellular	GSEA	ESC_V6.5_UP_LATE.V1_DN	3	3	15.925	up	0.0064516	0.00011102	0.00055134	S100A6	TIMP1/S100A6/ECH1	TIMP1/ICAM1/ECH1
Cellular	GSEA	FARMER_BREAST_CANCER_APOCRINE_VS_LUMINAL	14	14	15.925	up	0.00022223	3.1e-07	4.0749e-16	MYL6;MYL6B/BST2/NDRG1	TSPAN3/IDH1/FDFT1/MYL6;MYL6B/APLP2/BST2/NDRG1/DHCR7	IDH1/MPZL1/CSTB/DBI/G6PD/FDFT1/FASN/APLP2/BST2/ADAM9/PSME4/NDRG1/MCCC1/DHCR7
Cellular	GSEA	FLECHNER_BIOPSY_KIDNEY_TRANSPLANT_REJECTED_VS_OK_DN	19	19	15.925	up	0.00022223	0.00011102	4.8872e-22	NDRG1	PODXL/IDH1/PRNP/ALDH1A1;ALDH2/ANPEP/GLRX/APLP2/ECH1/PCK1;PCK2/NDRG1/VAT1/SERINC1	PODXL/IDH1/RBP4/PRNP/ALDH1A1;ALDH2/H2AZ1;H2AZ2/ANPEP/EPCAM/CD9/GLRX/SLC25A1/APLP2/ECH1/SLC39A14/PCK1;PCK2/NDRG1/HTRA1/VAT1/SERINC1
Cellular	GSEA	FLECHNER_BIOPSY_KIDNEY_TRANSPLANT_OK_VS_DONOR_UP	18	18	15.925	up	0.00022223	0.00011102	7.6252e-21	PTMA	IDH1/GSN/LAMP2/CD46/GLRX/APLP2/MVP/PCK1;PCK2/VAT1/SERINC1	SDCBP/IDH1/RBP4/HLA-A;HLA-E;HLA-F;HLA-G/GSN/ANXA4/H2AZ1;H2AZ2/LAMP2/CD46/CD9/GLRX/SLC25A1/APLP2/MVP/PCK1;PCK2/LRRFIP1;LRRFIP2/VAT1/SERINC1
Cellular	GSEA	FEVR_CTNNB1_TARGETS_UP	22	22	15.925	up	0.0064516	1.4436e-08	1.2513e-25	S100A6/CRAT/WBP2	IFIT3/ALDH1A1;ALDH2/GSN/S100A6/FDFT1/CRAT/MVD/STXBP1/MVP/SLC20A1;SLC20A2/WBP2/VAT1	FLOT1/FN1/HLA-A;HLA-E;HLA-F;HLA-G/ALDH1A1;ALDH2/GSN/H2AC11;H2AC12;H2AC13;H2AC14;H2AC15;H2AC16;H2AC17;H2AC18;H2AC19;H2AC20;H2AC7;H2AJ/POR/TYMP/FDFT1/CRAT/GNPDA1/LSS/MVD/STXBP1/LPIN1;LPIN2/MVP/CYP51A1/FAM114A1/SLC20A1;SLC20A2/WBP2/VAT1/F11R
Cellular	GSEA	ELVIDGE_HIF1A_TARGETS_DN	3	3	15.925	up	0.00022223	4.7923e-14	0.00055134	NDRG1	GLRX/AHNAK2/NDRG1/ISG20	GLRX/AHNAK2/NDRG1
Cellular	GSEA	ELVIDGE_HIF1A_AND_HIF2A_TARGETS_DN	4	4	15.925	up	0.0064516	0.00011102	4.9879e-05	NDRG1	GLRX/PLAUR/AHNAK2/NDRG1	GLRX/PLAUR/AHNAK2/NDRG1
Cellular	GSEA	EIF4E_UP	2	2	15.925	up	0.0064516	0.0019582	0.0059549	NDRG1	IDH1/NDRG1	IDH1/NDRG1
Cellular	GSEA	EBAUER_TARGETS_OF_PAX3_FOXO1_FUSION_UP	4	4	15.925	up	0.0064516	1.4436e-08	4.9879e-05	MYL6;MYL6B	MYL6;MYL6B/AHNAK2/PBXIP1/H2AC1;H2AX	HLA-A;HLA-E;HLA-F;HLA-G/AHNAK2/PBXIP1/H2AC1;H2AX
Cellular	GSEA	ELVIDGE_HYPOXIA_BY_DMOG_UP	4	4	15.925	up	0.0064516	6.6765e-10	4.9879e-05	S100A6/NDRG1	S100A6/GLRX/PLAUR/AHNAK2/NDRG1/ISG20	GLRX/PLAUR/AHNAK2/NDRG1
Cellular	GSEA	ELVIDGE_HYPOXIA_UP	4	4	15.925	up	0.0064516	6.6765e-10	4.9879e-05	S100A6/NDRG1	S100A6/GLRX/PLAUR/AHNAK2/NDRG1/ISG20	GLRX/PLAUR/AHNAK2/NDRG1
Cellular	GSEA	ENK_UV_RESPONSE_EPIDERMIS_DN	14	14	15.925	up	0.0064516	2.8637e-11	4.0749e-16	NDRG1	PLXNA2/ALDH1A1;ALDH2/GSN/THBD/GLRX/STXBP1/PLAUR/SLC20A1;SLC20A2/NDRG1/PBXIP1/ISG20	ALDH1A1;ALDH2/GSN/DBI/THBD/CD55/ITGA2/GLRX/LSS/STXBP1/PLAUR/LRRFIP1;LRRFIP2/SLC20A1;SLC20A2/NDRG1/PBXIP1
Cellular	GSEA	GSE1460_INTRATHYMIC_T_PROGENITOR_VS_NAIVE_CD4_TCELL_ADULT_BLOOD_DN	5	5	15.925	up	0.0064516	0.00011102	4.4891e-06	S100A6/NDRG1	TIMP1/S100A6/NDRG1	TIMP1/HLA-A;HLA-E;HLA-F;HLA-G/CD55/LPIN1;LPIN2/NDRG1
Cellular	GSEA	GSE14308_TH1_VS_TH17_UP	3	3	15.925	up	0.0064516	3.1e-07	0.00055134	MYL6;MYL6B	WARS1/MYL6;MYL6B/H2AC1;H2AX	HLA-A;HLA-E;HLA-F;HLA-G/WARS1/H2AC1;H2AX
Cellular	GSEA	GSE14350_IL2RB_KO_VS_WT_TREG_DN	7	7	15.925	up	0.0064516	1.4436e-08	3.1613e-08	NDRG1	NT5E/NDRG1/CDCP1	H1-0/ANXA4/EPCAM/NT5E/NSDHL/NDRG1/CDCP1
Cellular	GSEA	GSE16522_MEMORY_VS_NAIVE_CD8_TCELL_DN	9	9	15.925	up	0.0064516	0.0019582	2.1134e-10	NRP1/BST2/NDRG1	NRP1/BST2/RNF149/NDRG1	ADAM10/NRP1/CPD/EPCAM/GARS1/SLC25A1/PSPH/BST2/NDRG1
Cellular	GSEA	GSE16522_MEMORY_VS_NAIVE_ANTI_CD3CD28_STIM_CD8_TCELL_UP	7	7	15.925	up	0.00022223	0.00011102	3.1613e-08	MYL6;MYL6B	LDLR;LRP8/MYL6;MYL6B/ACSS2	LDLR;LRP8/HLA-A;HLA-E;HLA-F;HLA-G/H1-0/IDI1;IDI2/LPIN1;LPIN2/PLD3/ACSS2
Cellular	GSEA	GSE15930_STIM_VS_STIM_AND_TRICHOSTATINA_48H_CD8_T_CELL_UP	10	10	15.925	up	0.0064516	6.0857e-06	1.6434e-11	S100A6	PRNP/GSN/S100A6/CMAS/H2AC1;H2AX/SQOR	FLOT1/CSTB/PRNP/GSN/GNPDA1/ACLY/PLD3/CMAS/H2AC1;H2AX/SQOR
Cellular	GSEA	GSE15930_STIM_VS_STIM_AND_IL-12_48H_CD8_T_CELL_DN	6	6	15.925	up	0.0064516	0.0019582	3.8184e-07	S100A6	PRNP/S100A6/SQOR	FLOT1/PRNP/GNPDA1/LSS/SLC7A11/SQOR
Cellular	GSEA	GSE17721_0.5H_VS_12H_GARDIQUIMOD_BMDM_DN	5	5	15.925	up	0.0064516	4.7923e-14	4.4891e-06	NDRG1	PRDX5/NDRG1/SERINC1	ICAM1/PRDX5/NDRG1/H2AC25;H2AC4;H2AC6;H2AC8/SERINC1
Cellular	GSEA	GSE15733_BM_VS_SPLEEN_MEMORY_CD4_TCELL_UP	4	4	15.925	up	0.0064516	6.0857e-06	4.9879e-05	CRAT	CRAT/APLP2	MACROH2A1;MACROH2A2/ICAM1/CRAT/APLP2
Cellular	GSEA	GSE15324_NAIVE_VS_ACTIVATED_ELF4_KO_CD8_TCELL_UP	2	2	15.925	up	0.0064516	2.8637e-11	0.0059549	RIGI	RIGI/NT5E	NT5E/PNPLA6;PNPLA7
Cellular	GSEA	GSE15930_NAIVE_VS_72H_IN_VITRO_STIM_CD8_TCELL_UP	3	3	15.925	up	0.0064516	0.00011102	0.00055134	MYL6;MYL6B	MAP1LC3A;MAP1LC3B;MAP1LC3B2/APP/MYL6;MYL6B	MAP1LC3A;MAP1LC3B;MAP1LC3B2/APP/SLC7A11
Cellular	GSEA	GSE15930_NAIVE_VS_24H_IN_VITRO_STIM_CD8_TCELL_UP	4	4	15.925	up	0.0064516	6.0857e-06	4.9879e-05	MYL6;MYL6B	MAP1LC3A;MAP1LC3B;MAP1LC3B2/APP/PSAP/MYL6;MYL6B/SQOR	MAP1LC3A;MAP1LC3B;MAP1LC3B2/APP/PSAP/SQOR
Cellular	GSEA	GSE11924_TFH_VS_TH1_CD4_TCELL_UP	2	2	15.925	up	0.00022223	0.00011102	0.0059549	MYL6;MYL6B	IFIT3/MYL6;MYL6B/APLP2	APLP2/ARAP1
Cellular	GSEA	GSE11057_NAIVE_VS_MEMORY_CD4_TCELL_DN	5	5	15.925	up	0.00022223	0.00011102	4.4891e-06	MYL6;MYL6B/TPM4	TIMP1/MYL6;MYL6B/SQOR	TIMP1/ITGB1/ANXA4/SLC2A14;SLC2A3/SQOR
Cellular	GSEA	GSE11057_NAIVE_VS_EFF_MEMORY_CD4_TCELL_DN	5	5	15.925	up	0.0064516	0.00011102	4.4891e-06	MYL6;MYL6B/TPM4	MYL6;MYL6B/RNF149	ITGB1/CD63/ANXA4/SLC2A14;SLC2A3/TYMP
Cellular	GSEA	GSE10325_CD4_TCELL_VS_LUPUS_CD4_TCELL_DN	5	5	15.925	up	0.0064516	0.00011102	4.4891e-06	MYL6;MYL6B/TMSB10	IFIT3/LDLR;LRP8/LAMP2/WARS1/MYL6;MYL6B/LGALS3BP/ISG20	H2BC1;H2BC10;H2BC12;H2BC12L;H2BC13;H2BC14;H2BC15;H2BC18;H2BC4;H2BC5;H2BC6;H2BC7;H2BC8;H2BC9;H2BK1/LDLR;LRP8/LAMP2/WARS1/LGALS3BP
Cellular	GSEA	GSE10325_BCELL_VS_LUPUS_BCELL_DN	5	5	15.925	up	0.00022223	3.1e-07	4.4891e-06	MYL6;MYL6B	IFIT3/LDLR;LRP8/LAMP2/WARS1/GLRX/MYL6;MYL6B/ISG20	LDLR;LRP8/HLA-A;HLA-E;HLA-F;HLA-G/LAMP2/WARS1/GLRX
Cellular	GSEA	GSE10325_LUPUS_BCELL_VS_LUPUS_MYELOID_DN	11	11	15.925	up	0.0064516	0.0019582	1.1934e-12	S100A6	TIMP1/ALDH1A1;ALDH2/S100A6/PSAP/ITGA5/ANPEP/PLAUR/APLP2	SDCBP/MACROH2A1;MACROH2A2/CPD/TIMP1/ALDH1A1;ALDH2/PSAP/ITGA5/LAMP1/ANPEP/PLAUR/APLP2
Cellular	GSEA	GSE10325_LUPUS_CD4_TCELL_VS_LUPUS_BCELL_UP	5	5	15.925	up	0.0064516	0.00011102	4.4891e-06	NDRG1	TIMP1/NDRG1/PBXIP1	CPD/TIMP1/LPIN1;LPIN2/NDRG1/PBXIP1
Cellular	GSEA	GSE11057_NAIVE_CD4_VS_PBMC_CD4_TCELL_DN	4	4	15.925	up	0.00022223	3.1e-07	4.9879e-05	MYL6;MYL6B	DYSF/CLTA/MYL6;MYL6B/RNF149/TMEM59	ANXA4/CD9/H2AC25;H2AC4;H2AC6;H2AC8/TMEM59
Cellular	GSEA	GSE10325_MYELOID_VS_LUPUS_MYELOID_DN	9	9	15.925	up	0.00022223	3.1e-07	2.1134e-10	TMSB10	IFIT3/LDLR;LRP8/JUP/LGALS3BP/SLC38A2	LDLR;LRP8/HLA-A;HLA-E;HLA-F;HLA-G/CD63/SLC2A14;SLC2A3/LAMP1/JUP/GNPDA1/LGALS3BP/SLC38A2
Cellular	GSEA	GSE12845_IGD_NEG_BLOOD_VS_PRE_GC_TONSIL_BCELL_UP	5	5	15.925	up	0.0064516	0.00011102	4.4891e-06	S100A6/TMSB10	S100A6/PCK1;PCK2/ISG20	H2BC1;H2BC10;H2BC12;H2BC12L;H2BC13;H2BC14;H2BC15;H2BC18;H2BC4;H2BC5;H2BC6;H2BC7;H2BC8;H2BC9;H2BK1/ITGB1/EBP/PCK1;PCK2/H2AC25;H2AC4;H2AC6;H2AC8
Cellular	GSEA	GSE13485_PRE_VS_POST_YF17D_VACCINATION_PBMC_DN	4	4	15.925	up	0.0064516	0.0019582	4.9879e-05	RIGI/BST2	IFIT3/IDH1/RIGI/LGALS3BP/BST2	IDH1/GNPDA1/LGALS3BP/BST2
Cellular	GSEA	GSE13485_DAY1_VS_DAY21_YF17D_VACCINE_PBMC_UP	2	2	15.925	up	0.0064516	3.1e-07	0.0059549	WBP2	APLP2/WBP2	APLP2/WBP2
Cellular	GSEA	GSE13484_UNSTIM_VS_3H_YF17D_VACCINE_STIM_PBMC_DN	4	4	15.925	up	0.0064516	0.0019582	4.9879e-05	TPM4/BST2	MYL12A;MYL12B/LAMP2/BST2/SLC38A2	LAMP2/BST2/ADAM9/SLC38A2
Cellular	GSEA	GSE14000_UNSTIM_VS_4H_LPS_DC_DN	4	4	15.925	up	0.0064516	0.0019582	4.9879e-05	RIGI/BST2	IFIT3/RIGI/WARS1/BST2/ISG20	WARS1/TNC/BST2/LRRFIP1;LRRFIP2
Cellular	GSEA	GSE13738_TCR_VS_BYSTANDER_ACTIVATED_CD4_TCELL_DN	4	4	15.925	up	0.0064516	0.00011102	4.9879e-05	NDRG1	TPBG/NDRG1	ITGB1/TPBG/NDRG1/PCYOX1
Cellular	GSEA	GSE13484_12H_VS_3H_YF17D_VACCINE_STIM_PBMC_DN	7	7	15.925	up	0.0064516	0.00011102	3.1613e-08	S100A6	PRNP/S100A6/PSAP/PCK1;PCK2/PARP4	PRNP/ICAM1/H2BC11;H2BC17;H2BC21;H2BC26;H2BC3/PSAP/PCK1;PCK2/H2AC25;H2AC4;H2AC6;H2AC8/PARP4
Cellular	GSEA	GSE13484_12H_UNSTIM_VS_YF17D_VACCINE_STIM_PBMC_UP	7	7	15.925	up	0.0064516	1.4436e-08	3.1613e-08	S100A6	GSN/S100A6/PSAP	MACROH2A1;MACROH2A2/GSN/PSAP/PSME4/RDH11/VAMP8/PCYOX1
Cellular	GSEA	GSE13306_RA_VS_UNTREATED_MEM_CD4_TCELL_DN	6	6	15.925	up	0.0064516	0.00011102	3.8184e-07	NDRG1	SLC1A4/NDRG1/ACAT2	H1-0/GARS1/SLC1A4/LPIN1;LPIN2/NDRG1/ACAT2
Cellular	GSEA	GSE12845_PRE_GC_VS_DARKZONE_GC_TONSIL_BCELL_UP	3	3	15.925	up	0.0064516	6.0857e-06	0.00055134	TMSB10	PSAP/PCK1;PCK2	HLA-A;HLA-E;HLA-F;HLA-G/PSAP/PCK1;PCK2
Cellular	GSEA	GSE12845_NAIVE_VS_PRE_GC_TONSIL_BCELL_UP	4	4	15.925	up	0.0064516	3.1e-07	4.9879e-05	WBP2	PLXNA2/NT5E/WBP2	SLC2A14;SLC2A3/NT5E/WBP2/ARAP1
Cellular	GSEA	KIM_WT1_TARGETS_UP	6	6	15.925	up	0.0064516	0.00011102	3.8184e-07	SRSF5	APP/PLAUR/TPBG/SLC20A1;SLC20A2	APP/PLAUR/SRSF5/TPBG/CYP51A1/SLC20A1;SLC20A2
Cellular	GSEA	KOINUMA_TARGETS_OF_SMAD2_OR_SMAD3	22	22	15.925	up	0.0064516	6.6765e-10	1.2513e-25	NDRG1	PLXNA2/PRNP/THBD/JUP/NT5E/ECH1/SLC20A1;SLC20A2/NDRG1/SLC38A2/CLIP2/PARP4	FLOT1/MPZL1/PRNP/ITGB1/H2BC11;H2BC17;H2BC21;H2BC26;H2BC3/THBD/CD55/ANXA4/H2AZ1;H2AZ2/H2AC11;H2AC12;H2AC13;H2AC14;H2AC15;H2AC16;H2AC17;H2AC18;H2AC19;H2AC20;H2AC7;H2AJ/JUP/ITGA2/NT5E/TNC/ECH1/RDH11/SLC20A1;SLC20A2/NDRG1/SLC38A2/CLIP2/PARP4/F11R
Cellular	GSEA	KONDO_EZH2_TARGETS	5	5	15.925	up	0.0064516	0.00011102	4.4891e-06	NRP1/GABARAPL2	NRP1/IFIT3/APP/NT5E/GABARAPL2/PCK1;PCK2	NRP1/RBP4/APP/NT5E/PCK1;PCK2
Cellular	GSEA	KRAS.600_UP.V1_UP	6	6	15.925	up	0.0064516	0.00011102	3.8184e-07	NRP1	NRP1/ANPEP/GLRX	NRP1/RBP4/H2BC11;H2BC17;H2BC21;H2BC26;H2BC3/ANPEP/ITGA2/GLRX
Cellular	GSEA	KIM_MYC_AMPLIFICATION_TARGETS_DN	2	2	15.925	up	0.00022223	0.0019582	0.0059549	RIGI	PLXNA2/RIGI	LAMP1/F11R
Cellular	GSEA	KEGG_PEROXISOME	4	4	15.925	up	0.00022223	0.0019582	4.9879e-05	CRAT	IDH1/PRDX5/CRAT/ECH1	IDH1/PRDX5/CRAT/ECH1
Cellular	GSEA	KIM_BIPOLAR_DISORDER_OLIGODENDROCYTE_DENSITY_CORR_UP	21	21	15.925	up	0.0064516	6.0857e-06	1.9846e-24	GABARAPL2/MYL6;MYL6B/WBP2/TTC1	MYL12A;MYL12B/TSPAN3/PRNP/ALDH1A1;ALDH2/PSAP/CLTA/GRN/SLC1A4/GABARAPL2/MYL6;MYL6B/STXBP1/APLP2/ECH1/WBP2/TTC1/TMEM59	MACROH2A1;MACROH2A2/PRNP/ALDH1A1;ALDH2/PSAP/FDPS/GRN/GARS1/SLC1A4/GNPDA1/STXBP1/APLP2/ECH1/IDI1;IDI2/LPIN1;LPIN2/INA/ATP6V1F/PNPLA6;PNPLA7/HTRA1/WBP2/TMEM59/RABAC1
Cellular	GSEA	LEE_AGING_NEOCORTEX_UP	4	4	15.925	up	0.0064516	0.00011102	4.9879e-05	NDRG1	LGALS3BP/NDRG1	CD9/LGALS3BP/NDRG1/PSAT1
Cellular	GSEA	LEADING_EDGE	2	2	15.925	up	0.0064516	0.00011102	0.0059549	S100A6	S100A6/ITGA5	ITGB1/ITGA5
Cellular	GSEA	LE_EGR2_TARGETS_DN	13	13	15.925	up	0.00022223	0.0019582	5.927e-15	NDRG1	FDFT1/MVD/PCK1;PCK2/NDRG1	ADAM10/CD55/FDPS/CD9/FDFT1/LSS/SLC25A1/MVD/IDI1;IDI2/NSDHL/PCK1;PCK2/CYP51A1/NDRG1
Cellular	GSEA	LEE_LIVER_CANCER_SURVIVAL_UP	3	3	15.925	up	0.0064516	0.00011102	0.00055134	CRAT	CRAT/PCK1;PCK2	CRAT/LPIN1;LPIN2/PCK1;PCK2
Cellular	GSEA	LANDIS_ERBB2_BREAST_TUMORS_65_DN	3	3	15.925	up	0.0064516	0.00011102	0.00055134	NRP1	NRP1/APLP2	NRP1/APLP2/HTRA1
Cellular	GSEA	LANDIS_ERBB2_BREAST_TUMORS_324_DN	8	8	15.925	up	0.0064516	1.4436e-08	2.6556e-09	NRP1/S100A6	NRP1/IDH1/S100A6/THBD/APLP2/SQOR	NRP1/IDH1/THBD/APLP2/LPIN1;LPIN2/HTRA1/MCCC1/SQOR
Cellular	GSEA	KRIGE_RESPONSE_TO_TOSEDOSTAT_24HR_UP	20	20	15.925	up	0.0064516	0.0019582	3.1222e-23	NRP1/TPM4	MAP1LC3A;MAP1LC3B;MAP1LC3B2/NRP1/IFIT3/MYL12A;MYL12B/IDH1/PRNP/WARS1/SLC1A4/PCK1;PCK2/SLC38A2	MAP1LC3A;MAP1LC3B;MAP1LC3B2/NRP1/IDH1/FLOT1/PRNP/HLA-A;HLA-E;HLA-F;HLA-G/CD55/SLC2A14;SLC2A3/G6PD/WARS1/GARS1/SLC1A4/PSPH/STIM1/LPIN1;LPIN2/PCK1;PCK2/SLC38A2/SLC7A11/PSAT1/F11R
Cellular	GSEA	KYNG_DNA_DAMAGE_DN	7	7	15.925	up	0.00022223	6.0857e-06	3.1613e-08	NDRG1	GLRX/PCK1;PCK2/NDRG1	FLOT1/FN1/ITGB1/GLRX/PCK1;PCK2/CYP51A1/NDRG1
Cellular	GSEA	LABBE_TARGETS_OF_TGFB1_AND_WNT3A_DN	5	5	15.925	up	0.00022223	1.2421e-12	4.4891e-06	S100A6	LDLR;LRP8/S100A6/WARS1	LDLR;LRP8/RBP4/ANXA4/WARS1/CAMK2D
Cellular	GSEA	LANDIS_BREAST_CANCER_PROGRESSION_DN	5	5	15.925	up	0.0064516	1.4436e-08	4.4891e-06	NRP1/S100A6	NRP1/IDH1/S100A6/THBD/SQOR	NRP1/IDH1/THBD/HTRA1/SQOR
Cellular	GSEA	LAIHO_COLORECTAL_CANCER_SERRATED_UP	3	3	15.925	up	0.0064516	0.0019582	0.00055134	MYL6;MYL6B	MYL12A;MYL12B/PRNP/MYL6;MYL6B	SDCBP/ADAM10/PRNP
Cellular	GSEA	KYNG_ENVIRONMENTAL_STRESS_RESPONSE_UP	4	4	15.925	up	0.00022223	6.0857e-06	4.9879e-05	NDRG1	GLRX/NDRG1	FLOT1/FN1/GLRX/NDRG1
Cellular	GSEA	KYNG_ENVIRONMENTAL_STRESS_RESPONSE_NOT_BY_GAMMA_IN_WS	3	3	15.925	up	0.0064516	0.0019582	0.00055134	NDRG1	GLRX/NDRG1	FLOT1/GLRX/NDRG1
Cellular	GSEA	KYNG_ENVIRONMENTAL_STRESS_RESPONSE_NOT_BY_GAMMA_IN_OLD	3	3	15.925	up	0.0064516	6.0857e-06	0.00055134	NDRG1	GLRX/NDRG1	FLOT1/GLRX/NDRG1
Cellular	GSEA	IL2_UP.V1_DN	3	3	15.925	up	0.0064516	2.7434e-21	0.00055134	RIGI	RIGI/PBXIP1	MACROH2A1;MACROH2A2/H2AC11;H2AC12;H2AC13;H2AC14;H2AC15;H2AC16;H2AC17;H2AC18;H2AC19;H2AC20;H2AC7;H2AJ/PBXIP1
Cellular	GSEA	ICHIBA_GRAFT_VERSUS_HOST_DISEASE_D7_UP	5	5	15.925	up	0.0064516	6.7194e-17	4.4891e-06	TMSB10	IFIT3/WARS1/LGALS3BP	FLOT1/ICAM1/WARS1/LGALS3BP/PLD3
Cellular	GSEA	HUMMERICH_SKIN_CANCER_PROGRESSION_UP	3	3	15.925	up	0.0064516	1.4436e-08	0.00055134	S100A6	S100A6/ITGA5	ITGB1/ITGA5/EPCAM
Cellular	GSEA	HUMMERICH_SKIN_CANCER_PROGRESSION_DN	3	3	15.925	up	0.0064516	0.00011102	0.00055134	CRAT	CRAT/ECH1	CRAT/FASN/ECH1
Cellular	GSEA	KAECH_NAIVE_VS_MEMORY_CD8_TCELL_UP	7	7	15.925	up	0.0064516	1.4436e-08	3.1613e-08	NDRG1	LDLR;LRP8/PSAP/LAMP2/NDRG1/ISG20/SQOR	LDLR;LRP8/PSAP/LAMP2/CD9/SQLE/NDRG1/SQOR
Cellular	GSEA	KAECH_NAIVE_VS_MEMORY_CD8_TCELL_DN	5	5	15.925	up	0.00022223	0.0019582	4.4891e-06	NRP1/S100A6/GABARAPL2	NRP1/S100A6/GLRX/GABARAPL2	NRP1/HLA-A;HLA-E;HLA-F;HLA-G/ITGB1/H1-0/GLRX
Cellular	GSEA	KEEN_RESPONSE_TO_ROSIGLITAZONE_DN	4	4	15.925	up	0.0064516	0.00011102	4.9879e-05	S100A6/TPM4	ALDH1A1;ALDH2/S100A6/TMEM59	ALDH1A1;ALDH2/CD9/SLC25A1/TMEM59
Cellular	GSEA	KEGG_AXON_GUIDANCE	2	2	15.925	up	0.0064516	0.00011102	0.0059549	NRP1	NRP1/PLXNA2	NRP1/ITGB1
Cellular	GSEA	KAECH_NAIVE_VS_DAY15_EFF_CD8_TCELL_DN	9	9	15.925	up	0.0064516	3.1e-07	2.1134e-10	NRP1/S100A6/GABARAPL2	NRP1/S100A6/NT5E/GLRX/GABARAPL2/H2AC1;H2AX	NRP1/HLA-A;HLA-E;HLA-F;HLA-G/ITGB1/H1-0/ANXA4/NT5E/GLRX/LPIN1;LPIN2/H2AC1;H2AX
Cellular	GSEA	JIANG_HYPOXIA_NORMAL	15	15	15.925	up	0.0064516	0.0019582	2.8067e-17	NDRG1	MAP1LC3A;MAP1LC3B;MAP1LC3B2/TIMP1/NT5E/NDRG1/CDCP1/DHCR7	MAP1LC3A;MAP1LC3B;MAP1LC3B2/SDCBP/ADAM10/CPD/TIMP1/ANXA4/SLC2A14;SLC2A3/NT5E/CD9/GNPDA1/FASN/SQLE/NDRG1/CDCP1/DHCR7
Cellular	GSEA	JECHLINGER_EPITHELIAL_TO_MESENCHYMAL_TRANSITION_DN	4	4	15.925	up	0.0064516	6.0857e-06	4.9879e-05	NRP1	NRP1/JUP	NRP1/JUP/EPCAM/VAMP8
Cellular	GSEA	KAAB_HEART_ATRIUM_VS_VENTRICLE_UP	8	8	15.925	up	0.0064516	0.0019582	2.6556e-09	MYL6;MYL6B/NDRG1	GRN/MYL6;MYL6B/NDRG1/PBXIP1/VAT1	CD63/GRN/FAM114A1/NDRG1/PBXIP1/VAT1/EPB41;EPB41L1/RABAC1
Cellular	GSEA	JUBAN_TARGETS_OF_SPI1_AND_FLI1_UP	2	2	15.925	up	0.0064516	0.0019582	0.0059549	MYL6;MYL6B	CLTA/LAMP2/GRN/MYL6;MYL6B	LAMP2/GRN
Cellular	GSEA	JOHNSTONE_PARVB_TARGETS_2_UP	7	7	15.925	up	0.0064516	0.0019582	3.1613e-08	WBP2	IFIT3/APLP2/WBP2	HLA-A;HLA-E;HLA-F;HLA-G/H1-0/G6PD/FASN/SLC25A1/APLP2/WBP2
Cellular	GSEA	MODULE_195	5	5	15.925	up	0.00022223	0.0019582	4.4891e-06	PTMA	GLRX/PLAUR/SLC20A1;SLC20A2	TYMP/GLRX/SLC25A1/PLAUR/SLC20A1;SLC20A2
Cellular	GSEA	MODULE_147	2	2	15.925	up	0.0064516	0.00011102	0.0059549	PTMA	PLAUR/SLC20A1;SLC20A2	PLAUR/SLC20A1;SLC20A2
Cellular	GSEA	MODULE_1	7	7	15.925	up	0.0064516	1.4436e-08	3.1613e-08	NRP1/PTMA/ADD2/CRAT/GABARAPL2/MYL6;MYL6B/BST2/SRSF5	NRP1/IFIT3/MYL12A;MYL12B/TSPAN3/PLXNA2/ATP6V1G1;ATP6V1G2/TIMP1/LDLR;LRP8/APOB/ALDH1A1;ALDH2/GSN/THBD/ITGA5/LAMP2/JUP/ANPEP/NT5E/GRN/PRDX5/GLRX/FDFT1/SLC1A4/CRAT/GABARAPL2/MYL6;MYL6B/STXBP1/ATP2C1/PLAUR/APLP2/LGALS3BP/BST2/ECH1/TPBG/PCK1;PCK2/SLC20A1;SLC20A2/PBXIP1/ISG20/H2AC1;H2AX/VAT1/ACAT2/TMEM59/DHCR7/CLIP2/SQOR	ADAM10/NRP1/H2BC1;H2BC10;H2BC12;H2BC12L;H2BC13;H2BC14;H2BC15;H2BC18;H2BC4;H2BC5;H2BC6;H2BC7;H2BC8;H2BC9;H2BK1/ATP6V1G1;ATP6V1G2/MACROH2A1;MACROH2A2/CPD/TIMP1/LDLR;LRP8/FN1/RBP4/CSTB/APOB/HLA-A;HLA-E;HLA-F;HLA-G/ALDH1A1;ALDH2/ICAM1/ITGB1/GSN/H2BC11;H2BC17;H2BC21;H2BC26;H2BC3/THBD/H1-0/CD55/ITGA5/CD63/ANXA4/H2AZ1;H2AZ2/H2AC11;H2AC12;H2AC13;H2AC14;H2AC15;H2AC16;H2AC17;H2AC18;H2AC19;H2AC20;H2AC7;H2AJ…
Cellular	GSEA	MITSIADES_RESPONSE_TO_APLIDIN_UP	11	11	15.925	up	0.00022223	0.00011102	1.1934e-12	TPM4/SRSF5	MAP1LC3A;MAP1LC3B;MAP1LC3B2/TIMP1/LDLR;LRP8/RAB9A;RAB9B/TPBG/ISG20	MAP1LC3A;MAP1LC3B;MAP1LC3B2/H2BC1;H2BC10;H2BC12;H2BC12L;H2BC13;H2BC14;H2BC15;H2BC18;H2BC4;H2BC5;H2BC6;H2BC7;H2BC8;H2BC9;H2BK1/TIMP1/LDLR;LRP8/HLA-A;HLA-E;HLA-F;HLA-G/ICAM1/H2BC11;H2BC17;H2BC21;H2BC26;H2BC3/SRSF5/TPBG/IDI1;IDI2/ATP6V0A1
Cellular	GSEA	MISSIAGLIA_REGULATED_BY_METHYLATION_UP	16	16	15.925	up	0.0064516	4.7923e-14	1.8449e-18	BST2	MAP1LC3A;MAP1LC3B;MAP1LC3B2/ATP6V1G1;ATP6V1G2/TIMP1/GSN/PSAP/GRN/PRDX5/RAB9A;RAB9B/PLAUR/BST2/ISG20/TMEM59	MAP1LC3A;MAP1LC3B;MAP1LC3B2/H2BC1;H2BC10;H2BC12;H2BC12L;H2BC13;H2BC14;H2BC15;H2BC18;H2BC4;H2BC5;H2BC6;H2BC7;H2BC8;H2BC9;H2BK1/ATP6V1G1;ATP6V1G2/TIMP1/HLA-A;HLA-E;HLA-F;HLA-G/GSN/PSAP/CD55/ITGA2/CD9/GRN/PRDX5/PLAUR/BST2/H2AC25;H2AC4;H2AC6;H2AC8/TMEM59
Cellular	GSEA	MODULE_122	6	6	15.925	up	0.0064516	0.00011102	3.8184e-07	NRP1	NRP1/ITGA5	NRP1/FN1/ICAM1/ITGA5/ITGA2/TNC
Cellular	GSEA	MODULE_129	8	8	15.925	up	0.00022223	3.1e-07	2.6556e-09	NRP1	NRP1/IFIT3/NT5E/PCK1;PCK2	NRP1/H2BC11;H2BC17;H2BC21;H2BC26;H2BC3/NT5E/TNC/PSPH/LPIN1;LPIN2/PCK1;PCK2/RDH11
Cellular	GSEA	MODULE_121	4	4	15.925	up	0.0064516	1.4436e-08	4.9879e-05	NRP1/BST2	NRP1/TSPAN3/TIMP1/GRN/BST2/ISG20	NRP1/TIMP1/GRN/BST2
Cellular	GSEA	MODULE_117	6	6	15.925	up	0.0064516	1.4436e-08	3.8184e-07	NRP1	NRP1/APOB/ALDH1A1;ALDH2/PCK1;PCK2	NRP1/RBP4/APOB/ALDH1A1;ALDH2/H2AC11;H2AC12;H2AC13;H2AC14;H2AC15;H2AC16;H2AC17;H2AC18;H2AC19;H2AC20;H2AC7;H2AJ/PCK1;PCK2
Cellular	GSEA	MODULE_46	8	8	15.925	up	0.0064516	0.0019582	2.6556e-09	NRP1/BST2	NRP1/TIMP1/ALDH1A1;ALDH2/GRN/LGALS3BP/BST2/ISG20	NRP1/TIMP1/FN1/HLA-A;HLA-E;HLA-F;HLA-G/ALDH1A1;ALDH2/CD55/GRN/LGALS3BP/BST2
Cellular	GSEA	MODULE_456	3	3	15.925	up	0.0064516	0.0019582	0.00055134	SRSF5	ANPEP/ATP2C1	SLC2A14;SLC2A3/ANPEP/SRSF5
Cellular	GSEA	MODULE_436	3	3	15.925	up	0.0064516	1.4436e-08	0.00055134	BST2	LGALS3BP/BST2	HLA-A;HLA-E;HLA-F;HLA-G/LGALS3BP/BST2
Cellular	GSEA	MODULE_521	4	4	15.925	up	0.0064516	0.00011102	4.9879e-05	NRP1	NRP1/TIMP1/GRN	NRP1/TIMP1/GRN/STIM1
Cellular	GSEA	MODULE_503	5	5	15.925	up	0.0064516	6.6765e-10	4.4891e-06	PTMA	GLRX/PLAUR/SLC20A1;SLC20A2	TYMP/GLRX/SLC25A1/PLAUR/SLC20A1;SLC20A2
Cellular	GSEA	MODULE_27	10	10	15.925	up	0.0064516	0.0019582	1.6434e-11	NRP1	NRP1/ATP6V1G1;ATP6V1G2/TIMP1/LDLR;LRP8/THBD/ITGA5/ANPEP/PLAUR/LGALS3BP	NRP1/H2BC1;H2BC10;H2BC12;H2BC12L;H2BC13;H2BC14;H2BC15;H2BC18;H2BC4;H2BC5;H2BC6;H2BC7;H2BC8;H2BC9;H2BK1/ATP6V1G1;ATP6V1G2/TIMP1/LDLR;LRP8/HLA-A;HLA-E;HLA-F;HLA-G/ICAM1/THBD/ITGA5/ANXA4/H2AC11;H2AC12;H2AC13;H2AC14;H2AC15;H2AC16;H2AC17;H2AC18;H2AC19;H2AC20;H2AC7;H2AJ/ANPEP/ITGA2/TNC/PLAUR/LGALS3BP/ATP6V1F
Cellular	GSEA	MODULE_363	3	3	15.925	up	0.0064516	0.0019582	0.00055134	CRAT	ATP6V1G1;ATP6V1G2/CRAT	ATP6V1G1;ATP6V1G2/FN1/CRAT
Cellular	GSEA	MODULE_362	2	2	15.925	up	0.0064516	0.00011102	0.0059549	NRP1	NRP1/ANPEP	NRP1/ANPEP
Cellular	GSEA	MODULE_356	5	5	15.925	up	0.0064516	0.0019582	4.4891e-06	PTMA	GLRX/PLAUR/SLC20A1;SLC20A2	TYMP/GLRX/SLC25A1/PLAUR/SLC20A1;SLC20A2
Cellular	GSEA	MODULE_345	3	3	15.925	up	0.00022223	0.00011102	0.00055134	BST2	LGALS3BP/BST2	HLA-A;HLA-E;HLA-F;HLA-G/LGALS3BP/BST2
Cellular	GSEA	LU_AGING_BRAIN_UP	9	9	15.925	up	0.0064516	0.00011102	2.1134e-10	NDRG1	PODXL/MYL12A;MYL12B/GSN/LAMP2/NDRG1/VAT1	PODXL/ITGB1/GSN/LAMP2/LPIN1;LPIN2/NDRG1/HTRA1/H2AC25;H2AC4;H2AC6;H2AC8/VAT1
Cellular	GSEA	LTE2_UP.V1_DN	7	7	15.925	up	0.0064516	6.0857e-06	3.1613e-08	NRP1/RIGI/BST2	NRP1/IFIT3/RIGI/LGALS3BP/BST2	NRP1/H2AC11;H2AC12;H2AC13;H2AC14;H2AC15;H2AC16;H2AC17;H2AC18;H2AC19;H2AC20;H2AC7;H2AJ/LGALS3BP/BST2/H2AC25;H2AC4;H2AC6;H2AC8/SLC7A11/PSAT1
Cellular	GSEA	LIU_SMARCA4_TARGETS	3	3	15.925	up	0.0064516	0.0019582	0.00055134	BST2	PODXL/LGALS3BP/BST2	PODXL/LGALS3BP/BST2
Cellular	GSEA	LU_EZH2_TARGETS_UP	6	6	15.925	up	0.0064516	0.0019582	3.8184e-07	S100A6/MYL6;MYL6B/TPM4/BST2	IFIT3/S100A6/MYL6;MYL6B/BST2/PCK1;PCK2/AHNAK2	FLOT1/H2AC11;H2AC12;H2AC13;H2AC14;H2AC15;H2AC16;H2AC17;H2AC18;H2AC19;H2AC20;H2AC7;H2AJ/BST2/PCK1;PCK2/AHNAK2/F11R
Cellular	GSEA	MILI_PSEUDOPODIA_CHEMOTAXIS_DN	22	22	15.925	up	0.0064516	0.00011102	1.2513e-25	NRP1/MYL6;MYL6B	NRP1/LDLR;LRP8/PRNP/APP/PSAP/ITGA5/CLTA/GRN/SLC1A4/MYL6;MYL6B/APLP2/TPBG/SLC20A1;SLC20A2/SLC38A2/SERINC1	NRP1/MPZL1/LDLR;LRP8/FN1/PRNP/APP/ITGB1/PSAP/ITGA5/POR/CD9/GRN/SLC1A4/ACLY/APLP2/TPBG/SLC39A14/PLD3/PNPLA6;PNPLA7/SLC20A1;SLC20A2/SLC38A2/SERINC1
Cellular	GSEA	MARKEY_RB1_ACUTE_LOF_UP	10	10	15.925	up	0.0064516	0.0019582	1.6434e-11	NDRG1	IFIT3/LDLR;LRP8/APP/NT5E/GRN/GLRX/LGALS3BP/NDRG1/ISG20	H2BC1;H2BC10;H2BC12;H2BC12L;H2BC13;H2BC14;H2BC15;H2BC18;H2BC4;H2BC5;H2BC6;H2BC7;H2BC8;H2BC9;H2BK1/LDLR;LRP8/HLA-A;HLA-E;HLA-F;HLA-G/APP/ANXA4/NT5E/GRN/GLRX/LGALS3BP/NDRG1
Cellular	GSEA	MANALO_HYPOXIA_UP	6	6	15.925	up	0.0064516	6.6765e-10	3.8184e-07	NDRG1	ALDH1A1;ALDH2/ATP2C1/NDRG1/CLIP2	HLA-A;HLA-E;HLA-F;HLA-G/ALDH1A1;ALDH2/SLC2A14;SLC2A3/NDRG1/HTRA1/CLIP2
Cellular	GSEA	LI_INDUCED_T_TO_NATURAL_KILLER_UP	8	8	15.925	up	0.0064516	0.0019582	2.6556e-09	S100A6/MYL6;MYL6B	S100A6/NT5E/GLRX/MYL6;MYL6B/LGALS3BP/MVP	CSTB/CD63/NT5E/CD9/GLRX/LGALS3BP/MVP/CYP51A1
Cellular	GSEA	LEIN_OLIGODENDROCYTE_MARKERS	2	2	15.925	up	0.0064516	9.3343e-29	0.0059549	NDRG1	GSN/NDRG1	GSN/NDRG1
Cellular	GSEA	MEL18_DN.V1_UP	7	7	15.925	up	0.00022223	6.0857e-06	3.1613e-08	NRP1	PODXL/NRP1/ITGA5/NT5E/SLC1A4/PLAUR/CDCP1	PODXL/NRP1/ITGA5/NT5E/SLC1A4/PLAUR/CDCP1/SLC7A11/PSAT1
Cellular	GSEA	MEL18_DN.V1_DN	4	4	15.925	up	6.3986e-06	6.6765e-10	4.9879e-05	BST2	IDH1/JUP/BST2/MVP	IDH1/RBP4/H2BC11;H2BC17;H2BC21;H2BC26;H2BC3/JUP/BST2/MVP
Cellular	GSEA	MEK_UP.V1_UP	5	5	15.925	up	0.0064516	6.0857e-06	4.4891e-06	S100A6/CRAT	LDLR;LRP8/S100A6/CRAT	SDCBP/LDLR;LRP8/POR/CRAT/SLC7A11
Cellular	GSEA	MEK_UP.V1_DN	5	5	15.925	up	0.00022223	6.0857e-06	4.4891e-06	RIGI/BST2	RIGI/BST2	H2BC1;H2BC10;H2BC12;H2BC12L;H2BC13;H2BC14;H2BC15;H2BC18;H2BC4;H2BC5;H2BC6;H2BC7;H2BC8;H2BC9;H2BK1/H2AC11;H2AC12;H2AC13;H2AC14;H2AC15;H2AC16;H2AC17;H2AC18;H2AC19;H2AC20;H2AC7;H2AJ/PSPH/BST2/H2AC25;H2AC4;H2AC6;H2AC8
Cellular	GSEA	MCCLUNG_CREB1_TARGETS_DN	4	4	15.925	up	1.4644e-07	0.0019582	4.9879e-05	NRP1	NRP1/ALDH1A1;ALDH2/DHCR7	NRP1/ALDH1A1;ALDH2/EPB41;EPB41L1/DHCR7
Cellular	GSEA	MARTENS_TRETINOIN_RESPONSE_UP	3	3	15.925	up	0.00022223	0.0019582	0.00055134	S100A6/TMSB10	S100A6/PCK1;PCK2	ICAM1/LSS/PCK1;PCK2
Cellular	GSEA	MCBRYAN_PUBERTAL_TGFB1_TARGETS_UP	7	7	15.925	up	0.00022223	0.0019582	3.1613e-08	S100A6	GSN/S100A6/APLP2	ADAM10/CPD/FN1/GSN/TNC/APLP2/HTRA1
Cellular	GSEA	MCBRYAN_PUBERTAL_BREAST_5_6WK_UP	3	3	15.925	up	6.3986e-06	0.0019582	0.00055134	NDRG1	IDH1/ANPEP/RNF149/NDRG1	IDH1/ANPEP/NDRG1
Cellular	GSEA	GSE360_T_GONDII_VS_M_TUBERCULOSIS_DC_DN	5	5	15.925	up	0.0064516	1.4436e-08	4.4891e-06	BST2	IFIT3/MYL12A;MYL12B/GLRX/ATP2C1/LGALS3BP/BST2/ISG20	GLRX/LGALS3BP/BST2/LPIN1;LPIN2/NSDHL
Cellular	GSEA	GSE360_L_MAJOR_VS_M_TUBERCULOSIS_MAC_DN	4	4	15.925	up	0.0064516	0.00011102	4.9879e-05	TTC1	TTC1/DHCR7	FDPS/EBP/NIPSNAP1/DHCR7
Cellular	GSEA	GSE360_L_DONOVANI_VS_B_MALAYI_HIGH_DOSE_MAC_DN	4	4	15.925	up	0.0064516	0.0019582	4.9879e-05	BST2	BST2/PCK1;PCK2	H2AZ1;H2AZ2/BST2/PCK1;PCK2/ATP6V0A1
Cellular	GSEA	GSE360_L_DONOVANI_VS_L_MAJOR_DC_DN	3	3	15.925	up	0.0064516	6.6765e-10	0.00055134	CRAT	CRAT/VAT1	HLA-A;HLA-E;HLA-F;HLA-G/CRAT/VAT1
Cellular	GSEA	GSE360_L_MAJOR_VS_B_MALAYI_LOW_DOSE_DC_DN	5	5	15.925	up	0.0064516	0.00011102	4.4891e-06	NRP1/MYL6;MYL6B	NRP1/MYL6;MYL6B	NRP1/H2AZ1;H2AZ2/FASN/STIM1/RDH11
Cellular	GSEA	GSE3982_CTRL_VS_LPS_48H_DC_DN	7	7	15.925	up	0.0064516	3.1e-07	3.1613e-08	GABARAPL2	IFIT3/ALDH1A1;ALDH2/NT5E/GABARAPL2/PLAUR/LGALS3BP/PBXIP1/ISG20/H2AC1;H2AX	ALDH1A1;ALDH2/NT5E/PLAUR/LGALS3BP/LRRFIP1;LRRFIP2/PBXIP1/H2AC1;H2AX
Cellular	GSEA	GSE3982_BCELL_VS_TH2_UP	3	3	15.925	up	0.0064516	0.0019582	0.00055134	GABARAPL2	PODXL/TSPAN3/NT5E/GABARAPL2	PODXL/H2AC11;H2AC12;H2AC13;H2AC14;H2AC15;H2AC16;H2AC17;H2AC18;H2AC19;H2AC20;H2AC7;H2AJ/NT5E
Cellular	GSEA	GSE3982_DC_VS_MAC_LPS_STIM_DN	4	4	15.925	up	0.0064516	6.0857e-06	4.9879e-05	RIGI	IFIT3/RIGI	ADAM10/TNC/LSS/HTRA1
Cellular	GSEA	GSE3982_DC_VS_EFF_MEMORY_CD4_TCELL_UP	12	12	15.925	up	0.0064516	0.0019582	8.7437e-14	NRP1	NRP1/APP/ALDH1A1;ALDH2/THBD/PSAP/ANPEP/SLC1A4/STXBP1/PCK1;PCK2	NRP1/FN1/APP/ALDH1A1;ALDH2/THBD/H1-0/PSAP/ANPEP/SLC1A4/STXBP1/PCK1;PCK2/H2AC25;H2AC4;H2AC6;H2AC8
Cellular	GSEA	GSE3982_DC_VS_BCELL_UP	12	12	15.925	up	0.0064516	0.00011102	8.7437e-14	NRP1	PODXL/NRP1/APP/ALDH1A1;ALDH2/AHNAK2/ACAT2	PODXL/NRP1/H2BC1;H2BC10;H2BC12;H2BC12L;H2BC13;H2BC14;H2BC15;H2BC18;H2BC4;H2BC5;H2BC6;H2BC7;H2BC8;H2BC9;H2BK1/MACROH2A1;MACROH2A2/FN1/APP/ALDH1A1;ALDH2/LAMP1/LRRFIP1;LRRFIP2/AHNAK2/FAM114A1/ACAT2
Cellular	GSEA	GSE3982_DC_VS_BASOPHIL_DN	2	2	15.925	up	0.0064516	0.00011102	0.0059549	PTMA	MAP1LC3A;MAP1LC3B;MAP1LC3B2/ISG20	MAP1LC3A;MAP1LC3B;MAP1LC3B2/PSME4
Cellular	GSEA	GSE37416_12H_VS_24H_F_TULARENSIS_LVS_NEUTROPHIL_UP	4	4	15.925	up	6.3986e-06	6.0857e-06	4.9879e-05	RIGI/S100A6	DYSF/RIGI/S100A6/ANPEP/DHCR7/SQOR	G6PD/ANPEP/DHCR7/SQOR
Cellular	GSEA	GSE37416_12H_VS_24H_F_TULARENSIS_LVS_NEUTROPHIL_DN	7	7	15.925	up	0.0064516	0.00011102	3.1613e-08	PTMA	LAMP2/ACAT2	CD63/LAMP2/HIBADH/GNPDA1/ACAT2/EPB41;EPB41L1/CERT1
Cellular	GSEA	GSE37416_0H_VS_12H_F_TULARENSIS_LVS_NEUTROPHIL_UP	6	6	15.925	up	0.0064516	0.00011102	3.8184e-07	S100A6	DYSF/S100A6/CD46/MVP/PBXIP1	H2BC1;H2BC10;H2BC12;H2BC12L;H2BC13;H2BC14;H2BC15;H2BC18;H2BC4;H2BC5;H2BC6;H2BC7;H2BC8;H2BC9;H2BK1/MPZL1/CD46/MVP/PBXIP1/EPB41;EPB41L1
Cellular	GSEA	GSE3982_BASOPHIL_VS_TH2_UP	5	5	15.925	up	0.0064516	0.0019582	4.4891e-06	RIGI/NDRG1	MYL12A;MYL12B/RIGI/NDRG1/CLIP2/PARP4	H2BC1;H2BC10;H2BC12;H2BC12L;H2BC13;H2BC14;H2BC15;H2BC18;H2BC4;H2BC5;H2BC6;H2BC7;H2BC8;H2BC9;H2BK1/CD63/NDRG1/CLIP2/PARP4
Cellular	GSEA	GSE3982_BASOPHIL_VS_TH1_UP	7	7	15.925	up	6.3986e-06	4.7923e-14	3.1613e-08	NDRG1	MAP1LC3A;MAP1LC3B;MAP1LC3B2/NDRG1/TMEM59/SERINC1	MAP1LC3A;MAP1LC3B;MAP1LC3B2/SDCBP/CD9/LPIN1;LPIN2/NDRG1/TMEM59/SERINC1
Cellular	GSEA	GSE3982_BASOPHIL_VS_NKCELL_UP	5	5	15.925	up	0.00022223	1.4436e-08	4.4891e-06	MYL6;MYL6B	MYL6;MYL6B/PBXIP1/TMEM59	SDCBP/ADAM10/H1-0/PBXIP1/TMEM59
Cellular	GSEA	GSE3982_BASOPHIL_VS_EFF_MEMORY_CD4_TCELL_UP	9	9	15.925	up	0.0064516	0.0019582	2.1134e-10	MYL6;MYL6B	PRNP/MYL6;MYL6B/TMEM59/SERINC1/CLIP2	SDCBP/PRNP/DBI/H1-0/CD55/H2AZ1;H2AZ2/TMEM59/SERINC1/CLIP2
Cellular	GSEA	GSE360_HIGH_DOSE_B_MALAYI_VS_M_TUBERCULOSIS_DC_DN	11	11	15.925	up	0.0064516	1.9013e-15	1.1934e-12	BST2/NDRG1	TIMP1/LDLR;LRP8/WARS1/GLRX/BST2/NDRG1	TIMP1/LDLR;LRP8/ICAM1/H2BC11;H2BC17;H2BC21;H2BC26;H2BC3/DBI/TYMP/WARS1/GLRX/BST2/SQLE/NDRG1
Cellular	GSEA	GSE360_DC_VS_MAC_T_GONDII_DN	5	5	15.925	up	0.0064516	0.0019582	4.4891e-06	MYL6;MYL6B/TPM4/NDRG1	NT5E/MYL6;MYL6B/NDRG1	MACROH2A1;MACROH2A2/HLA-A;HLA-E;HLA-F;HLA-G/NT5E/NDRG1/HTRA1
Cellular	GSEA	GSE30083_SP2_VS_SP3_THYMOCYTE_DN	2	2	15.925	up	0.0064516	6.0857e-06	0.0059549	NRP1/S100A6	NRP1/S100A6/CMAS	NRP1/CMAS
Cellular	GSEA	GSE29618_PRE_VS_DAY7_POST_TIV_FLU_VACCINE_MONOCYTE_DN	5	5	15.925	up	0.0064516	0.00011102	4.4891e-06	CRAT/TPM4/WBP2	MAP1LC3A;MAP1LC3B;MAP1LC3B2/CRAT/WBP2	MAP1LC3A;MAP1LC3B;MAP1LC3B2/H2BC1;H2BC10;H2BC12;H2BC12L;H2BC13;H2BC14;H2BC15;H2BC18;H2BC4;H2BC5;H2BC6;H2BC7;H2BC8;H2BC9;H2BK1/EPCAM/CRAT/WBP2
Cellular	GSEA	GSE29618_PRE_VS_DAY7_POST_LAIV_FLU_VACCINE_MDC_UP	4	4	15.925	up	0.0064516	3.1e-07	4.9879e-05	NRP1	NRP1/LGALS3BP/DHCR7	NRP1/LGALS3BP/DHCR7/SLC7A11
Cellular	GSEA	GSE30083_SP2_VS_SP4_THYMOCYTE_DN	6	6	15.925	up	0.0064516	6.0857e-06	3.8184e-07	NRP1	NRP1/IFIT3/APP/NT5E/GRN	NRP1/APP/NT5E/GRN/HIBADH/PNPLA6;PNPLA7
Cellular	GSEA	GSE30083_SP2_VS_SP4_THYMOCYTE_UP	4	4	15.925	up	0.0064516	0.00011102	4.9879e-05	CRAT	GSN/CRAT	H2BC1;H2BC10;H2BC12;H2BC12L;H2BC13;H2BC14;H2BC15;H2BC18;H2BC4;H2BC5;H2BC6;H2BC7;H2BC8;H2BC9;H2BK1/MPZL1/GSN/CRAT
Cellular	GSEA	GSE30962_PRIMARY_VS_SECONDARY_CHRONIC_LCMV_INF_CD8_TCELL_DN	2	2	15.925	up	0.0064516	0.0019582	0.0059549	NDRG1	GLRX/NDRG1	GLRX/NDRG1
Cellular	GSEA	GSE30962_ACUTE_VS_CHRONIC_LCMV_PRIMARY_INF_CD8_TCELL_UP	8	8	15.925	up	0.0064516	0.00011102	2.6556e-09	GABARAPL2	GABARAPL2/SLC20A1;SLC20A2/PBXIP1/ACSS2	HLA-A;HLA-E;HLA-F;HLA-G/ICAM1/ANXA4/SLC2A14;SLC2A3/PNPLA6;PNPLA7/SLC20A1;SLC20A2/PBXIP1/ACSS2
Cellular	GSEA	GSE29618_PDC_VS_MDC_DN	4	4	15.925	up	0.0064516	0.00011102	4.9879e-05	TMSB10	TIMP1/SQOR	TIMP1/CSTB/SLC2A14;SLC2A3/SQOR
Cellular	GSEA	GSE29618_BCELL_VS_PDC_DAY7_FLU_VACCINE_DN	12	12	15.925	up	0.0064516	6.0857e-06	8.7437e-14	NRP1/NDRG1	NRP1/MYL12A;MYL12B/APP/ALDH1A1;ALDH2/GSN/PSAP/GRN/AHNAK2/SLC20A1;SLC20A2/NDRG1	NRP1/MACROH2A1;MACROH2A2/APP/ALDH1A1;ALDH2/ICAM1/GSN/PSAP/GRN/AHNAK2/SLC20A1;SLC20A2/NDRG1/SLC7A11
Cellular	GSEA	GSE29618_BCELL_VS_MONOCYTE_DN	11	11	15.925	up	0.0064516	0.0019582	1.1934e-12	S100A6/MYL6;MYL6B	TIMP1/S100A6/PSAP/WARS1/GLRX/MYL6;MYL6B/PLAUR/SQOR	SDCBP/MACROH2A1;MACROH2A2/TIMP1/PSAP/CD63/WARS1/GLRX/PLAUR/ADAM9/VAMP8/SQOR
Cellular	GSEA	GSE29618_BCELL_VS_MDC_DN	9	9	15.925	up	0.0064516	0.00011102	2.1134e-10	S100A6/MYL6;MYL6B/TMSB10/NDRG1	MYL12A;MYL12B/TIMP1/GSN/S100A6/GRN/GLRX/MYL6;MYL6B/NDRG1	MACROH2A1;MACROH2A2/TIMP1/CSTB/GSN/CD63/GRN/GLRX/NDRG1/F11R
Cellular	GSEA	GSE29618_BCELL_VS_MDC_DAY7_FLU_VACCINE_DN	9	9	15.925	up	1.4644e-07	0.00011102	2.1134e-10	MYL6;MYL6B/NDRG1	TIMP1/ALDH1A1;ALDH2/GSN/PSAP/GRN/MYL6;MYL6B/NDRG1	MACROH2A1;MACROH2A2/TIMP1/ALDH1A1;ALDH2/ICAM1/GSN/PSAP/CD63/GRN/NDRG1
Cellular	GSEA	GSE29618_BCELL_VS_PDC_DN	10	10	15.925	up	0.00022223	3.1e-07	1.6434e-11	NRP1/MYL6;MYL6B/NDRG1	NRP1/MYL12A;MYL12B/APP/GSN/MYL6;MYL6B/AHNAK2/SLC20A1;SLC20A2/NDRG1/SLC38A2	NRP1/MPZL1/APP/GSN/AHNAK2/SLC20A1;SLC20A2/NDRG1/SLC38A2/VAMP8/SLC7A11
Cellular	GSEA	GSE29618_BCELL_VS_PDC_UP	4	4	15.925	up	0.0064516	0.00011102	4.9879e-05	ADD2	NT5E/ISG20	HLA-A;HLA-E;HLA-F;HLA-G/CD55/SLC2A14;SLC2A3/NT5E
Cellular	GSEA	GSE29618_PDC_VS_MDC_DAY7_FLU_VACCINE_UP	6	6	15.925	up	0.00022223	6.0857e-06	3.8184e-07	NRP1	NRP1/TSPAN3/APP/AHNAK2/SLC20A1;SLC20A2	NRP1/APP/LAMP1/AHNAK2/SLC20A1;SLC20A2/SLC7A11
Cellular	GSEA	GSE29618_LAIV_VS_TIV_FLU_VACCINE_DAY7_BCELL_UP	4	4	15.925	up	0.0064516	6.0857e-06	4.9879e-05	CRAT	LDLR;LRP8/NT5E/CRAT	LDLR;LRP8/NT5E/CD9/CRAT
Cellular	GSEA	GSE360_CTRL_VS_M_TUBERCULOSIS_DC_DN	8	8	15.925	up	0.0064516	6.0857e-06	2.6556e-09	BST2/NDRG1/WBP2	LDLR;LRP8/WARS1/BST2/NDRG1/WBP2	LDLR;LRP8/ICAM1/H2BC11;H2BC17;H2BC21;H2BC26;H2BC3/TYMP/WARS1/BST2/NDRG1/WBP2
Cellular	GSEA	GSE360_DC_VS_MAC_B_MALAYI_LOW_DOSE_DN	6	6	15.925	up	0.0064516	6.0857e-06	3.8184e-07	BST2	ATP6V1G1;ATP6V1G2/BST2	H2BC1;H2BC10;H2BC12;H2BC12L;H2BC13;H2BC14;H2BC15;H2BC18;H2BC4;H2BC5;H2BC6;H2BC7;H2BC8;H2BC9;H2BK1/ATP6V1G1;ATP6V1G2/SLC25A1/BST2/SQLE/RABAC1
Cellular	GSEA	GSE360_DC_VS_MAC_B_MALAYI_HIGH_DOSE_DN	13	13	15.925	up	6.3986e-06	6.0857e-06	5.927e-15	BST2	LDLR;LRP8/GLRX/PLAUR/BST2/DHCR7	MPZL1/LDLR;LRP8/H2BC11;H2BC17;H2BC21;H2BC26;H2BC3/H1-0/FDPS/TYMP/GLRX/LSS/PLAUR/BST2/NSDHL/ARAP1/DHCR7
Cellular	GSEA	GSE34205_HEALTHY_VS_FLU_INF_INFANT_PBMC_DN	9	9	15.925	up	0.0064516	3.1e-07	2.1134e-10	S100A6	MAP1LC3A;MAP1LC3B;MAP1LC3B2/DYSF/LDLR;LRP8/S100A6/GRN/LGALS3BP	MAP1LC3A;MAP1LC3B;MAP1LC3B2/H2BC1;H2BC10;H2BC12;H2BC12L;H2BC13;H2BC14;H2BC15;H2BC18;H2BC4;H2BC5;H2BC6;H2BC7;H2BC8;H2BC9;H2BK1/LDLR;LRP8/H2BC11;H2BC17;H2BC21;H2BC26;H2BC3/H1-0/H2AC11;H2AC12;H2AC13;H2AC14;H2AC15;H2AC16;H2AC17;H2AC18;H2AC19;H2AC20;H2AC7;H2AJ/GRN/LGALS3BP/ARL8A
Cellular	GSEA	GSE3337_CTRL_VS_4H_IFNG_IN_CD8POS_DC_DN	4	4	15.925	up	0.0064516	1.4436e-08	4.9879e-05	NDRG1	IFIT3/WARS1/NDRG1	H2BC1;H2BC10;H2BC12;H2BC12L;H2BC13;H2BC14;H2BC15;H2BC18;H2BC4;H2BC5;H2BC6;H2BC7;H2BC8;H2BC9;H2BK1/WARS1/CAMK2D/NDRG1
Cellular	GSEA	GSE3337_4H_VS_16H_IFNG_IN_CD8POS_DC_DN	8	8	15.925	up	0.0064516	1.4436e-08	2.6556e-09	NRP1	NRP1/ALDH1A1;ALDH2/GSN/PSAP/GRN/PLAUR/LGALS3BP	NRP1/ALDH1A1;ALDH2/GSN/PSAP/GRN/PLAUR/LGALS3BP/STIM1
Cellular	GSEA	GSE32423_MEMORY_VS_NAIVE_CD8_TCELL_UP	2	2	15.925	up	0.00022223	3.1e-07	0.0059549	S100A6	S100A6/NT5E	HLA-A;HLA-E;HLA-F;HLA-G/NT5E
Cellular	GSEA	GSE32423_MEMORY_VS_NAIVE_CD8_TCELL_DN	4	4	15.925	up	0.0064516	0.0019582	4.9879e-05	NDRG1	ALDH1A1;ALDH2/GSN/PLAUR/NDRG1	ALDH1A1;ALDH2/GSN/PLAUR/NDRG1
Cellular	GSEA	GSE32423_IL7_VS_IL4_MEMORY_CD8_TCELL_UP	3	3	15.925	up	0.0064516	6.0857e-06	0.00055134	NRP1	NRP1/ACSS2	NRP1/FAM114A1/ACSS2
Cellular	GSEA	GSE339_CD8POS_VS_CD4CD8DN_DC_UP	6	6	15.925	up	0.0064516	3.1e-07	3.8184e-07	TTC1	JUP/GLRX/TTC1	CSTB/JUP/TYMP/CD9/GLRX/SLC25A1
Cellular	GSEA	GSE339_CD8POS_VS_CD4CD8DN_DC_DN	8	8	15.925	up	0.0064516	0.00011102	2.6556e-09	S100A6	APOB/PRNP/S100A6/SLC38A2	APOB/PRNP/H1-0/POR/ADAM9/CYP51A1/HTRA1/SLC38A2
Cellular	GSEA	GSE3982_DC_VS_NKCELL_UP	14	14	15.925	up	0.0064516	6.6765e-10	4.0749e-16	NRP1	PODXL/NRP1/APP/GSN/JUP/ANPEP/SLC1A4/STXBP1	PODXL/NRP1/FN1/CSTB/APP/GSN/H1-0/LAMP1/JUP/ANPEP/CD9/SLC1A4/STXBP1/H2AC25;H2AC4;H2AC6;H2AC8
Cellular	GSEA	GSE9650_NAIVE_VS_MEMORY_CD8_TCELL_UP	6	6	15.925	up	0.00022223	3.1e-07	3.8184e-07	NDRG1	LDLR;LRP8/PSAP/PLAUR/NDRG1/ISG20	LDLR;LRP8/PSAP/CD9/PLAUR/SQLE/NDRG1
Cellular	GSEA	GSE9650_NAIVE_VS_MEMORY_CD8_TCELL_DN	6	6	15.925	up	0.0064516	0.00011102	3.8184e-07	NRP1/S100A6/GABARAPL2	NRP1/S100A6/GLRX/GABARAPL2	NRP1/HLA-A;HLA-E;HLA-F;HLA-G/ITGB1/H1-0/GLRX/LPIN1;LPIN2
Cellular	GSEA	GSE9650_NAIVE_VS_EFF_CD8_TCELL_DN	8	8	15.925	up	0.0064516	0.0019582	2.6556e-09	NRP1/S100A6/GABARAPL2	NRP1/S100A6/GLRX/GABARAPL2	NRP1/CSTB/HLA-A;HLA-E;HLA-F;HLA-G/ITGB1/DBI/GLRX/GNPDA1/LPIN1;LPIN2
Cellular	GSEA	GSE9650_EXHAUSTED_VS_MEMORY_CD8_TCELL_DN	2	2	15.925	up	0.0064516	2.8637e-11	0.0059549	GABARAPL2	MAP1LC3A;MAP1LC3B;MAP1LC3B2/GABARAPL2	MAP1LC3A;MAP1LC3B;MAP1LC3B2/RABAC1
Cellular	GSEA	GSE7852_TREG_VS_TCONV_FAT_UP	4	4	15.925	up	0.0064516	6.0857e-06	4.9879e-05	NDRG1	GLRX/PCK1;PCK2/NDRG1/ISG20	GLRX/PCK1;PCK2/PLD3/NDRG1
Cellular	GSEA	GSE8384_CTRL_VS_B_ABORTUS_4H_MAC_CELL_LINE_UP	6	6	15.925	up	0.0064516	1.2421e-12	3.8184e-07	NRP1/S100A6	NRP1/S100A6/PCK1;PCK2	NRP1/H1-0/GNPDA1/LPIN1;LPIN2/PCK1;PCK2/PCYOX1
Cellular	GSEA	GSE7852_TREG_VS_TCONV_THYMUS_UP	3	3	15.925	up	0.0064516	0.0019582	0.00055134	NRP1/S100A6	NRP1/TSPAN3/PRNP/S100A6	NRP1/PRNP/ITGB1
Cellular	GSEA	GSE7852_TREG_VS_TCONV_LN_UP	9	9	15.925	up	0.0064516	1.4436e-08	2.1134e-10	NRP1/NDRG1	NRP1/NT5E/GLRX/NDRG1/PBXIP1/CDCP1	NRP1/ANXA4/H2AZ1;H2AZ2/SLC2A14;SLC2A3/NT5E/GLRX/NDRG1/PBXIP1/CDCP1
Cellular	GSEA	HECKER_IFNB1_TARGETS	3	3	15.925	up	0.0064516	1.2421e-12	0.00055134	RIGI	IFIT3/RIGI/JUP/LGALS3BP	JUP/TYMP/LGALS3BP
Cellular	GSEA	HAN_SATB1_TARGETS_DN	13	13	15.925	up	0.0064516	0.0019582	5.927e-15	BST2/NDRG1	IFIT3/GLRX/STXBP1/BST2/NDRG1/ISG20/ACAT2	CPD/SLC2A14;SLC2A3/GLRX/LSS/STXBP1/BST2/SQLE/CYP51A1/NDRG1/ACAT2/EPB41;EPB41L1/RABAC1/SLC7A11
Cellular	GSEA	HELLER_SILENCED_BY_METHYLATION_UP	6	6	15.925	up	0.0064516	6.0857e-06	3.8184e-07	RIGI/S100A6	IFIT3/RIGI/LDLR;LRP8/ALDH1A1;ALDH2/S100A6/RAB9A;RAB9B/ISG20/CLIP2	LDLR;LRP8/ALDH1A1;ALDH2/ICAM1/H2AC11;H2AC12;H2AC13;H2AC14;H2AC15;H2AC16;H2AC17;H2AC18;H2AC19;H2AC20;H2AC7;H2AJ/VAMP8/CLIP2
Cellular	GSEA	HESS_TARGETS_OF_HOXA9_AND_MEIS1_DN	4	4	15.925	up	0.0064516	0.0019582	4.9879e-05	NDRG1	PSAP/NDRG1	PSAP/ANXA4/CAMK2D/NDRG1
Cellular	GSEA	HAHTOLA_MYCOSIS_FUNGOIDES_CD4_UP	4	4	15.925	up	0.0064516	1.4436e-08	4.9879e-05	BST2	GLRX/PLAUR/BST2	H2BC11;H2BC17;H2BC21;H2BC26;H2BC3/GLRX/PLAUR/BST2
Cellular	GSEA	GSE9988_LOW_LPS_VS_VEHICLE_TREATED_MONOCYTE_DN	2	2	15.925	up	0.00022223	0.00011102	0.0059549	S100A6	S100A6/PSAP/GRN	PSAP/GRN
Cellular	GSEA	GUILLAUMOND_KLF10_TARGETS_UP	2	2	15.925	up	0.00022223	6.0857e-06	0.0059549	NDRG1	PCK1;PCK2/NDRG1	PCK1;PCK2/NDRG1
Cellular	GSEA	GUENTHER_GROWTH_SPHERICAL_VS_ADHERENT_DN	6	6	15.925	up	0.0064516	3.1e-07	3.8184e-07	NRP1	NRP1/CD46/PLAUR/MVP	NRP1/FN1/ITGB1/CD46/PLAUR/MVP
Cellular	GSEA	GSE7460_WT_VS_FOXP3_HET_ACT_TCONV_UP	3	3	15.925	up	0.0064516	1.4436e-08	0.00055134	NRP1/S100A6	NRP1/S100A6/ACSS2/SQOR	NRP1/ACSS2/SQOR
Cellular	GSEA	GSE3982_MAST_CELL_VS_BASOPHIL_DN	4	4	15.925	up	0.0064516	6.0857e-06	4.9879e-05	TMSB10	MAP1LC3A;MAP1LC3B;MAP1LC3B2/ISG20/TMEM59	MAP1LC3A;MAP1LC3B;MAP1LC3B2/H2BC1;H2BC10;H2BC12;H2BC12L;H2BC13;H2BC14;H2BC15;H2BC18;H2BC4;H2BC5;H2BC6;H2BC7;H2BC8;H2BC9;H2BK1/HLA-A;HLA-E;HLA-F;HLA-G/TMEM59
Cellular	GSEA	GSE3982_NEUTROPHIL_VS_BASOPHIL_UP	2	2	15.925	up	0.0064516	0.0019582	0.0059549	RIGI	RIGI/SLC20A1;SLC20A2	LRRFIP1;LRRFIP2/SLC20A1;SLC20A2
Cellular	GSEA	GSE3982_MAST_CELL_VS_TH2_UP	3	3	15.925	up	0.0064516	6.0857e-06	0.00055134	NRP1	NRP1/TSPAN3/JUP	NRP1/JUP/LPIN1;LPIN2
Cellular	GSEA	GSE3982_EOSINOPHIL_VS_DC_UP	4	4	15.925	up	0.0064516	1.4436e-08	4.9879e-05	GABARAPL2	MAP1LC3A;MAP1LC3B;MAP1LC3B2/GABARAPL2/ISG20	MAP1LC3A;MAP1LC3B;MAP1LC3B2/H2BC1;H2BC10;H2BC12;H2BC12L;H2BC13;H2BC14;H2BC15;H2BC18;H2BC4;H2BC5;H2BC6;H2BC7;H2BC8;H2BC9;H2BK1/LPIN1;LPIN2/LRRFIP1;LRRFIP2
Cellular	GSEA	GSE3982_EOSINOPHIL_VS_EFF_MEMORY_CD4_TCELL_UP	8	8	15.925	up	0.0064516	9.3182e-23	2.6556e-09	TTC1	TTC1/SERINC1	SDCBP/H2BC1;H2BC10;H2BC12;H2BC12L;H2BC13;H2BC14;H2BC15;H2BC18;H2BC4;H2BC5;H2BC6;H2BC7;H2BC8;H2BC9;H2BK1/H1-0/CD55/G6PD/POR/LRRFIP1;LRRFIP2/SERINC1
Cellular	GSEA	GSE3982_NEUTROPHIL_VS_BCELL_UP	7	7	15.925	up	6.3986e-06	0.0019582	3.1613e-08	NDRG1	MAP1LC3A;MAP1LC3B;MAP1LC3B2/MYL12A;MYL12B/NDRG1/TMEM59	MAP1LC3A;MAP1LC3B;MAP1LC3B2/HLA-A;HLA-E;HLA-F;HLA-G/ICAM1/LPIN1;LPIN2/LRRFIP1;LRRFIP2/NDRG1/TMEM59
Cellular	GSEA	GSE7460_CTRL_VS_TGFB_TREATED_ACT_FOXP3_HET_TCONV_DN	5	5	15.925	up	0.0064516	6.0857e-06	4.4891e-06	NRP1	NRP1/MYL12A;MYL12B/ATP6V1G1;ATP6V1G2/NT5E/RNF149/PBXIP1	NRP1/ATP6V1G1;ATP6V1G2/NT5E/WASHC2A;WASHC2C/PBXIP1
Cellular	GSEA	GSE7400_CTRL_VS_CSF3_IN_VIVO_TREATED_PBMC_DN	6	6	15.925	up	0.0064516	0.00011102	3.8184e-07	S100A6/MYL6;MYL6B	TIMP1/S100A6/PRDX5/MYL6;MYL6B/SQOR	ADAM10/TIMP1/CD63/PRDX5/ARL8A/SQOR
Cellular	GSEA	GSE7460_TCONV_VS_TREG_THYMUS_DN	3	3	15.925	up	6.3986e-06	0.0019582	0.00055134	NRP1/S100A6	NRP1/PRNP/S100A6	NRP1/PRNP/ITGB1
Cellular	GSEA	GSE7460_TCONV_VS_TREG_LN_DN	8	8	15.925	up	0.0064516	1.4436e-08	2.6556e-09	NRP1/NDRG1	NRP1/NT5E/GLRX/NDRG1/CDCP1	NRP1/ANXA4/H2AZ1;H2AZ2/SLC2A14;SLC2A3/NT5E/GLRX/NDRG1/CDCP1
Cellular	GSEA	GSE7460_FOXP3_MUT_VS_WT_ACT_WITH_TGFB_TCONV_DN	3	3	15.925	up	6.3986e-06	3.1e-07	0.00055134	NRP1	PODXL/NRP1/SQOR	PODXL/NRP1/SQOR
Cellular	GSEA	GSE7460_CTRL_VS_TGFB_TREATED_ACT_TCONV_DN	6	6	15.925	up	0.0064516	0.00011102	3.8184e-07	NRP1	NRP1/ATP6V1G1;ATP6V1G2/NT5E/RNF149	NRP1/ATP6V1G1;ATP6V1G2/CPD/NT5E/CAMK2D/MCCC1
Cellular	GSEA	GSE7460_FOXP3_MUT_VS_WT_ACT_TCONV_DN	4	4	15.925	up	0.00022223	0.00011102	4.9879e-05	NRP1	NRP1/APP/SQOR	NRP1/APP/CAMK2D/SQOR
Cellular	GSEA	GSE7460_FOXP3_MUT_VS_HET_ACT_TCONV_UP	5	5	15.925	up	0.0064516	6.0857e-06	4.4891e-06	S100A6	S100A6/GLRX	H2BC1;H2BC10;H2BC12;H2BC12L;H2BC13;H2BC14;H2BC15;H2BC18;H2BC4;H2BC5;H2BC6;H2BC7;H2BC8;H2BC9;H2BK1/FLOT1/TNC/GLRX/OCIAD2
Cellular	GSEA	GSE7460_CTRL_VS_TGFB_TREATED_ACT_TREG_DN	5	5	15.925	up	0.0064516	0.0019582	4.4891e-06	NRP1	MAP1LC3A;MAP1LC3B;MAP1LC3B2/NRP1/NT5E/RNF149	MAP1LC3A;MAP1LC3B;MAP1LC3B2/NRP1/CPD/NT5E/SLC39A14
Cellular	GSEA	GSE6269_HEALTHY_VS_FLU_INF_PBMC_DN	8	8	15.925	up	0.0064516	6.0857e-06	2.6556e-09	WBP2	IFIT3/GRN/LGALS3BP/WBP2	MACROH2A1;MACROH2A2/HLA-A;HLA-E;HLA-F;HLA-G/H1-0/GRN/LGALS3BP/PLD3/ATP6V0A1/WBP2
Cellular	GSEA	GSE3982_NEUTROPHIL_VS_EFF_MEMORY_CD4_TCELL_UP	6	6	15.925	up	0.00022223	6.0857e-06	3.8184e-07	SRSF5	DYSF/TMEM59	SDCBP/HLA-A;HLA-E;HLA-F;HLA-G/POR/SRSF5/LRRFIP1;LRRFIP2/TMEM59
Cellular	GSEA	GSE39820_CTRL_VS_TGFBETA3_IL6_CD4_TCELL_DN	4	4	15.925	up	0.0064516	6.0857e-06	4.9879e-05	NDRG1	TIMP1/PRNP/NDRG1	FLOT1/TIMP1/PRNP/NDRG1
Cellular	GSEA	GSE39820_CTRL_VS_IL1B_IL6_IL23A_CD4_TCELL_DN	8	8	15.925	up	6.3986e-06	0.00011102	2.6556e-09	S100A6/NDRG1	TIMP1/S100A6/RNF149/CMAS/NDRG1	FLOT1/CPD/TIMP1/SLC39A14/OCIAD2/CMAS/NDRG1/ARAP1
Cellular	GSEA	GSE39820_CTRL_VS_IL1B_IL6_CD4_TCELL_DN	4	4	15.925	up	0.0064516	0.0019582	4.9879e-05	S100A6	TIMP1/S100A6/TPBG	FLOT1/TIMP1/ITGA2/TPBG
Cellular	GSEA	GSE3982_NEUTROPHIL_VS_NKCELL_UP	7	7	15.925	up	0.0064516	0.0019582	3.1613e-08	RIGI	RIGI/PSAP/ANPEP/GLRX	SDCBP/ADAM10/H2BC1;H2BC10;H2BC12;H2BC12L;H2BC13;H2BC14;H2BC15;H2BC18;H2BC4;H2BC5;H2BC6;H2BC7;H2BC8;H2BC9;H2BK1/PSAP/ANPEP/CD9/GLRX
Cellular	GSEA	GSE5463_CTRL_VS_DEXAMETHASONE_TREATED_THYMOCYTE_UP	6	6	15.925	up	0.00022223	0.0019582	3.8184e-07	GABARAPL2	MAP1LC3A;MAP1LC3B;MAP1LC3B2/GABARAPL2/CMAS/SLC20A1;SLC20A2	MAP1LC3A;MAP1LC3B;MAP1LC3B2/HIBADH/LPIN1;LPIN2/CMAS/RDH11/SLC20A1;SLC20A2
Cellular	GSEA	GSE6269_E_COLI_VS_STREP_AUREUS_INF_PBMC_DN	10	10	15.925	up	0.0064516	0.00011102	1.6434e-11	S100A6	S100A6/ANPEP/GRN/APLP2	CPD/ICAM1/LAMP1/ANPEP/POR/GRN/APLP2/ADAM9/PNPLA6;PNPLA7/F11R
Cellular	GSEA	ACEVEDO_LIVER_CANCER_WITH_H3K27ME3_UP	3	3	15.925	up	0.00022223	6.6765e-10	0.00055134	GABARAPL2	PRNP/GABARAPL2	MACROH2A1;MACROH2A2/PRNP/GNPDA2
Cellular	GSEA	ACTIN_FILAMENT_BASED_PROCESS	2	2	15.925	up	0.0064516	6.0857e-06	0.0059549	MYL6;MYL6B	GSN/MYL6;MYL6B/ATP2C1	GSN/ARAP1
Cellular	GSEA	ACTIN_CYTOSKELETON	2	2	15.925	up	0.0064516	2.8637e-11	0.0059549	MYL6;MYL6B/TPM4	MYL12A;MYL12B/GSN/ITGA5/MYL6;MYL6B/ATP2C1	FN1/ITGB1/GSN/ITGA5/ITGA2/ARAP1/EPB41;EPB41L1
Cellular	GSEA	AAAYWAACM_V$HFH4_01	3	3	15.925	up	0.0064516	0.0019582	0.00055134	NDRG1	IDH1/NDRG1	IDH1/H2AZ1;H2AZ2/NDRG1
Cellular	GSEA	BAELDE_DIABETIC_NEPHROPATHY_DN	11	11	15.925	up	1.4644e-07	0.0019582	1.1934e-12	BST2/NDRG1	PODXL/MYL12A;MYL12B/TSPAN3/TIMP1/WARS1/BST2/PCK1;PCK2/NDRG1/SERINC1	PODXL/TIMP1/CD55/SLC2A14;SLC2A3/WARS1/BST2/PCK1;PCK2/CYP51A1/NDRG1/HTRA1/SERINC1
Cellular	GSEA	AZARE_NEOPLASTIC_TRANSFORMATION_BY_STAT3_DN	4	4	15.925	up	0.0064516	6.0857e-06	4.9879e-05	RIGI	RIGI/PRNP	FN1/PRNP/TNC/CYP51A1
Cellular	GSEA	BANDRES_RESPONSE_TO_CARMUSTIN_MGMT_48HR_DN	4	4	15.925	up	0.0064516	6.7194e-17	4.9879e-05	CRAT	GRN/CRAT/MVD/H2AC1;H2AX	GRN/CRAT/MVD/H2AC1;H2AX
Cellular	GSEA	BASAKI_YBX1_TARGETS_DN	11	11	15.925	up	0.0064516	3.1e-07	1.1934e-12	BST2/NDRG1	THBD/LAMP2/NT5E/GLRX/ATP2C1/BST2/SLC20A1;SLC20A2/NDRG1/ISG20	HLA-A;HLA-E;HLA-F;HLA-G/THBD/CD55/LAMP2/NT5E/GLRX/BST2/SLC20A1;SLC20A2/NDRG1/HTRA1/SLC7A11
Cellular	GSEA	BECKER_TAMOXIFEN_RESISTANCE_UP	2	2	15.925	up	0.0064516	3.1e-07	0.0059549	BST2	TSPAN3/LGALS3BP/BST2	LGALS3BP/BST2
Cellular	GSEA	BASSO_HAIRY_CELL_LEUKEMIA_DN	3	3	15.925	up	0.0064516	3.1e-07	0.00055134	GABARAPL2	TIMP1/GABARAPL2/TMEM59	TIMP1/CD63/TMEM59
Cellular	GSEA	ALFANO_MYC_TARGETS	8	8	15.925	up	0.0064516	0.00011102	2.6556e-09	MYL6;MYL6B	MYL12A;MYL12B/GSN/MYL6;MYL6B/PLAUR/MVP/SLC20A1;SLC20A2/DHCR7	SDCBP/FLOT1/GSN/GNPDA1/PLAUR/MVP/SLC20A1;SLC20A2/DHCR7
Cellular	GSEA	AKL_HTLV1_INFECTION_UP	4	4	15.925	up	0.00022223	6.6765e-10	4.9879e-05	ADD2	APP/SQOR	APP/ACLY/VAMP8/SQOR
Cellular	GSEA	AMIT_EGF_RESPONSE_240_HELA	4	4	15.925	up	0.00022223	0.0019582	4.9879e-05	TPM4/NDRG1	LDLR;LRP8/NDRG1	LDLR;LRP8/CD55/NDRG1/SLC7A11
Cellular	GSEA	CHIARADONNA_NEOPLASTIC_TRANSFORMATION_CDC25_UP	5	5	15.925	up	0.00022223	0.0019582	4.4891e-06	NRP1	NRP1/MYL12A;MYL12B/LAMP2/SLC38A2/H2AC1;H2AX	NRP1/LAMP2/TNC/SLC38A2/H2AC1;H2AX
Cellular	GSEA	CHEN_LVAD_SUPPORT_OF_FAILING_HEART_DN	2	2	15.925	up	0.00022223	4.7923e-14	0.0059549	NRP1	NRP1/IDH1	NRP1/IDH1
Cellular	GSEA	CHAUHAN_RESPONSE_TO_METHOXYESTRADIOL_DN	7	7	15.925	up	0.0064516	2.8637e-11	3.1613e-08	TMSB10/WBP2	SLC1A4/WBP2	HLA-A;HLA-E;HLA-F;HLA-G/H2AZ1;H2AZ2/FDPS/SLC1A4/ATP6V1F/NCSTN/WBP2
Cellular	GSEA	CELL_PROJECTION	2	2	15.925	up	0.0064516	0.00011102	0.0059549	S100A6	S100A6/ITGA5	ITGB1/ITGA5/ARAP1
Cellular	GSEA	CELL_CELL_SIGNALING	4	4	15.925	up	0.0064516	1.4436e-08	4.9879e-05	NRP1/BST2	NRP1/BST2	NRP1/MPZL1/CD9/BST2
Cellular	GSEA	CHANG_CORE_SERUM_RESPONSE_DN	18	18	15.925	up	0.0064516	2.8637e-11	7.6252e-21	WBP2	LDLR;LRP8/APP/GSN/CD46/MVD/WBP2/PBXIP1/ACSS2/SQOR	LDLR;LRP8/APP/GSN/H2AZ1;H2AZ2/FDPS/CD46/POR/LSS/MVD/IDI1;IDI2/SQLE/LPIN1;LPIN2/PLD3/ATP6V0A1/WBP2/PBXIP1/ACSS2/SQOR
Cellular	GSEA	CGTSACG_V$PAX3_B	3	3	15.925	up	0.0064516	6.0857e-06	0.00055134	PTMA	STXBP1/SLC38A2	ADAM10/STXBP1/SLC38A2
Cellular	GSEA	CTCAGGG,MIR-125B,MIR-125A	4	4	15.925	up	0.0064516	1.4436e-08	4.9879e-05	ADD2	PODXL/ANPEP/WARS1	PODXL/ANPEP/WARS1/ADAM9
Cellular	GSEA	CRX_DN.V1_DN	2	2	15.925	up	0.0064516	6.0857e-06	0.0059549	S100A6	TIMP1/S100A6	TIMP1/RBP4
Cellular	GSEA	CTTTGCA,MIR-527	2	2	15.925	up	0.00022223	0.00011102	0.0059549	ADD2/NDRG1	PLXNA2/NDRG1	NDRG1/EPB41;EPB41L1
Cellular	GSEA	COULOUARN_TEMPORAL_TGFB1_SIGNATURE_UP	5	5	15.925	up	0.00022223	6.6765e-10	4.4891e-06	NRP1	NRP1/SLC20A1;SLC20A2	NRP1/CPD/IDI1;IDI2/SQLE/SLC20A1;SLC20A2
Cellular	GSEA	CONCANNON_APOPTOSIS_BY_EPOXOMICIN_UP	6	6	15.925	up	6.3986e-06	0.00011102	3.8184e-07	TTC1	MAP1LC3A;MAP1LC3B;MAP1LC3B2/WARS1/TTC1	MAP1LC3A;MAP1LC3B;MAP1LC3B2/EPCAM/WARS1/PLD3/EPB41;EPB41L1/SLC7A11
Cellular	GSEA	CHYLA_CBFA2T3_TARGETS_UP	4	4	15.925	up	0.0064516	0.0019582	4.9879e-05	TPM4	IDH1/APP/VAT1	H2BC1;H2BC10;H2BC12;H2BC12L;H2BC13;H2BC14;H2BC15;H2BC18;H2BC4;H2BC5;H2BC6;H2BC7;H2BC8;H2BC9;H2BK1/IDH1/APP/VAT1
Cellular	GSEA	BOQUEST_STEM_CELL_DN	6	6	15.925	up	0.0064516	0.00011102	3.8184e-07	BST2	PODXL/THBD/WARS1/BST2/ISG20	PODXL/HLA-A;HLA-E;HLA-F;HLA-G/THBD/WARS1/BST2/F11R
Cellular	GSEA	BOQUEST_STEM_CELL_CULTURED_VS_FRESH_UP	13	13	15.925	up	0.0064516	1.2421e-12	5.927e-15	TPM4/BST2	PODXL/GSN/WARS1/SLC1A4/BST2	PODXL/ADAM10/FN1/GSN/SLC2A14;SLC2A3/G6PD/CD9/WARS1/SLC1A4/ACLY/BST2/SLC7A11/PSAT1
Cellular	GSEA	BMI1_DN_MEL18_DN.V1_DN	4	4	15.925	up	0.00022223	0.0019582	4.9879e-05	BST2	IDH1/BST2	IDH1/RBP4/H2BC11;H2BC17;H2BC21;H2BC26;H2BC3/BST2
Cellular	GSEA	BMI1_DN.V1_DN	6	6	15.925	up	0.00022223	6.0857e-06	3.8184e-07	BST2	IDH1/BST2/ECH1/MVP	IDH1/H2BC11;H2BC17;H2BC21;H2BC26;H2BC3/BST2/ECH1/MVP/CERT1
Cellular	GSEA	BROWN_MYELOID_CELL_DEVELOPMENT_UP	8	8	15.925	up	0.0064516	0.0019582	2.6556e-09	S100A6	GSN/S100A6/ANPEP/GRN/GLRX/PLAUR	CPD/GSN/ANXA4/G6PD/ANPEP/GRN/GLRX/PLAUR
Cellular	GSEA	BOYLAN_MULTIPLE_MYELOMA_D_DN	2	2	15.925	up	0.0064516	0.0019582	0.0059549	S100A6	GSN/S100A6	GSN/ANXA4
Cellular	GSEA	BOYLAN_MULTIPLE_MYELOMA_C_D_DN	7	7	15.925	up	0.0064516	1.2421e-12	3.1613e-08	NRP1	MAP1LC3A;MAP1LC3B;MAP1LC3B2/NRP1/APP/ISG20/SQOR	MAP1LC3A;MAP1LC3B;MAP1LC3B2/NRP1/APP/EPCAM/CD9/ATP6V0A1/SQOR
Cellular	GSEA	BERENJENO_ROCK_SIGNALING_NOT_VIA_RHOA_UP	2	2	15.925	up	0.0064516	6.6765e-10	0.0059549	NDRG1	ALDH1A1;ALDH2/NDRG1	ALDH1A1;ALDH2/NDRG1
Cellular	GSEA	BENPORATH_SUZ12_TARGETS	8	8	15.925	up	0.0064516	0.0019582	2.6556e-09	NRP1/NDRG1	NRP1/PLXNA2/THBD/SLC1A4/RAB9A;RAB9B/NDRG1/SQOR	NRP1/RBP4/THBD/SLC1A4/INA/NDRG1/HTRA1/SQOR
Cellular	GSEA	BILD_HRAS_ONCOGENIC_SIGNATURE	16	16	15.925	up	0.0064516	0.0019582	1.8449e-18	S100A6/NDRG1	MAP1LC3A;MAP1LC3B;MAP1LC3B2/PLXNA2/TIMP1/LDLR;LRP8/PRNP/S100A6/NT5E/PLAUR/AHNAK2/SLC20A1;SLC20A2/NDRG1/CDCP1	MAP1LC3A;MAP1LC3B;MAP1LC3B2/TIMP1/LDLR;LRP8/FN1/PRNP/CD55/SLC2A14;SLC2A3/ITGA2/NT5E/PLAUR/LRRFIP1;LRRFIP2/AHNAK2/SLC20A1;SLC20A2/NDRG1/H2AC25;H2AC4;H2AC6;H2AC8/CDCP1
Cellular	GSEA	CAHOY_ASTROGLIAL	3	3	15.925	up	0.0064516	0.00011102	0.00055134	BST2	DYSF/TIMP1/BST2	TIMP1/ANXA4/BST2
Cellular	GSEA	CAGCTG_V$AP4_Q5	19	19	15.925	up	0.0064516	0.0019582	4.8872e-22	MYL6;MYL6B/NDRG1	DYSF/APP/ALDH1A1;ALDH2/SLC1A4/MYL6;MYL6B/NDRG1/PBXIP1/VAT1	APP/ALDH1A1;ALDH2/H2BC11;H2BC17;H2BC21;H2BC26;H2BC3/H1-0/H2AZ1;H2AZ2/H2AC11;H2AC12;H2AC13;H2AC14;H2AC15;H2AC16;H2AC17;H2AC18;H2AC19;H2AC20;H2AC7;H2AJ/CD9/SLC1A4/STIM1/INA/CD276/NDRG1/PBXIP1/VAT1/VAMP8/TNKS1BP1/RABAC1/SLC7A11/F11R
Cellular	GSEA	CAIRO_LIVER_DEVELOPMENT_DN	11	11	15.925	up	0.0064516	0.00011102	1.1934e-12	NDRG1	APOB/GSN/PSAP/ECH1/PCK1;PCK2/NDRG1/ISG20/SQOR	FN1/APOB/GSN/PSAP/ECH1/LPIN1;LPIN2/EBP/NSDHL/PCK1;PCK2/NDRG1/SQOR
Cellular	GSEA	CAMP_UP.V1_DN	7	7	15.925	up	0.0064516	0.0019582	3.1613e-08	NDRG1	STXBP1/NDRG1/ACAT2/SERINC1	SLC2A14;SLC2A3/STXBP1/CAMK2D/LRRFIP1;LRRFIP2/NDRG1/ACAT2/SERINC1
Cellular	GSEA	BRUECKNER_TARGETS_OF_MIRLET7A3_UP	4	4	15.925	up	0.0064516	6.0857e-06	4.9879e-05	NDRG1	GLRX/NDRG1/SLC38A2	CD55/GLRX/NDRG1/SLC38A2
Cellular	GSEA	BROWNE_INTERFERON_RESPONSIVE_GENES	4	4	15.925	up	0.0064516	0.00011102	4.9879e-05	BST2	IFIT3/WARS1/BST2/ISG20	HLA-A;HLA-E;HLA-F;HLA-G/TYMP/WARS1/BST2
Cellular	GSEA	BURTON_ADIPOGENESIS_8	8	8	15.925	up	0.0064516	6.7194e-17	2.6556e-09	TMSB10	MAP1LC3A;MAP1LC3B;MAP1LC3B2/APP/PSAP/LAMP2/SLC1A4/TPBG	MAP1LC3A;MAP1LC3B;MAP1LC3B2/APP/PSAP/LAMP2/SLC1A4/TPBG/CD276/PLD3
Cellular	GSEA	BUYTAERT_PHOTODYNAMIC_THERAPY_STRESS_UP	21	21	15.925	up	0.0064516	1.4436e-08	1.9846e-24	NDRG1	MAP1LC3A;MAP1LC3B;MAP1LC3B2/THBD/SLC1A4/RAB9A;RAB9B/AHNAK2/NDRG1/SLC38A2/VAT1/SERINC1/CLIP2	MAP1LC3A;MAP1LC3B;MAP1LC3B2/H2BC1;H2BC10;H2BC12;H2BC12L;H2BC13;H2BC14;H2BC15;H2BC18;H2BC4;H2BC5;H2BC6;H2BC7;H2BC8;H2BC9;H2BK1/THBD/CD55/SLC2A14;SLC2A3/POR/ITGA2/SLC1A4/GNPDA1/LSS/PSPH/SLC39A14/AHNAK2/NDRG1/H2AC25;H2AC4;H2AC6;H2AC8/SLC38A2/VAT1/SERINC1/CLIP2/SLC7A11/F11R
Cellular	GSEA	BURTON_ADIPOGENESIS_7	2	2	15.925	up	0.0064516	3.1e-07	0.0059549	S100A6/TPM4	TIMP1/S100A6	TIMP1/H2AZ1;H2AZ2
Cellular	GSEA	BRUINS_UVC_RESPONSE_VIA_TP53_GROUP_A	7	7	15.925	up	0.0064516	6.0857e-06	3.1613e-08	ADD2/TTC1	MYL12A;MYL12B/PLXNA2/DYSF/ITGA5/ANPEP/TTC1/DHCR7	CD55/ITGA5/ANPEP/TNC/CAMK2D/CYP51A1/DHCR7
Cellular	GSEA	BRUNO_HEMATOPOIESIS	6	6	15.925	up	0.0064516	0.0019582	3.8184e-07	S100A6/NDRG1	S100A6/NDRG1/DHCR7	H2BC1;H2BC10;H2BC12;H2BC12L;H2BC13;H2BC14;H2BC15;H2BC18;H2BC4;H2BC5;H2BC6;H2BC7;H2BC8;H2BC9;H2BK1/H1-0/CD55/CD9/NDRG1/DHCR7
Cellular	GSEA	MODULE_576	5	5	15.925	up	0.0064516	1.4436e-08	4.4891e-06	PTMA	GLRX/PLAUR/SLC20A1;SLC20A2	TYMP/GLRX/SLC25A1/PLAUR/SLC20A1;SLC20A2
Cellular	GSEA	V$AP1_Q4_01	4	4	15.925	up	0.0064516	0.00011102	4.9879e-05	TTC1	CMAS/TTC1	RBP4/PSME4/CMAS/EPB41;EPB41L1
Cellular	GSEA	V$AP1_Q2_01	3	3	15.925	up	0.00022223	1.4436e-08	0.00055134	TTC1	DYSF/RNF149/CMAS/TTC1	PSME4/CMAS/EPB41;EPB41L1
Cellular	GSEA	V$AP1_C	7	7	15.925	up	0.0064516	6.0857e-06	3.1613e-08	MYL6;MYL6B/TTC1	DYSF/APP/MYL6;MYL6B/TPBG/CMAS/ISG20/SLC38A2/VAT1/TTC1	SDCBP/RBP4/APP/ITGA2/TPBG/PSME4/LRRFIP1;LRRFIP2/CMAS/ATP6V0A1/SLC38A2/VAT1/EPB41;EPB41L1
Cellular	GSEA	V$AP4_Q5	3	3	15.925	up	0.0064516	2.8637e-11	0.00055134	MYL6;MYL6B/NDRG1	DYSF/APP/ALDH1A1;ALDH2/SLC1A4/MYL6;MYL6B/NDRG1/PBXIP1/VAT1	APP/ALDH1A1;ALDH2/H2BC11;H2BC17;H2BC21;H2BC26;H2BC3/H1-0/H2AZ1;H2AZ2/H2AC11;H2AC12;H2AC13;H2AC14;H2AC15;H2AC16;H2AC17;H2AC18;H2AC19;H2AC20;H2AC7;H2AJ/CD9/SLC1A4/STIM1/INA/CD276/NDRG1/PBXIP1/VAT1/VAMP8/TNKS1BP1/RABAC1/SLC7A11/F11R
Cellular	GSEA	V$ATF3_Q6	2	2	15.925	up	0.0064516	6.0857e-06	0.0059549	MYL6;MYL6B	MAP1LC3A;MAP1LC3B;MAP1LC3B2/MYL6;MYL6B/PBXIP1	MAP1LC3A;MAP1LC3B;MAP1LC3B2/CAMK2D/PBXIP1/EPB41;EPB41L1
Cellular	GSEA	V$ATF_B	3	3	15.925	up	0.0064516	6.7194e-17	0.00055134	MYL6;MYL6B	MAP1LC3A;MAP1LC3B;MAP1LC3B2/MYL6;MYL6B	MAP1LC3A;MAP1LC3B;MAP1LC3B2/CAMK2D/EPB41;EPB41L1
Cellular	GSEA	V$AREB6_01	7	7	15.925	up	0.0064516	4.7923e-14	3.1613e-08	NRP1	NRP1/ALDH1A1;ALDH2/JUP/VAT1	NRP1/FLOT1/FN1/ALDH1A1;ALDH2/H2BC11;H2BC17;H2BC21;H2BC26;H2BC3/DBI/H2AC11;H2AC12;H2AC13;H2AC14;H2AC15;H2AC16;H2AC17;H2AC18;H2AC19;H2AC20;H2AC7;H2AJ/FDPS/JUP/LRRFIP1;LRRFIP2/ARAP1/VAT1/VAMP8/EPB41;EPB41L1/SLC7A11
Cellular	GSEA	TSENG_IRS1_TARGETS_DN	4	4	15.925	up	0.0064516	6.7194e-17	4.9879e-05	NRP1	NRP1/THBD/GLRX/RAB9A;RAB9B	NRP1/THBD/CD63/GLRX
Cellular	GSEA	TSENG_ADIPOGENIC_POTENTIAL_DN	2	2	15.925	up	6.3986e-06	0.00011102	0.0059549	NRP1	NRP1/THBD/RAB9A;RAB9B	NRP1/THBD
Cellular	GSEA	TSAI_RESPONSE_TO_RADIATION_THERAPY	2	2	15.925	up	0.0064516	0.00011102	0.0059549	BST2	LGALS3BP/BST2	LGALS3BP/BST2
Cellular	GSEA	TRANSMEMBRANE_RECEPTOR_ACTIVITY	6	6	15.925	up	0.0064516	0.0019582	3.8184e-07	NRP1	NRP1/LDLR;LRP8/LGALS3BP	NRP1/LDLR;LRP8/HLA-A;HLA-E;HLA-F;HLA-G/ICAM1/LGALS3BP/EBP
Cellular	GSEA	TUBULIN_BINDING	2	2	15.925	up	0.0064516	6.0857e-06	0.0059549	GABARAPL2	PRNP/GABARAPL2	PRNP/ARL8A
Cellular	GSEA	UDAYAKUMAR_MED1_TARGETS_DN	6	6	15.925	up	0.0064516	6.0857e-06	3.8184e-07	NDRG1	MAP1LC3A;MAP1LC3B;MAP1LC3B2/GSN/NDRG1	MAP1LC3A;MAP1LC3B;MAP1LC3B2/H2BC1;H2BC10;H2BC12;H2BC12L;H2BC13;H2BC14;H2BC15;H2BC18;H2BC4;H2BC5;H2BC6;H2BC7;H2BC8;H2BC9;H2BK1/GSN/H1-0/SLC2A14;SLC2A3/NDRG1
Cellular	GSEA	TTTNNANAGCYR_UNKNOWN	8	8	15.925	up	0.0064516	1.4436e-08	2.6556e-09	NRP1	NRP1/H2AC1;H2AX	NRP1/H2BC1;H2BC10;H2BC12;H2BC12L;H2BC13;H2BC14;H2BC15;H2BC18;H2BC4;H2BC5;H2BC6;H2BC7;H2BC8;H2BC9;H2BK1/H2BC11;H2BC17;H2BC21;H2BC26;H2BC3/H2AC11;H2AC12;H2AC13;H2AC14;H2AC15;H2AC16;H2AC17;H2AC18;H2AC19;H2AC20;H2AC7;H2AJ/H4C1;H4C11;H4C12;H4C13;H4C14;H4C15;H4C16;H4C2;H4C3;H4C4;H4C5;H4C6;H4C8;H4C9/CYP51A1/H2AC25;H2AC4;H2AC6;H2AC8/H2AC1;H2AX
Cellular	GSEA	V$ER_Q6_02	2	2	15.925	up	0.0064516	1.4436e-08	0.0059549	GABARAPL2	MAP1LC3A;MAP1LC3B;MAP1LC3B2/GABARAPL2	MAP1LC3A;MAP1LC3B;MAP1LC3B2/HIBADH
Cellular	GSEA	V$ER_Q6_01	2	2	15.925	up	0.00022223	1.9013e-15	0.0059549	GABARAPL2	MAP1LC3A;MAP1LC3B;MAP1LC3B2/GABARAPL2	MAP1LC3A;MAP1LC3B;MAP1LC3B2/SLC25A1
Cellular	GSEA	V$ER_Q6	4	4	15.925	up	0.0064516	0.00011102	4.9879e-05	GABARAPL2	MAP1LC3A;MAP1LC3B;MAP1LC3B2/GABARAPL2/SLC20A1;SLC20A2/SLC38A2	MAP1LC3A;MAP1LC3B;MAP1LC3B2/HIBADH/SLC25A1/SLC20A1;SLC20A2/SLC38A2
Cellular	GSEA	V$EGR1_01	4	4	15.925	up	0.00022223	1.2421e-12	4.9879e-05	TPM4	APP/APLP2/TPBG/CMAS	APP/APLP2/TPBG/CMAS
Cellular	GSEA	V$E4BP4_01	6	6	15.925	up	0.0064516	0.0019582	3.8184e-07	GABARAPL2	PRNP/ALDH1A1;ALDH2/GABARAPL2/PCK1;PCK2	PRNP/ALDH1A1;ALDH2/H2BC11;H2BC17;H2BC21;H2BC26;H2BC3/PCK1;PCK2/H2AC25;H2AC4;H2AC6;H2AC8/EPB41;EPB41L1
Cellular	GSEA	V$EVI1_02	2	2	15.925	up	0.0064516	0.0019582	0.0059549	NRP1/CRAT/MYL6;MYL6B	NRP1/CRAT/MYL6;MYL6B	NRP1/CRAT
Cellular	GSEA	V$HFH1_01	3	3	15.925	up	0.0064516	3.1e-07	0.00055134	NRP1	NRP1/RAB9A;RAB9B/ISG20/SLC38A2/CLIP2	NRP1/SLC38A2/CLIP2
Cellular	GSEA	V$FREAC4_01	2	2	15.925	up	0.0064516	0.0019582	0.0059549	MYL6;MYL6B	MYL6;MYL6B/TMEM59/CLIP2	TMEM59/CLIP2
Cellular	GSEA	V$FOXO1_01	4	4	15.925	up	0.0064516	0.0019582	4.9879e-05	NDRG1	NDRG1/SLC38A2/H2AC1;H2AX	H2AZ1;H2AZ2/NDRG1/SLC38A2/H2AC1;H2AX
Cellular	GSEA	V$FOXD3_01	3	3	15.925	up	0.00022223	0.0019582	0.00055134	NRP1	NRP1/H2AC1;H2AX	NRP1/FLOT1/H2AC1;H2AX
Cellular	GSEA	V$CMYB_01	2	2	15.925	up	0.00022223	0.00011102	0.0059549	CRAT	ITGA5/CRAT	ITGA5/CRAT
Cellular	GSEA	V$CREBP1_Q2	3	3	15.925	up	0.00022223	0.0019582	0.00055134	TPM4	MAP1LC3A;MAP1LC3B;MAP1LC3B2/SLC38A2	MAP1LC3A;MAP1LC3B;MAP1LC3B2/ADAM9/SLC38A2
Cellular	GSEA	TORCHIA_TARGETS_OF_EWSR1_FLI1_FUSION_DN	4	4	15.925	up	0.00022223	0.0019582	4.9879e-05	TMSB10	TSPAN3/PLXNA2/SQOR	MACROH2A1;MACROH2A2/MPZL1/H1-0/SQOR
Cellular	GSEA	SNACANNNYSYAGA_UNKNOWN	3	3	15.925	up	0.0064516	0.0019582	0.00055134	WBP2	WBP2/TMEM59	RDH11/WBP2/TMEM59
Cellular	GSEA	SMID_BREAST_CANCER_LUMINAL_B_DN	10	10	15.925	up	0.0064516	0.00011102	1.6434e-11	NDRG1	APP/ALDH1A1;ALDH2/WARS1/NDRG1/ISG20	RBP4/HLA-A;HLA-E;HLA-F;HLA-G/APP/ALDH1A1;ALDH2/ICAM1/SLC2A14;SLC2A3/WARS1/TNC/NDRG1/PSAT1
Cellular	GSEA	STK33_NOMO_UP	8	8	15.925	up	0.0064516	0.00011102	2.6556e-09	NRP1/WBP2	NRP1/THBD/RNF149/WBP2	NRP1/H2BC1;H2BC10;H2BC12;H2BC12L;H2BC13;H2BC14;H2BC15;H2BC18;H2BC4;H2BC5;H2BC6;H2BC7;H2BC8;H2BC9;H2BK1/ICAM1/THBD/CAMK2D/FAM114A1/GNPDA2/WBP2
Cellular	GSEA	STARK_PREFRONTAL_CORTEX_22Q11_DELETION_DN	10	10	15.925	up	0.0064516	3.1e-07	1.6434e-11	S100A6/TMSB10	IDH1/S100A6/MVD/ACAT2	IDH1/H2AZ1;H2AZ2/FDPS/HIBADH/SLC25A1/MVD/OCIAD2/H2AC25;H2AC4;H2AC6;H2AC8/NIPSNAP1/ACAT2
Cellular	GSEA	SMID_BREAST_CANCER_BASAL_DN	7	7	15.925	up	0.0064516	6.6765e-10	3.1613e-08	CRAT	ALDH1A1;ALDH2/SLC1A4/CRAT/PCK1;PCK2	CPD/RBP4/ALDH1A1;ALDH2/SLC1A4/CRAT/FASN/PCK1;PCK2
Cellular	GSEA	SHAFFER_IRF4_TARGETS_IN_ACTIVATED_B_LYMPHOCYTE	8	8	15.925	up	0.0064516	3.1e-07	2.6556e-09	NDRG1	IDH1/LDLR;LRP8/FDFT1/NDRG1	IDH1/LDLR;LRP8/FDFT1/GARS1/GNPDA1/SQLE/CYP51A1/NDRG1
Cellular	GSEA	SHAFFER_IRF4_TARGETS_IN_MYELOMA_VS_MATURE_B_LYMPHOCYTE	6	6	15.925	up	0.0064516	0.00011102	3.8184e-07	NDRG1	LDLR;LRP8/NDRG1/ISG20/SLC38A2	MPZL1/LDLR;LRP8/GARS1/CYP51A1/NDRG1/SLC38A2
Cellular	GSEA	SHAFFER_IRF4_TARGETS_IN_PLASMA_CELL_VS_MATURE_B_LYMPHOCYTE	2	2	15.925	up	0.0064516	0.0019582	0.0059549	NDRG1	LDLR;LRP8/NDRG1	LDLR;LRP8/NDRG1
Cellular	GSEA	STK33_UP	10	10	15.925	up	0.00022223	0.00011102	1.6434e-11	NRP1/WBP2	NRP1/THBD/RNF149/WBP2	NRP1/H2BC1;H2BC10;H2BC12;H2BC12L;H2BC13;H2BC14;H2BC15;H2BC18;H2BC4;H2BC5;H2BC6;H2BC7;H2BC8;H2BC9;H2BK1/ICAM1/H2BC11;H2BC17;H2BC21;H2BC26;H2BC3/THBD/CD9/GNPDA2/H2AC25;H2AC4;H2AC6;H2AC8/WBP2/SLC7A11
Cellular	GSEA	TGCTGCT,MIR-15A,MIR-16,MIR-15B,MIR-195,MIR-424,MIR-497	8	8	15.925	up	0.0064516	6.0857e-06	2.6556e-09	SRSF5	PLXNA2/APP/STXBP1/VAT1	CPD/APP/ITGA2/STXBP1/SRSF5/LRRFIP1;LRRFIP2/VAT1/VAMP8
Cellular	GSEA	TGCCAAR_V$NF1_Q6	8	8	15.925	up	0.0064516	6.0857e-06	2.6556e-09	TMSB10	PLXNA2/WARS1/MVP/PBXIP1	RBP4/H1-0/CD55/WARS1/STIM1/MVP/LRRFIP1;LRRFIP2/PBXIP1
Cellular	GSEA	TGCACTG,MIR-148A,MIR-152,MIR-148B	6	6	15.925	up	0.0064516	1.4436e-08	3.8184e-07	NRP1/TMSB10	NRP1/LDLR;LRP8/ITGA5/PBXIP1	NRP1/CPD/LDLR;LRP8/ITGA5/PBXIP1/SLC7A11
Cellular	GSEA	TGASTMAGC_V$NFE2_01	3	3	15.925	up	0.0064516	0.0019582	0.00055134	TTC1	CMAS/VAT1/TTC1	LRRFIP1;LRRFIP2/CMAS/VAT1
Cellular	GSEA	TGANTCA_V$AP1_C	12	12	15.925	up	0.0064516	0.0019582	8.7437e-14	MYL6;MYL6B/TTC1	DYSF/APP/MYL6;MYL6B/TPBG/CMAS/ISG20/SLC38A2/VAT1/TTC1	SDCBP/RBP4/APP/ITGA2/TPBG/PSME4/LRRFIP1;LRRFIP2/CMAS/ATP6V0A1/SLC38A2/VAT1/EPB41;EPB41L1
Cellular	GSEA	TGTTTAC,MIR-30A-5P,MIR-30C,MIR-30D,MIR-30B,MIR-30E-5P	7	7	15.925	up	0.0064516	6.0857e-06	3.1613e-08	NRP1	NRP1/NT5E/SLC38A2/VAT1	NRP1/NT5E/ADAM9/CAMK2D/SLC38A2/VAT1/EPB41;EPB41L1
Cellular	GSEA	TONKS_TARGETS_OF_RUNX1_RUNX1T1_FUSION_HSC_UP	7	7	15.925	up	0.0064516	0.00011102	3.1613e-08	RIGI	RIGI/ALDH1A1;ALDH2/GSN/JUP	H2BC1;H2BC10;H2BC12;H2BC12L;H2BC13;H2BC14;H2BC15;H2BC18;H2BC4;H2BC5;H2BC6;H2BC7;H2BC8;H2BC9;H2BK1/ALDH1A1;ALDH2/GSN/H1-0/SLC2A14;SLC2A3/JUP/SLC7A11
Cellular	GSEA	TONKS_TARGETS_OF_RUNX1_RUNX1T1_FUSION_ERYTHROCYTE_UP	5	5	15.925	up	0.00022223	2.8637e-11	4.4891e-06	NDRG1	APP/NDRG1/VAT1	CPD/APP/NDRG1/VAT1/SLC7A11
Cellular	GSEA	TAATGTG,MIR-323	2	2	15.925	up	0.0064516	0.00011102	0.0059549	WBP2	WBP2/ACAT2	WBP2/ACAT2
Cellular	GSEA	SYSTEM_PROCESS	4	4	15.925	up	6.3986e-06	6.6765e-10	4.9879e-05	MYL6;MYL6B/BST2	DYSF/LDLR;LRP8/MYL6;MYL6B/BST2	LDLR;LRP8/CD9/BST2/CD276/EPB41;EPB41L1/TIMM13
Cellular	GSEA	TAKEDA_TARGETS_OF_NUP98_HOXA9_FUSION_10D_UP	4	4	15.925	up	6.3986e-06	6.0857e-06	4.9879e-05	RIGI	IFIT3/RIGI/ALDH1A1;ALDH2/LGALS3BP	FN1/ALDH1A1;ALDH2/EPCAM/LGALS3BP
Cellular	GSEA	TERAMOTO_OPN_TARGETS_CLUSTER_7	2	2	15.925	up	0.00022223	0.00011102	0.0059549	S100A6	S100A6/WARS1	WARS1/PSPH
Cellular	GSEA	TCTATGA,MIR-376A,MIR-376B	2	2	15.925	up	0.0064516	0.0019582	0.0059549	NRP1/PTMA	NRP1/ATP6V1G1;ATP6V1G2	NRP1/ATP6V1G1;ATP6V1G2
Cellular	GSEA	TAKEDA_TARGETS_OF_NUP98_HOXA9_FUSION_8D_UP	2	2	15.925	up	0.00022223	0.00011102	0.0059549	RIGI	IFIT3/RIGI/ALDH1A1;ALDH2/LGALS3BP	ALDH1A1;ALDH2/LGALS3BP
Cellular	GSEA	TAKEDA_TARGETS_OF_NUP98_HOXA9_FUSION_8D_DN	6	6	15.925	up	0.0064516	6.0857e-06	3.8184e-07	NRP1	NRP1/PRNP/ALDH1A1;ALDH2	NRP1/PRNP/ALDH1A1;ALDH2/CD9/ADAM9/HTRA1
Cellular	GSEA	TAKEDA_TARGETS_OF_NUP98_HOXA9_FUSION_3D_UP	5	5	15.925	up	0.00022223	0.00011102	4.4891e-06	RIGI/BST2	IFIT3/RIGI/ALDH1A1;ALDH2/LGALS3BP/BST2/MVP	ALDH1A1;ALDH2/LGALS3BP/BST2/MVP/H2AC25;H2AC4;H2AC6;H2AC8
Cellular	GSEA	V$HNF1_01	3	3	15.925	up	0.00022223	6.0857e-06	0.00055134	NRP1	NRP1/ANPEP	NRP1/ANPEP/SLC39A14
Cellular	GSEA	WANG_CISPLATIN_RESPONSE_AND_XPC_DN	5	5	15.925	up	0.0064516	0.0019582	4.4891e-06	NRP1	NRP1/CD46/PARP4	SDCBP/NRP1/CD46/WASHC2A;WASHC2C/PARP4
Cellular	GSEA	WAMUNYOKOLI_OVARIAN_CANCER_LMP_UP	7	7	15.925	up	0.0064516	0.0019582	3.1613e-08	S100A6/TPM4	MYL12A;MYL12B/S100A6/FDFT1/MVP/AACS	DBI/EPCAM/POR/FDFT1/MVP/EBP/F11R
Cellular	GSEA	WANG_SMARCE1_TARGETS_UP	9	9	15.925	up	0.0064516	0.0019582	2.1134e-10	ADD2	IFIT3/GSN/WARS1/TPBG	FN1/GSN/CD55/ITGA2/WARS1/TPBG/LRRFIP1;LRRFIP2/PLD3/PCYOX1
Cellular	GSEA	VALK_AML_CLUSTER_9	3	3	15.925	up	0.0064516	0.00011102	0.00055134	NRP1	NRP1/NT5E/CLIP2	NRP1/NT5E/CLIP2
Cellular	GSEA	VERHAAK_GLIOBLASTOMA_NEURAL	10	10	15.925	up	0.0064516	0.0019582	1.6434e-11	NRP1	NRP1/THBD/ITGA5/PLAUR/MVP/CDCP1/SQOR	NRP1/ICAM1/THBD/ITGA5/TYMP/PLAUR/MVP/LRRFIP1;LRRFIP2/CDCP1/SQOR
Cellular	GSEA	VERHAAK_AML_WITH_NPM1_MUTATED_UP	7	7	15.925	up	0.00022223	0.0019582	3.1613e-08	S100A6	S100A6/WARS1/PLAUR/LGALS3BP/MVP	H2BC1;H2BC10;H2BC12;H2BC12L;H2BC13;H2BC14;H2BC15;H2BC18;H2BC4;H2BC5;H2BC6;H2BC7;H2BC8;H2BC9;H2BK1/H2BC11;H2BC17;H2BC21;H2BC26;H2BC3/TYMP/WARS1/PLAUR/LGALS3BP/MVP
Cellular	GSEA	VART_KSHV_INFECTION_ANGIOGENIC_MARKERS_UP	4	4	15.925	up	0.00022223	6.0857e-06	4.9879e-05	NRP1	NRP1/TIMP1/ANPEP/PLAUR	NRP1/TIMP1/ANPEP/PLAUR
Cellular	GSEA	YAO_TEMPORAL_RESPONSE_TO_PROGESTERONE_CLUSTER_1	2	2	15.925	up	0.0064516	6.0857e-06	0.0059549	S100A6/TPM4/NDRG1	IDH1/ALDH1A1;ALDH2/S100A6/GRN/FDFT1/SLC1A4/LGALS3BP/ECH1/PCK1;PCK2/NDRG1	H2BC1;H2BC10;H2BC12;H2BC12L;H2BC13;H2BC14;H2BC15;H2BC18;H2BC4;H2BC5;H2BC6;H2BC7;H2BC8;H2BC9;H2BK1/IDH1/ALDH1A1;ALDH2/DBI/H2AZ1;H2AZ2/GRN/FDFT1/SLC1A4/LGALS3BP/ECH1/IDI1;IDI2/SQLE/PSME4/EBP/NSDHL/PCK1;PCK2/CYP51A1/NDRG1/EPB41;EPB41L1/TIMM13/PSAT1
Cellular	GSEA	YGTCCTTGR_UNKNOWN	5	5	15.925	up	0.0064516	0.0019582	4.4891e-06	CRAT	CRAT/SLC38A2	H2AZ1;H2AZ2/CRAT/STIM1/SLC38A2/TNKS1BP1
Cellular	GSEA	YAO_TEMPORAL_RESPONSE_TO_PROGESTERONE_CLUSTER_13	5	5	15.925	up	0.0064516	0.0019582	4.4891e-06	S100A6	S100A6/ECH1	DBI/H2AZ1;H2AZ2/ECH1/EBP/PSAT1
Cellular	GSEA	WINTER_HYPOXIA_METAGENE	11	11	15.925	up	0.0064516	0.00011102	1.1934e-12	NDRG1	ALDH1A1;ALDH2/ITGA5/NT5E/GLRX/PLAUR/TPBG/SLC20A1;SLC20A2/NDRG1	FN1/ALDH1A1;ALDH2/ICAM1/ITGA5/SLC2A14;SLC2A3/NT5E/GLRX/PLAUR/TPBG/SLC20A1;SLC20A2/NDRG1
Cellular	GSEA	WOO_LIVER_CANCER_RECURRENCE_UP	2	2	15.925	up	0.00022223	0.0019582	0.0059549	PTMA/S100A6/TMSB10/TPM4	TSPAN3/S100A6/PLAUR/TPBG	PLAUR/TPBG
Cellular	GSEA	WU_CELL_MIGRATION	10	10	15.925	up	0.0064516	0.00011102	1.6434e-11	S100A6/BST2	PODXL/S100A6/JUP/BST2/AHNAK2/SQOR	PODXL/H2BC1;H2BC10;H2BC12;H2BC12L;H2BC13;H2BC14;H2BC15;H2BC18;H2BC4;H2BC5;H2BC6;H2BC7;H2BC8;H2BC9;H2BK1/FN1/CSTB/CD55/JUP/EPCAM/BST2/AHNAK2/SQOR
Cellular	GSEA	WOO_LIVER_CANCER_RECURRENCE_DN	4	4	15.925	up	0.0064516	0.00011102	4.9879e-05	CRAT	LDLR;LRP8/CRAT/PCK1;PCK2	LDLR;LRP8/POR/CRAT/PCK1;PCK2
Cellular	GSEA	WINTER_HYPOXIA_UP	3	3	15.925	up	0.0064516	3.1e-07	0.00055134	NDRG1	LDLR;LRP8/TPBG/NDRG1	LDLR;LRP8/TPBG/NDRG1
Cellular	GSEA	WONG_MITOCHONDRIA_GENE_MODULE	8	8	15.925	up	0.0064516	0.00011102	2.6556e-09	CRAT	ATP6V1G1;ATP6V1G2/PRDX5/CRAT/PCK1;PCK2	ATP6V1G1;ATP6V1G2/PRDX5/CRAT/SLC25A1/PCK1;PCK2/ATP6V1F/NIPSNAP1/TIMM13
Cellular	GSEA	WONG_ADULT_TISSUE_STEM_MODULE	14	14	15.925	up	0.0064516	0.0019582	4.0749e-16	S100A6	PLXNA2/APP/S100A6/STXBP1/LGALS3BP/PCK1;PCK2/PBXIP1	FLOT1/MPZL1/FN1/APP/ICAM1/TNC/STXBP1/LGALS3BP/LPIN1;LPIN2/PCK1;PCK2/LRRFIP1;LRRFIP2/HTRA1/PBXIP1/NIPSNAP1
Cellular	GSEA	V$USF_Q6_01	4	4	15.925	up	0.0064516	0.00011102	4.9879e-05	PTMA/WBP2	JUP/WBP2	ADAM10/LAMP1/JUP/WBP2
Cellular	GSEA	V$MYCMAX_03	4	4	15.925	up	0.0064516	0.0019582	4.9879e-05	PTMA	SLC38A2/CLIP2	LAMP1/SLC38A2/EPB41;EPB41L1/CLIP2
Cellular	GSEA	V$NRF2_Q4	5	5	15.925	up	0.0064516	0.0019582	4.4891e-06	TTC1	SLC38A2/TTC1	PSME4/LRRFIP1;LRRFIP2/ATP6V0A1/SLC38A2/EPB41;EPB41L1
Cellular	GSEA	V$MEIS1_01	7	7	15.925	up	0.0064516	0.00011102	3.1613e-08	NRP1/CRAT	MAP1LC3A;MAP1LC3B;MAP1LC3B2/NRP1/PLXNA2/DYSF/JUP/WARS1/CRAT/ATP2C1/TMEM59	MAP1LC3A;MAP1LC3B;MAP1LC3B2/NRP1/H1-0/H2AZ1;H2AZ2/JUP/WARS1/CRAT/STX4/CD276/TMEM59/TNKS1BP1/EPB41;EPB41L1/SLC7A11
Cellular	GSEA	V$MEF2_Q6_01	3	3	15.925	up	0.0064516	0.00011102	0.00055134	GABARAPL2	GABARAPL2/TPBG/H2AC1;H2AX	H2BC1;H2BC10;H2BC12;H2BC12L;H2BC13;H2BC14;H2BC15;H2BC18;H2BC4;H2BC5;H2BC6;H2BC7;H2BC8;H2BC9;H2BK1/TPBG/H2AC1;H2AX
Cellular	GSEA	V$ICSBP_Q6	3	3	15.925	up	0.00022223	0.0019582	0.00055134	BST2	IFIT3/ALDH1A1;ALDH2/PRDX5/BST2	ALDH1A1;ALDH2/PRDX5/BST2
Cellular	GSEA	V$HNF1_Q6	4	4	15.925	up	0.0064516	0.00011102	4.9879e-05	NRP1	NRP1/ANPEP	NRP1/ANPEP/SLC39A14/LRRFIP1;LRRFIP2
Cellular	GSEA	V$IPF1_Q4	3	3	15.925	up	0.0064516	0.00011102	0.00055134	NRP1	NRP1/PLXNA2/SLC20A1;SLC20A2	NRP1/SLC39A14/SLC20A1;SLC20A2
Cellular	GSEA	V$LYF1_01	3	3	15.925	up	0.00022223	0.0019582	0.00055134	NRP1	NRP1/ATP2C1	NRP1/ITGA2/VAMP8
Cellular	GSEA	V$LHX3_01	2	2	15.925	up	0.0064516	0.00011102	0.0059549	NRP1	NRP1/ALDH1A1;ALDH2	NRP1/FLOT1/ALDH1A1;ALDH2/H2AZ1;H2AZ2/VAMP8
Cellular	GSEA	V$LEF1_Q6	2	2	15.925	up	0.0064516	0.00011102	0.0059549	MYL6;MYL6B	LDLR;LRP8/MYL6;MYL6B	MPZL1/LDLR;LRP8
Cellular	GSEA	V$IRF1_01	2	2	15.925	up	0.0064516	0.0019582	0.0059549	RIGI/BST2	RIGI/PRDX5/BST2	PRDX5/BST2
Cellular	GSEA	V$IRF7_01	3	3	15.925	up	0.0064516	0.00011102	0.00055134	NRP1/RIGI/BST2	NRP1/RIGI/LGALS3BP/BST2	NRP1/LGALS3BP/BST2
Cellular	GSEA	V$OCT1_03	4	4	15.925	up	0.00022223	0.00011102	4.9879e-05	NRP1	NRP1/PLXNA2/JUP	NRP1/JUP/ATP6V0A1/SLC7A11
Cellular	GSEA	V$SRY_02	4	4	15.925	up	0.0064516	6.0857e-06	4.9879e-05	NRP1	NRP1/CLIP2	NRP1/MACROH2A1;MACROH2A2/FN1/CLIP2
Cellular	GSEA	V$SREBP1_Q6	5	5	15.925	up	0.0064516	6.6765e-10	4.4891e-06	MYL6;MYL6B	LDLR;LRP8/JUP/MYL6;MYL6B	MACROH2A1;MACROH2A2/LDLR;LRP8/JUP/STX4/SLC39A14
Cellular	GSEA	V$TAL1BETAE47_01	2	2	15.925	up	0.0064516	0.0019582	0.0059549	GABARAPL2	GABARAPL2/PBXIP1	ACLY/PBXIP1
Cellular	GSEA	V$TAL1BETAITF2_01	2	2	15.925	up	0.0064516	6.0857e-06	0.0059549	GABARAPL2/MYL6;MYL6B	GABARAPL2/MYL6;MYL6B/PBXIP1	ACLY/PBXIP1
Cellular	GSEA	V$SP1_Q6	3	3	15.925	up	0.00022223	6.0857e-06	0.00055134	PTMA/GABARAPL2/MYL6;MYL6B/NDRG1	ATP6V1G1;ATP6V1G2/IDH1/TIMP1/ALDH1A1;ALDH2/THBD/LAMP2/JUP/FDFT1/RAB9A;RAB9B/MVD/GABARAPL2/MYL6;MYL6B/STXBP1/APLP2/ECH1/TPBG/PCK1;PCK2/NDRG1/ACAT2/TMEM59/NIF3L1/CDCP1/SQOR	ADAM10/ATP6V1G1;ATP6V1G2/IDH1/FLOT1/CPD/TIMP1/ALDH1A1;ALDH2/ITGB1/THBD/H1-0/CD55/ANXA4/H2AZ1;H2AZ2/LAMP2/JUP/CD9/FDFT1/SLC25A1/ACLY/MVD/STXBP1/APLP2/STX4/ECH1/CAMK2D/STIM1/TPBG/INA/PCK1;PCK2/CYP51A1/LRRFIP1;LRRFIP2/FAM114A1/NDRG1/ARL8A/ARAP1/ACAT2/TMEM59/TNKS1BP1/EPB41;EPB41L1/CDCP1/SQOR
Cellular	GSEA	V$SP1_Q4_01	4	4	15.925	up	0.00022223	6.0857e-06	4.9879e-05	NDRG1	RAB9A;RAB9B/APLP2/NDRG1	CPD/APLP2/NDRG1/EPB41;EPB41L1
Cellular	GSEA	V$PEA3_Q6	5	5	15.925	up	0.0064516	1.4436e-08	4.4891e-06	NRP1	NRP1/CMAS/PBXIP1	NRP1/SLC2A14;SLC2A3/CMAS/PBXIP1/ARAP1
Cellular	GSEA	V$P53_02	5	5	15.925	up	0.00022223	0.00011102	4.4891e-06	CRAT/SRSF5	MAP1LC3A;MAP1LC3B;MAP1LC3B2/PRDX5/CRAT	MAP1LC3A;MAP1LC3B;MAP1LC3B2/PRDX5/CRAT/SRSF5/EPB41;EPB41L1
Cellular	GSEA	V$OLF1_01	4	4	15.925	up	0.0064516	9.7231e-26	4.9879e-05	PTMA/GABARAPL2	MAP1LC3A;MAP1LC3B;MAP1LC3B2/LDLR;LRP8/JUP/GABARAPL2/VAT1	MAP1LC3A;MAP1LC3B;MAP1LC3B2/MACROH2A1;MACROH2A2/LDLR;LRP8/ICAM1/H1-0/JUP/VAT1/TNKS1BP1/CERT1
Cellular	GSEA	V$POU1F1_Q6	3	3	15.925	up	0.00022223	3.1e-07	0.00055134	NRP1	NRP1/PRDX5	NRP1/MACROH2A1;MACROH2A2/PRDX5
Cellular	GSEA	V$PPAR_DR1_Q2	3	3	15.925	up	0.0064516	2.8637e-11	0.00055134	GABARAPL2	LAMP2/GABARAPL2	LAMP2/HIBADH/SLC25A1
Cellular	GSEA	PASINI_SUZ12_TARGETS_UP	2	2	15.925	up	0.00022223	0.0019582	0.0059549	GABARAPL2	GABARAPL2/PCK1;PCK2	PCK1;PCK2/HTRA1
Cellular	GSEA	PASINI_SUZ12_TARGETS_DN	11	11	15.925	up	0.0064516	6.0857e-06	1.1934e-12	S100A6/TPM4	LDLR;LRP8/PRNP/APP/GSN/S100A6/NT5E/VAT1	LDLR;LRP8/FN1/PRNP/APP/ITGB1/GSN/NT5E/IDI1;IDI2/LRRFIP1;LRRFIP2/CD276/VAT1
Cellular	GSEA	PARK_TRETINOIN_RESPONSE_AND_RARA_PLZF_FUSION	2	2	15.925	up	0.0064516	0.00011102	0.0059549	NDRG1	IDH1/NDRG1	IDH1/NDRG1
Cellular	GSEA	PARK_TRETINOIN_RESPONSE_AND_PML_RARA_FUSION	3	3	15.925	up	6.3986e-06	3.1e-07	0.00055134	NDRG1	IDH1/PSAP/NDRG1	IDH1/PSAP/NDRG1
Cellular	GSEA	PARK_TRETINOIN_RESPONSE	2	2	15.925	up	0.0064516	2.8637e-11	0.0059549	NDRG1	IDH1/THBD/PSAP/NDRG1	IDH1/THBD/PSAP/NDRG1
Cellular	GSEA	NOJIMA_SFRP2_TARGETS_DN	2	2	15.925	up	0.00022223	0.0019582	0.0059549	BST2	GRN/BST2	GRN/BST2
Cellular	GSEA	NUYTTEN_EZH2_TARGETS_UP	24	24	15.925	up	0.0064516	2.8637e-11	5.3278e-28	NRP1/RIGI/NDRG1	PODXL/NRP1/TSPAN3/ATP6V1G1;ATP6V1G2/RIGI/PRNP/APP/LAMP2/ANPEP/NT5E/WARS1/GLRX/APLP2/TPBG/MVP/AHNAK2/RNF149/NDRG1/ISG20/SQOR	PODXL/NRP1/ATP6V1G1;ATP6V1G2/FN1/PRNP/HLA-A;HLA-E;HLA-F;HLA-G/APP/ICAM1/ANXA4/LAMP2/ANPEP/TYMP/NT5E/WARS1/TNC/GLRX/LSS/APLP2/TPBG/MVP/AHNAK2/NDRG1/TNKS1BP1/SQOR
Cellular	GSEA	NUYTTEN_NIPP1_TARGETS_UP	6	6	15.925	up	0.0064516	4.7923e-14	3.8184e-07	RIGI	PODXL/RIGI/ISG20/H2AC1;H2AX	PODXL/H2BC1;H2BC10;H2BC12;H2BC12L;H2BC13;H2BC14;H2BC15;H2BC18;H2BC4;H2BC5;H2BC6;H2BC7;H2BC8;H2BC9;H2BK1/H2BC11;H2BC17;H2BC21;H2BC26;H2BC3/H2AC11;H2AC12;H2AC13;H2AC14;H2AC15;H2AC16;H2AC17;H2AC18;H2AC19;H2AC20;H2AC7;H2AJ/H2AC25;H2AC4;H2AC6;H2AC8/H2AC1;H2AX
Cellular	GSEA	ONDER_CDH1_TARGETS_2_UP	7	7	15.925	up	0.0064516	6.6765e-10	3.1613e-08	NRP1	PODXL/NRP1/ANPEP/GLRX	PODXL/NRP1/MACROH2A1;MACROH2A2/FLOT1/FN1/ANPEP/GLRX
Cellular	GSEA	ONDER_CDH1_TARGETS_2_DN	12	12	15.925	up	0.0064516	0.0019582	8.7437e-14	RIGI/NDRG1	RIGI/THBD/JUP/SLC20A1;SLC20A2/NDRG1/ISG20/CDCP1	ICAM1/THBD/CD55/SLC2A14;SLC2A3/JUP/EPCAM/ITGA2/CD9/SLC20A1;SLC20A2/NDRG1/CDCP1/F11R
Cellular	GSEA	PID_HIF1_TFPATHWAY	2	2	15.925	up	0.0064516	0.00011102	0.0059549	NDRG1	NT5E/NDRG1	NT5E/NDRG1
Cellular	GSEA	PEDRIOLI_MIR31_TARGETS_DN	9	9	15.925	up	0.0064516	0.0019582	2.1134e-10	NRP1	NRP1/IFIT3/GLRX/VAT1	NRP1/FLOT1/ICAM1/CD55/GLRX/CD276/PNPLA6;PNPLA7/VAT1/SLC7A11
Cellular	GSEA	PETROVA_PROX1_TARGETS_DN	4	4	15.925	up	0.0064516	0.0019582	4.9879e-05	NRP1	NRP1/PRNP/ITGA5/AHNAK2	NRP1/PRNP/ITGA5/AHNAK2
Cellular	GSEA	MORF_DAP	4	4	15.925	up	6.3986e-06	0.0019582	4.9879e-05	WBP2	CLTA/WBP2/DHCR7	FDPS/LSS/ACLY/EBP/NSDHL/ATP6V1F/WBP2/NIPSNAP1/DHCR7
Cellular	GSEA	MORF_BECN1	4	4	15.925	up	0.0064516	0.00011102	4.9879e-05	TMSB10	TMEM59/SERINC1	ATP6V1F/TMEM59/SERINC1/RABAC1
Cellular	GSEA	MORF_AP2M1	4	4	15.925	up	0.00022223	0.00011102	4.9879e-05	WBP2	MYL12A;MYL12B/CLTA/WBP2/TMEM59	STX4/ATP6V1F/WBP2/TMEM59
Cellular	GSEA	MORF_PRKAR1A	3	3	15.925	up	0.00022223	0.0019582	0.00055134	WBP2	MYL12A;MYL12B/CLTA/LAMP2/WBP2/TMEM59	LAMP2/WBP2/TMEM59
Cellular	GSEA	MORF_GPX4	2	2	15.925	up	0.0064516	0.0019582	0.0059549	WBP2	MYL12A;MYL12B/CLTA/WBP2	ATP6V1F/WBP2
Cellular	GSEA	MODULE_75	8	8	15.925	up	0.0064516	6.0857e-06	2.6556e-09	NRP1/BST2	NRP1/TIMP1/GRN/LGALS3BP/BST2/ISG20	NRP1/TIMP1/FN1/HLA-A;HLA-E;HLA-F;HLA-G/CD55/GRN/LGALS3BP/BST2
Cellular	GSEA	MODULE_64	17	17	15.925	up	0.00022223	6.0857e-06	1.1285e-19	NRP1/S100A6/BST2	NRP1/LDLR;LRP8/APOB/S100A6/THBD/ANPEP/GRN/PLAUR/LGALS3BP/BST2	NRP1/MPZL1/LDLR;LRP8/APOB/HLA-A;HLA-E;HLA-F;HLA-G/ICAM1/THBD/CD55/CD63/ANPEP/CD9/TNC/GRN/PLAUR/LGALS3BP/BST2/ADAM9
Cellular	GSEA	MODULE_63	2	2	15.925	up	0.0064516	0.0019582	0.0059549	NRP1	NRP1/ANPEP	NRP1/ANPEP
Cellular	GSEA	MODULE_9	2	2	15.925	up	0.0064516	6.0857e-06	0.0059549	NRP1/PTMA/S100A6/BST2	NRP1/IDH1/LDLR;LRP8/ALDH1A1;ALDH2/GSN/S100A6/THBD/GRN/GLRX/STXBP1/APLP2/BST2/PCK1;PCK2/H2AC1;H2AX	NRP1/H2BC1;H2BC10;H2BC12;H2BC12L;H2BC13;H2BC14;H2BC15;H2BC18;H2BC4;H2BC5;H2BC6;H2BC7;H2BC8;H2BC9;H2BK1/IDH1/LDLR;LRP8/FN1/ALDH1A1;ALDH2/GSN/H2BC11;H2BC17;H2BC21;H2BC26;H2BC3/THBD/H1-0/H2AZ1;H2AZ2/H2AC11;H2AC12;H2AC13;H2AC14;H2AC15;H2AC16;H2AC17;H2AC18;H2AC19;H2AC20;H2AC7;H2AJ/ITGA2/TYMP/TNC/GRN/GLRX/FASN/STXBP1/APLP2/BST2/PCK1;PCK2/FAHD1/H2AC25;H2AC4;H2AC6;H2AC8/H2AC1;H2AX/VAMP8
Cellular	GSEA	MODULE_92	3	3	15.925	up	0.0064516	6.6765e-10	0.00055134	NRP1/S100A6/BST2	NRP1/S100A6/GRN/BST2	NRP1/GRN/BST2
Cellular	GSEA	MODULE_99	4	4	15.925	up	0.00022223	2.8637e-11	4.9879e-05	NRP1	NRP1/PCK1;PCK2	NRP1/FN1/TNC/PCK1;PCK2
Cellular	GSEA	MORF_RAB1A	7	7	15.925	up	0.0064516	0.00011102	3.1613e-08	TMSB10/WBP2	MYL12A;MYL12B/LAMP2/WBP2/TMEM59	LAMP2/POR/STX4/ATP6V1F/WBP2/TMEM59/RABAC1
Cellular	GSEA	MORF_RAB5A	2	2	15.925	up	0.0064516	0.00011102	0.0059549	TPM4/WBP2	MYL12A;MYL12B/RAB9A;RAB9B/WBP2	SLC25A1/WBP2
Cellular	GSEA	NAKAYAMA_SOFT_TISSUE_TUMORS_PCA2_DN	3	3	15.925	up	0.0064516	6.0857e-06	0.00055134	BST2	BST2/PCK1;PCK2	RBP4/BST2/PCK1;PCK2
Cellular	GSEA	NAKAMURA_TUMOR_ZONE_PERIPHERAL_VS_CENTRAL_DN	16	16	15.925	up	0.0064516	6.0857e-06	1.8449e-18	SRSF5/NDRG1	TIMP1/LAMP2/GLRX/RAB9A;RAB9B/TPBG/AHNAK2/NDRG1	H2BC1;H2BC10;H2BC12;H2BC12L;H2BC13;H2BC14;H2BC15;H2BC18;H2BC4;H2BC5;H2BC6;H2BC7;H2BC8;H2BC9;H2BK1/CPD/TIMP1/HLA-A;HLA-E;HLA-F;HLA-G/SLC2A14;SLC2A3/LAMP2/ITGA2/HIBADH/GLRX/PSPH/STX4/SRSF5/TPBG/AHNAK2/NDRG1/H2AC25;H2AC4;H2AC6;H2AC8
Cellular	GSEA	NADLER_OBESITY_UP	4	4	15.925	up	0.0064516	0.00011102	4.9879e-05	TPM4	PSAP/GRN	CSTB/PSAP/GRN/PLD3
Cellular	GSEA	MYC_UP.V1_DN	4	4	15.925	up	0.0064516	0.00011102	4.9879e-05	NRP1	NRP1/ACAT2/CLIP2	NRP1/H2AC25;H2AC4;H2AC6;H2AC8/ACAT2/CLIP2
Cellular	GSEA	NELSON_RESPONSE_TO_ANDROGEN_UP	6	6	15.925	up	0.00022223	0.0019582	3.8184e-07	NDRG1	MYL12A;MYL12B/NDRG1/SLC38A2	CPD/DBI/H1-0/IDI1;IDI2/NDRG1/SLC38A2
Cellular	GSEA	MULLIGHAN_MLL_SIGNATURE_1_UP	4	4	15.925	up	0.00022223	0.00011102	4.9879e-05	S100A6/TTC1	S100A6/GRN/SLC1A4/TTC1	LAMP1/GRN/SLC1A4/PLD3
Cellular	GSEA	MORI_SMALL_PRE_BII_LYMPHOCYTE_UP	5	5	15.925	up	0.0064516	6.0857e-06	4.4891e-06	TMSB10	GRN/ECH1	ADAM10/TYMP/GRN/ECH1/PSME4
Cellular	GSEA	RESPONSE_TO_CHEMICAL_STIMULUS	6	6	15.925	up	0.0064516	0.00011102	3.8184e-07	NDRG1	PRNP/PRDX5/PLAUR/MVP/NDRG1	PRNP/PRDX5/PLAUR/STIM1/MVP/NDRG1
Cellular	GSEA	REN_ALVEOLAR_RHABDOMYOSARCOMA_DN	26	26	15.925	up	0.0064516	1.2421e-12	1.9554e-30	NRP1/S100A6/TPM4	NRP1/IDH1/TIMP1/GSN/S100A6/ITGA5/CLTA/LAMP2/NT5E/GRN/GLRX/PLAUR/APLP2/LGALS3BP/TPBG/VAT1/TMEM59/SQOR	ADAM10/NRP1/IDH1/TIMP1/FN1/CSTB/GSN/ITGA5/LAMP1/LAMP2/NT5E/GRN/GLRX/SLC25A1/PLAUR/APLP2/LGALS3BP/ADAM9/TPBG/SLC39A14/EBP/HTRA1/VAT1/TMEM59/RABAC1/SQOR
Cellular	GSEA	RICKMAN_METASTASIS_DN	6	6	15.925	up	0.0064516	0.00011102	3.8184e-07	S100A6/TPM4/NDRG1	S100A6/JUP/AHNAK2/NDRG1/CDCP1	JUP/TYMP/CAMK2D/AHNAK2/NDRG1/CDCP1
Cellular	GSEA	RIGGI_EWING_SARCOMA_PROGENITOR_UP	8	8	15.925	up	0.0064516	6.0857e-06	2.6556e-09	BST2	PODXL/LDLR;LRP8/BST2	PODXL/H2BC1;H2BC10;H2BC12;H2BC12L;H2BC13;H2BC14;H2BC15;H2BC18;H2BC4;H2BC5;H2BC6;H2BC7;H2BC8;H2BC9;H2BK1/LDLR;LRP8/HLA-A;HLA-E;HLA-F;HLA-G/ICAM1/TNC/BST2/H2AC25;H2AC4;H2AC6;H2AC8
Cellular	GSEA	RICKMAN_TUMOR_DIFFERENTIATED_WELL_VS_POORLY_DN	8	8	15.925	up	0.00022223	6.0857e-06	2.6556e-09	S100A6/TMSB10/TPM4	S100A6/JUP/NT5E/PLAUR/AHNAK2/CDCP1/SQOR	JUP/NT5E/PLAUR/LRRFIP1;LRRFIP2/AHNAK2/HTRA1/CDCP1/SQOR
Cellular	GSEA	REACTOME_SIGNAL_TRANSDUCTION_BY_L1	3	3	15.925	up	0.0064516	6.0857e-06	0.00055134	NRP1	NRP1/ITGA5/CLTA	NRP1/ITGB1/ITGA5
Cellular	GSEA	RECEPTOR_BINDING	6	6	15.925	up	0.0064516	6.0857e-06	3.8184e-07	GABARAPL2	APP/GRN/GABARAPL2	SDCBP/APP/DBI/TYMP/GRN/ADAM9/CAMK2D/EPB41;EPB41L1
Cellular	GSEA	RECEPTOR_ACTIVITY	9	9	15.925	up	0.00022223	0.0019582	2.1134e-10	NRP1	NRP1/LDLR;LRP8/ANPEP/CD46/LGALS3BP/SLC20A1;SLC20A2	NRP1/LDLR;LRP8/HLA-A;HLA-E;HLA-F;HLA-G/ICAM1/ANPEP/CD46/LGALS3BP/EBP/SLC20A1;SLC20A2
Cellular	GSEA	SATO_SILENCED_BY_METHYLATION_IN_PANCREATIC_CANCER_1	10	10	15.925	up	0.0064516	0.00011102	1.6434e-11	BST2	PLAUR/BST2/ISG20	RBP4/HLA-A;HLA-E;HLA-F;HLA-G/ICAM1/CD55/H2AC11;H2AC12;H2AC13;H2AC14;H2AC15;H2AC16;H2AC17;H2AC18;H2AC19;H2AC20;H2AC7;H2AJ/PLAUR/BST2/SLC7A11/PSAT1/F11R
Cellular	GSEA	SANSOM_APC_TARGETS_DN	5	5	15.925	up	0.0064516	0.0019582	4.4891e-06	CRAT/WBP2	CRAT/WBP2	RBP4/CRAT/GNPDA1/ATP6V0A1/WBP2
Cellular	GSEA	SANA_TNF_SIGNALING_UP	4	4	15.925	up	0.00022223	0.0019582	4.9879e-05	BST2	LGALS3BP/BST2	HLA-A;HLA-E;HLA-F;HLA-G/ICAM1/LGALS3BP/BST2
Cellular	GSEA	SANA_RESPONSE_TO_IFNG_UP	4	4	15.925	up	0.00022223	0.0019582	4.9879e-05	BST2	WARS1/LGALS3BP/BST2	HLA-A;HLA-E;HLA-F;HLA-G/WARS1/LGALS3BP/BST2
Cellular	GSEA	SAFFORD_T_LYMPHOCYTE_ANERGY	2	2	15.925	up	0.0064516	0.0019582	0.0059549	NDRG1	JUP/NDRG1	JUP/NDRG1
Cellular	GSEA	SCHUETZ_BREAST_CANCER_DUCTAL_INVASIVE_UP	9	9	15.925	up	0.00022223	0.00011102	2.1134e-10	NRP1	NRP1/PRNP/GLRX/PLAUR/AHNAK2	NRP1/FN1/PRNP/CD55/SLC2A14;SLC2A3/GLRX/PLAUR/AHNAK2/HTRA1
Cellular	GSEA	SCHAEFFER_PROSTATE_DEVELOPMENT_48HR_DN	6	6	15.925	up	0.0064516	0.00011102	3.8184e-07	BST2/NDRG1	ANPEP/SLC1A4/BST2/NDRG1	HLA-A;HLA-E;HLA-F;HLA-G/CD55/ANPEP/SLC1A4/BST2/NDRG1
Cellular	GSEA	SCHLOSSER_SERUM_RESPONSE_DN	19	19	15.925	up	0.0064516	6.0857e-06	4.8872e-22	PTMA/GABARAPL2/TMSB10/SRSF5	MAP1LC3A;MAP1LC3B;MAP1LC3B2/MYL12A;MYL12B/ATP6V1G1;ATP6V1G2/LDLR;LRP8/LAMP2/WARS1/GLRX/FDFT1/GABARAPL2/ECH1/TMEM59/SERINC1	MAP1LC3A;MAP1LC3B;MAP1LC3B2/SDCBP/ADAM10/ATP6V1G1;ATP6V1G2/LDLR;LRP8/CD55/H2AZ1;H2AZ2/LAMP2/CD9/WARS1/GLRX/FDFT1/ECH1/SRSF5/IDI1;IDI2/SQLE/DDX46/TMEM59/SERINC1
Cellular	GSEA	SCHLESINGER_METHYLATED_DE_NOVO_IN_CANCER	3	3	15.925	up	0.0064516	0.0019582	0.00055134	NDRG1	THBD/NDRG1	RBP4/THBD/NDRG1
Cellular	GSEA	SCHAEFFER_PROSTATE_DEVELOPMENT_48HR_UP	7	7	15.925	up	0.00022223	0.00011102	3.1613e-08	GABARAPL2	PLXNA2/ALDH1A1;ALDH2/GSN/LAMP2/NT5E/GABARAPL2	HLA-A;HLA-E;HLA-F;HLA-G/ALDH1A1;ALDH2/GSN/LAMP2/EPCAM/NT5E/VAMP8
Cellular	GSEA	ROY_WOUND_BLOOD_VESSEL_UP	2	2	15.925	up	0.0064516	6.0857e-06	0.0059549	NRP1	NRP1/TIMP1	NRP1/TIMP1
Cellular	GSEA	RUTELLA_RESPONSE_TO_HGF_VS_CSF2RB_AND_IL4_UP	19	19	15.925	up	0.00022223	6.0857e-06	4.8872e-22	NRP1/NDRG1	NRP1/TSPAN3/LAMP2/SLC1A4/APLP2/PCK1;PCK2/NDRG1/VAT1	NRP1/CPD/MPZL1/HLA-A;HLA-E;HLA-F;HLA-G/CD55/CD63/SLC2A14;SLC2A3/LAMP1/LAMP2/CD9/SLC1A4/APLP2/PCK1;PCK2/RDH11/NDRG1/ATP6V0A1/VAT1/SLC7A11/CERT1
Cellular	GSEA	RUTELLA_RESPONSE_TO_HGF_UP	18	18	15.925	up	0.00022223	6.0857e-06	7.6252e-21	NRP1/NDRG1	NRP1/TSPAN3/LDLR;LRP8/LAMP2/SLC1A4/RAB9A;RAB9B/PCK1;PCK2/NDRG1/VAT1/DHCR7	NRP1/CPD/MPZL1/LDLR;LRP8/CD63/LAMP1/LAMP2/CD9/SLC1A4/SQLE/PCK1;PCK2/RDH11/NDRG1/ATP6V0A1/VAT1/DHCR7/SLC7A11/CERT1
Cellular	GSEA	RUTELLA_RESPONSE_TO_CSF2RB_AND_IL4_UP	13	13	15.925	up	0.0064516	0.0019582	5.927e-15	NRP1/NDRG1	NRP1/LDLR;LRP8/LAMP2/SLC1A4/RAB9A;RAB9B/NDRG1/VAT1/DHCR7	NRP1/MPZL1/LDLR;LRP8/CD63/LAMP2/CD9/SLC1A4/SQLE/RDH11/NDRG1/VAT1/DHCR7/SLC7A11
Cellular	GSEA	RUFFLE	2	2	15.925	up	0.0064516	3.1e-07	0.0059549	S100A6	S100A6/ITGA5	ITGB1/ITGA5
Cellular	GSEA	REACTOME_SEMAPHORIN_INTERACTIONS	2	2	15.925	up	0.0064516	6.0857e-06	0.0059549	NRP1/MYL6;MYL6B	NRP1/MYL12A;MYL12B/PLXNA2/MYL6;MYL6B	NRP1/ITGB1
Cellular	GSEA	POOLA_INVASIVE_BREAST_CANCER_DN	3	3	15.925	up	0.0064516	0.00011102	0.00055134	BST2	ANPEP/BST2	ANPEP/BST2/H2AC25;H2AC4;H2AC6;H2AC8
Cellular	GSEA	RAO_BOUND_BY_SALL4_ISOFORM_B	8	8	15.925	up	0.0064516	6.0857e-06	2.6556e-09	RIGI/SRSF5	MYL12A;MYL12B/RIGI/CMAS	H2BC1;H2BC10;H2BC12;H2BC12L;H2BC13;H2BC14;H2BC15;H2BC18;H2BC4;H2BC5;H2BC6;H2BC7;H2BC8;H2BC9;H2BK1/MPZL1/CD55/SLC2A14;SLC2A3/SRSF5/PSME4/INA/CMAS
Cellular	GSEA	QI_HYPOXIA	9	9	15.925	up	0.0064516	1.4436e-08	2.1134e-10	NDRG1	ITGA5/MVD/NDRG1/ACAT2/ACSS2	FN1/ITGA5/LSS/MVD/SQLE/LPIN1;LPIN2/NSDHL/CYP51A1/NDRG1/ACAT2/ACSS2
Cellular	GSEA	RB_DN.V1_DN	8	8	15.925	up	0.0064516	0.0019582	2.6556e-09	BST2/NDRG1	PLXNA2/BST2/MVP/NDRG1	H2BC1;H2BC10;H2BC12;H2BC12L;H2BC13;H2BC14;H2BC15;H2BC18;H2BC4;H2BC5;H2BC6;H2BC7;H2BC8;H2BC9;H2BK1/CD9/TNC/BST2/SQLE/MVP/NSDHL/NDRG1
Cellular	GSEA	PRAMOONJAGO_SOX4_TARGETS_UP	3	3	15.925	up	0.00022223	6.7194e-17	0.00055134	NDRG1	TPBG/NDRG1	SLC2A14;SLC2A3/TPBG/NDRG1
Cellular	GSEA	REACTOME_METABOLISM_OF_LIPIDS_AND_LIPOPROTEINS	22	22	15.925	up	0.0064516	3.1e-07	1.2513e-25	CRAT	IDH1/LDLR;LRP8/APOB/PSAP/FDFT1/CRAT/MVD/DHCR7	IDH1/LDLR;LRP8/APOB/PSAP/FDPS/FDFT1/CRAT/LSS/FASN/SLC25A1/ACLY/MVD/IDI1;IDI2/SQLE/LPIN1;LPIN2/EBP/NSDHL/CYP51A1/PLD3/RDH11/DHCR7/CERT1
Cellular	GSEA	REACTOME_L1CAM_INTERACTIONS	5	5	15.925	up	0.0064516	6.0857e-06	4.4891e-06	NRP1	NRP1/ITGA5/CLTA	SDCBP/NRP1/ITGB1/ITGA5/ITGA2
Cellular	GSEA	REACTOME_PEROXISOMAL_LIPID_METABOLISM	2	2	15.925	up	0.0064516	0.00011102	0.0059549	CRAT	IDH1/CRAT	IDH1/CRAT
Cellular	GSEA	REACTOME_AXON_GUIDANCE	6	6	15.925	up	0.0064516	0.0019582	3.8184e-07	NRP1/MYL6;MYL6B	NRP1/MYL12A;MYL12B/PLXNA2/PRNP/ITGA5/CLTA/MYL6;MYL6B	SDCBP/NRP1/PRNP/ITGB1/ITGA5/ITGA2
Cellular	GSEA	REACTOME_DEVELOPMENTAL_BIOLOGY	7	7	15.925	up	0.00022223	6.0857e-06	3.1613e-08	NRP1/MYL6;MYL6B	NRP1/MYL12A;MYL12B/PLXNA2/PRNP/ITGA5/CLTA/MYL6;MYL6B/PCK1;PCK2	SDCBP/NRP1/PRNP/ITGB1/ITGA5/ITGA2/PCK1;PCK2
Cellular	GSEA	REACTOME_INNATE_IMMUNE_SYSTEM	3	3	15.925	up	0.0064516	1.4436e-08	0.00055134	RIGI	RIGI/APP/CD46	APP/CD55/CD46
Cellular	GSEA	ZWANG_CLASS_3_TRANSIENTLY_INDUCED_BY_EGF	5	5	15.925	up	0.0064516	0.00011102	4.4891e-06	NDRG1	PLAUR/SLC20A1;SLC20A2/NDRG1	CD55/ITGA2/PLAUR/SLC20A1;SLC20A2/NDRG1
Cellular	GSEA	ZWANG_CLASS_1_TRANSIENTLY_INDUCED_BY_EGF	11	11	15.925	up	0.00022223	0.0019582	1.1934e-12	NRP1/RIGI/TPM4	NRP1/RIGI/LDLR;LRP8/TPBG/SLC38A2/H2AC1;H2AX/CDCP1	NRP1/LDLR;LRP8/TNC/CAMK2D/TPBG/LRRFIP1;LRRFIP2/ATP6V0A1/ARL8A/SLC38A2/H2AC1;H2AX/CDCP1
Cellular	GSEA	ZHOU_INFLAMMATORY_RESPONSE_LPS_UP	5	5	15.925	up	0.00022223	0.0019582	4.4891e-06	RIGI	IFIT3/RIGI/PLAUR/AHNAK2	ICAM1/CD55/PLAUR/AHNAK2/EPB41;EPB41L1
Cellular	GSEA	ZHOU_INFLAMMATORY_RESPONSE_LIVE_UP	8	8	15.925	up	0.0064516	0.0019582	2.6556e-09	NDRG1	LDLR;LRP8/PLAUR/NDRG1	LDLR;LRP8/ICAM1/CD55/LSS/PLAUR/SLC39A14/NDRG1/EPB41;EPB41L1
Cellular	GSEA	ZHANG_PROLIFERATING_VS_QUIESCENT	3	3	15.925	up	0.00022223	6.0857e-06	0.00055134	PTMA/TMSB10	ITGA5/PLAUR	ITGB1/ITGA5/PLAUR
Cellular	GSEA	ZHANG_RESPONSE_TO_IKK_INHIBITOR_AND_TNF_UP	2	2	15.925	up	0.0064516	6.0857e-06	0.0059549	RIGI	IFIT3/RIGI/PLAUR/ISG20	ICAM1/PLAUR
Cellular	GSEA	ZHENG_BOUND_BY_FOXP3	4	4	15.925	up	0.0064516	6.0857e-06	4.9879e-05	NRP1	NRP1/IFIT3/IDH1/NT5E	NRP1/IDH1/NT5E/EPB41;EPB41L1
Cellular	KEGG	RNA degradation	2	2	16.607	down	0.0064516	8.7445e-05	0.007824	EXOSC5	EXOSC10/DCPS/EXOSC1	CNOT1/EXOSC9
Cellular	KEGG	Cell cycle - yeast	15	15	16.607	down	0.0064516	8.7445e-05	7.5154e-18	ANAPC1	SMC2/CKS1B/NCAPD2	SMC2/MCM3/MCM4;MCM8/MCM5/MCM7/MCM2/CKS1B/MAD2L1/MCM6/SMC1A/NCAPH/NCAPD2/STAG1;STAG2/NCAPG/SMC4
Cellular	KEGG	Axon guidance	3	3	15.925	up	0.0064516	4.0535e-05	0.00071084	NRP1	NRP1/PLXNA2	NRP1/ITGB1/CHP1
Cellular	KEGG	Peroxisome	4	4	15.925	up	0.0064516	0.0032	8.5469e-05	CRAT	IDH1/PRDX5/CRAT/ECH1	IDH1/PRDX5/CRAT/ECH1
Cellular	Reactome	R-HSA-983168	2	2	16.607	down	0.00010165	0.0018243	0.0088259	UBE2S/ANAPC1	UBE2S/PSMF1	UBE2C/PSMF1
Cellular	Reactome	R-HSA-6791226	30	30	16.607	down	0.00010165	4.204e-09	4.1295e-36	EXOSC5/NOB1	RPL13/RPL10;RPL10L/RPL28/RPS4X;RPS4Y1;RPS4Y2/EXOSC10/RPL18A/TSR1/EXOSC1	PES1/RPS2/RPL17/RPL13/RPL10;RPL10L/RPS27/RPL35/RPL28/RPS9/RPS3A/RPL37A;RPL37AP8/RPS7/RPS15A/RPS16/RPS14/RPS23/RPS18/RPS13/RPS11/RPS4X;RPS4Y1;RPS4Y2/RPL23/RPS15/RPL32/RPL38/RPL24/RPL19/RPL18A/EXOSC9/RPL18/TSR1
Cellular	Reactome	R-HSA-2467813	12	12	16.607	down	0.00010165	0.0018243	3.0079e-14	UBE2S/ANAPC1	ZW10/UBE2S/ERCC6L/PSMF1/SPC25/RCC2	UBE2C/RPS27/RANGAP1/RANBP2;RGPD1;RGPD2;RGPD3;RGPD4;RGPD5;RGPD6;RGPD8/NUP98/MAD2L1/SMC1A/ERCC6L/STAG1;STAG2/SPC24/PSMF1/NUP85/RCC2
Cellular	Reactome	R-HSA-8866652	2	2	16.607	down	0.00010165	0.0018243	0.0088259	UBE2S	UBE2S/UBE2T	UBE2C/UBE2T
Cellular	Reactome	R-HSA-6804756	6	6	16.607	down	0.0064516	0.0018243	2.756e-07	RFC5/RAD50	CDK2;CDK3/RFC4	RPA2/CDK2;CDK3/RPA1/RFC2/SSRP1/SUPT16H
Cellular	Reactome	R-HSA-68867	8	8	16.607	down	0.0064516	0.0018243	1.3175e-09	UBE2S/ANAPC1	UBE2S/PSMF1	UBE2C/MCM3/MCM4;MCM8/MCM5/MCM7/MCM2/MCM6/PSMF1
Cellular	Reactome	R-HSA-69017	3	3	16.607	down	0.00010165	0.0018243	0.00079382	UBE2S/ANAPC1	CDK2;CDK3/UBE2S/PSMF1	UBE2C/CDK2;CDK3/PSMF1
Cellular	Reactome	R-HSA-69205	6	6	16.607	down	0.00010165	0.0018243	2.756e-07	TK1	DHFR/TYMS	DHFR/TK1/TYMS/CDK1/PCNA/RRM2;RRM2B
Cellular	Reactome	R-HSA-174084	2	2	16.607	down	0.0064516	0.0018243	0.0088259	UBE2S/ANAPC1	UBE2S/PSMF1	UBE2C/PSMF1
Cellular	Reactome	R-HSA-174154	2	2	16.607	down	0.00010165	0.0018243	0.0088259	UBE2S/ANAPC1	UBE2S/PSMF1	UBE2C/PSMF1
Cellular	Reactome	R-HSA-174178	2	2	16.607	down	0.00010165	7.7184e-05	0.0088259	UBE2S/ANAPC1	UBE2S/PSMF1	UBE2C/PSMF1
Cellular	Reactome	R-HSA-174184	4	4	16.607	down	0.00010165	0.0018243	5.8958e-05	UBE2S/ANAPC1	UBE2S/PSMF1	UBE2C/CDK1/MAD2L1/PSMF1
Cellular	Reactome	R-HSA-176187	10	10	16.607	down	0.00010165	0.0018243	7.9372e-12	RFC5	CDK2;CDK3/RFC4	RPA2/CDK2;CDK3/MCM3/RPA1/MCM4;MCM8/MCM5/MCM7/RFC2/MCM2/MCM6
Cellular	Reactome	R-HSA-176408	3	3	16.607	down	0.00010165	4.4391e-12	0.00079382	UBE2S/ANAPC1	CDK2;CDK3/UBE2S	UBE2C/CDK1/CDK2;CDK3
Cellular	Reactome	R-HSA-9033241	3	3	15.925	up	0.0064516	0.0059575	0.0011588	CRAT	IDH1/CRAT/ECH1	IDH1/CRAT/ECH1
Cellular	Reactome	R-HSA-5689880	6	6	15.925	up	0.0064516	0.00053489	4.4047e-07	RIGI	RIGI/H2AC1;H2AX	H2BC1;H2BC10;H2BC12;H2BC12L;H2BC13;H2BC14;H2BC15;H2BC18;H2BC4;H2BC5;H2BC6;H2BC7;H2BC8;H2BC9;H2BK1/H2BC11;H2BC17;H2BC21;H2BC26;H2BC3/H2AC11;H2AC12;H2AC13;H2AC14;H2AC15;H2AC16;H2AC17;H2AC18;H2AC19;H2AC20;H2AC7;H2AJ/PSME4/H2AC25;H2AC4;H2AC6;H2AC8/H2AC1;H2AX
Cellular	Reactome	R-HSA-445144	3	3	15.925	up	0.0064516	0.0059575	0.0011588	NRP1	NRP1/ITGA5	NRP1/ITGB1/ITGA5
EV	GO biological process	hemostasis	6	6	6.8	down	NA	0.0033948	3.6694e-05		COL1A2/ANXA5	PLAU/PLAT/COL1A1/SERPINE1/COL1A2/ANXA5
EV	GO biological process	multicellular organismal catabolic process	5	5	6.8	down	NA	NA	0.000292			COL1A1/COL2A1/COL1A2/COL6A3/COL12A1
EV	GO biological process	multicellular organismal macromolecule metabolic process	5	5	6.8	down	NA	NA	0.000292			COL1A1/COL2A1/COL1A2/COL6A3/COL12A1
EV	GO biological process	multicellular organismal metabolic process	5	5	6.8	down	NA	NA	0.000292			COL1A1/COL2A1/COL1A2/COL6A3/COL12A1
EV	GO biological process	multicellular organismal process	9	9	6.8	down	NA	0.0033948	3.1047e-08		COL1A2/ANXA5	PLAU/PLAT/COL1A1/COL2A1/SERPINE1/COL1A2/ANXA5/COL6A3/COL12A1
EV	GO biological process	negative regulation of coagulation	4	4	6.8	down	NA	NA	0.001909			PLAU/PLAT/SERPINE1/ANXA5
EV	GO biological process	negative regulation of multicellular organismal process	4	4	6.8	down	NA	NA	0.001909			PLAU/PLAT/SERPINE1/ANXA5
EV	GO biological process	regulation of body fluid levels	6	6	6.8	down	NA	0.0033948	3.6694e-05		COL1A2/ANXA5	PLAU/PLAT/COL1A1/SERPINE1/COL1A2/ANXA5
EV	GO biological process	regulation of coagulation	4	4	6.8	down	NA	NA	0.001909			PLAU/PLAT/SERPINE1/ANXA5
EV	GO biological process	regulation of multicellular organismal process	5	5	6.8	down	NA	NA	0.000292			PLAU/PLAT/COL1A1/SERPINE1/ANXA5
EV	GO biological process	regulation of signaling	4	4	6.8	down	NA	NA	0.001909			PLAU/PLAT/COL1A1/SERPINE1
EV	GO biological process	response to endogenous stimulus	4	4	6.8	down	NA	NA	0.001909			PLAT/COL1A1/COL2A1/COL1A2
EV	GO biological process	response to external stimulus	4	4	6.8	down	NA	NA	0.001909			PLAU/PLAT/COL1A1/COL2A1/SERPINE1/COL6A3
EV	GO biological process	locomotion	6	6	6.8	down	NA	NA	3.6694e-05			PLAU/PLAT/COL1A1/COL2A1/SERPINE1/COL1A2/COL6A3
EV	GO biological process	extracellular structure organization	6	6	6.8	down	NA	NA	3.6694e-05			COL1A1/COL2A1/SERPINE1/COL1A2/COL6A3/COL12A1
EV	GO biological process	extracellular matrix organization	6	6	6.8	down	NA	NA	3.6694e-05			COL1A1/COL2A1/SERPINE1/COL1A2/COL6A3/COL12A1
EV	GO biological process	biological adhesion	4	4	6.8	down	NA	NA	0.001909			COL2A1/COL6A3/COL12A1/TINAGL1
EV	GO biological process	blood coagulation	6	6	6.8	down	NA	0.0033948	3.6694e-05		COL1A2/ANXA5	PLAU/PLAT/COL1A1/SERPINE1/COL1A2/ANXA5
EV	GO biological process	cell adhesion	4	4	6.8	down	NA	NA	0.001909			PLAU/COL1A1/COL2A1/SERPINE1/COL6A3/COL12A1/TINAGL1
EV	GO biological process	cell migration	4	4	6.8	down	NA	NA	0.001909			PLAU/PLAT/COL1A1/SERPINE1/COL1A2
EV	GO biological process	cell motility	4	4	6.8	down	NA	NA	0.001909			PLAU/PLAT/COL1A1/SERPINE1/COL1A2
EV	GO biological process	cellular component disassembly	5	5	6.8	down	NA	NA	0.000292			COL1A1/COL2A1/COL1A2/COL6A3/COL12A1
EV	GO biological process	cellular component disassembly at cellular level	5	5	6.8	down	NA	NA	0.000292			COL1A1/COL2A1/COL1A2/COL6A3/COL12A1
EV	GO biological process	cellular response to endogenous stimulus	4	4	6.8	down	NA	NA	0.001909			PLAT/COL1A1/COL2A1/COL1A2
EV	GO biological process	coagulation	6	6	6.8	down	NA	0.0033948	3.6694e-05		COL1A2/ANXA5	PLAU/PLAT/COL1A1/SERPINE1/COL1A2/ANXA5/PLAU/PLAT/SERPINE1
EV	GO biological process	collagen catabolic process	5	5	6.8	down	NA	NA	0.000292			COL1A1/COL2A1/COL1A2/COL6A3/COL12A1
EV	GO biological process	collagen fibril organization	4	4	6.8	down	NA	NA	0.001909			COL1A1/COL2A1/COL1A2/COL12A1
EV	GO biological process	collagen metabolic process	5	5	6.8	down	NA	NA	0.000292			COL1A1/COL2A1/COL1A2/COL6A3/COL12A1
EV	GO biological process	extracellular matrix disassembly	5	5	6.8	down	NA	NA	0.000292			COL1A1/COL2A1/COL1A2/COL6A3/COL12A1
EV	GO biological process	skeletal system development	4	4	6.8	down	NA	NA	0.001909			COL1A1/COL2A1/COL1A2/COL12A1
EV	GO molecular function	identical protein binding	3	3	6.8	down	NA	NA	0.0065847			COL1A1/COL2A1/COL1A2
EV	GO biological process	system development	4	4	6.8	down	NA	NA	0.001909			COL1A1/COL2A1/COL1A2/COL12A1
EV	GO molecular function	enzyme inhibitor activity	3	3	6.8	down	NA	NA	0.0065847			SERPINE1/ANXA5/COL6A3
EV	GO molecular function	enzyme regulator activity	3	3	6.8	down	NA	NA	0.0065847			SERPINE1/ANXA5/COL6A3
EV	GO molecular function	extracellular matrix structural constituent	5	5	6.8	down	NA	NA	0.00035456			COL1A1/COL2A1/COL1A2/COL12A1/TINAGL1
EV	GO molecular function	growth factor binding	3	3	6.8	down	NA	NA	0.0065847			COL1A1/COL2A1/COL1A2
EV	GO molecular function	peptidase activity	3	3	6.8	down	NA	NA	0.0065847			PLAU/PLAT/SERPINE1/TINAGL1
EV	GO molecular function	peptidase activity, acting on L-amino acid peptides	3	3	6.8	down	NA	NA	0.0065847			PLAU/PLAT/TINAGL1
EV	GO molecular function	platelet-derived growth factor binding	3	3	6.8	down	NA	NA	0.0065847			COL1A1/COL2A1/COL1A2
EV	GO biological process	regulation of cellular metabolic process	6	6	5.2308	up	NA	NA	0.00034317			GAPDH;GAPDHS/HSP90AB1;HSP90AB3P;HSP90AB4P/HSPA8/PKLR;PKM/RPS27A;UBA52;UBB;UBC/EEF1A1;EEF1A1P5;EEF1A2
EV	GO biological process	microtubule-based process	4	4	5.2308	up	NA	NA	0.0083354			GAPDH;GAPDHS/RPS27A;UBA52;UBB;UBC/TUBA1B;TUBA4B;TUBAL3/TUBB4B;TUBB8B
EV	GO biological process	negative regulation of cellular metabolic process	4	4	5.2308	up	NA	NA	0.0083354			GAPDH;GAPDHS/HSP90AB1;HSP90AB3P;HSP90AB4P/HSPA8/RPS27A;UBA52;UBB;UBC
EV	GO biological process	negative regulation of macromolecule metabolic process	5	5	5.2308	up	NA	NA	0.001649			GAPDH;GAPDHS/HSP90AB1;HSP90AB3P;HSP90AB4P/HSPA8/CD59/RPS27A;UBA52;UBB;UBC
EV	GO biological process	negative regulation of metabolic process	5	5	5.2308	up	NA	NA	0.001649			GAPDH;GAPDHS/HSP90AB1;HSP90AB3P;HSP90AB4P/HSPA8/CD59/RPS27A;UBA52;UBB;UBC
EV	GO biological process	negative regulation of protein metabolic process	4	4	5.2308	up	NA	NA	0.0083354			GAPDH;GAPDHS/HSP90AB1;HSP90AB3P;HSP90AB4P/CD59/RPS27A;UBA52;UBB;UBC
EV	GO biological process	nitrogen compound metabolic process	5	5	5.2308	up	NA	NA	0.001649			HSP90AB1;HSP90AB3P;HSP90AB4P/HSPA8/PKLR;PKM/NT5E/RPS27A;UBA52;UBB;UBC/EEF1A1;EEF1A1P5;EEF1A2
EV	GO biological process	nucleic acid metabolic process	4	4	5.2308	up	NA	NA	0.0083354			HSPA8/NT5E/RPS27A;UBA52;UBB;UBC/EEF1A1;EEF1A1P5;EEF1A2
EV	GO biological process	nucleobase-containing compound metabolic process	5	5	5.2308	up	NA	NA	0.001649			HSPA8/PKLR;PKM/NT5E/RPS27A;UBA52;UBB;UBC/EEF1A1;EEF1A1P5;EEF1A2
EV	GO biological process	organelle organization	5	5	5.2308	up	NA	NA	0.001649			ACTN3;ACTN4/GAPDH;GAPDHS/H2BC11;H2BC17;H2BC21;H2BC26;H2BC3/TUBA1B;TUBA4B;TUBAL3/TUBB4B;TUBB8B
EV	GO biological process	positive regulation of biological process	9	9	5.2308	up	NA	NA	8.7946e-07			ACTN3;ACTN4/GAPDH;GAPDHS/HSP90AB1;HSP90AB3P;HSP90AB4P/HSPA8/CD59/PKLR;PKM/RPS27A;UBA52;UBB;UBC/EEF1A1;EEF1A1P5;EEF1A2/TUBB4B;TUBB8B
EV	GO biological process	positive regulation of cellular metabolic process	5	5	5.2308	up	NA	NA	0.001649			GAPDH;GAPDHS/HSP90AB1;HSP90AB3P;HSP90AB4P/HSPA8/PKLR;PKM/RPS27A;UBA52;UBB;UBC
EV	GO biological process	positive regulation of cellular process	9	9	5.2308	up	NA	NA	8.7946e-07			ACTN3;ACTN4/GAPDH;GAPDHS/HSP90AB1;HSP90AB3P;HSP90AB4P/HSPA8/CD59/PKLR;PKM/RPS27A;UBA52;UBB;UBC/EEF1A1;EEF1A1P5;EEF1A2/TUBB4B;TUBB8B
EV	GO biological process	positive regulation of metabolic process	6	6	5.2308	up	NA	NA	0.00034317			GAPDH;GAPDHS/HSP90AB1;HSP90AB3P;HSP90AB4P/HSPA8/PKLR;PKM/RPS27A;UBA52;UBB;UBC/EEF1A1;EEF1A1P5;EEF1A2
EV	GO biological process	primary metabolic process	9	9	5.2308	up	NA	NA	8.7946e-07			GAPDH;GAPDHS/HSP90AB1;HSP90AB3P;HSP90AB4P/HSPA8/CD59/PKLR;PKM/NT5E/RPS27A;UBA52;UBB;UBC/EEF1A1;EEF1A1P5;EEF1A2/TUBA1B;TUBA4B;TUBAL3/TUBB4B;TUBB8B
EV	GO biological process	protein complex subunit organization	4	4	5.2308	up	NA	NA	0.0083354			HSPA8/RPS27A;UBA52;UBB;UBC/TUBA1B;TUBA4B;TUBAL3/TUBB4B;TUBB8B
EV	GO biological process	protein folding	4	4	5.2308	up	NA	NA	0.0083354			HSP90AB1;HSP90AB3P;HSP90AB4P/HSPA8/TUBA1B;TUBA4B;TUBAL3/TUBB4B;TUBB8B
EV	GO biological process	protein metabolic process	7	7	5.2308	up	NA	NA	5.5793e-05			GAPDH;GAPDHS/HSP90AB1;HSP90AB3P;HSP90AB4P/HSPA8/CD59/RPS27A;UBA52;UBB;UBC/EEF1A1;EEF1A1P5;EEF1A2/TUBA1B;TUBA4B;TUBAL3/TUBB4B;TUBB8B
EV	GO biological process	regulation of apoptosis	5	5	5.2308	up	0.0051032	NA	0.001649	NRP1		ACTN3;ACTN4/CD59/RPS27A;UBA52;UBB;UBC/EEF1A1;EEF1A1P5;EEF1A2/TUBB4B;TUBB8B
EV	GO biological process	regulation of biosynthetic process	5	5	5.2308	up	NA	NA	0.001649			GAPDH;GAPDHS/HSP90AB1;HSP90AB3P;HSP90AB4P/HSPA8/RPS27A;UBA52;UBB;UBC/EEF1A1;EEF1A1P5;EEF1A2
EV	GO biological process	regulation of cell death	5	5	5.2308	up	0.0051032	NA	0.001649	NRP1		ACTN3;ACTN4/CD59/RPS27A;UBA52;UBB;UBC/EEF1A1;EEF1A1P5;EEF1A2/TUBB4B;TUBB8B
EV	GO biological process	regulation of cellular biosynthetic process	5	5	5.2308	up	NA	NA	0.001649			GAPDH;GAPDHS/HSP90AB1;HSP90AB3P;HSP90AB4P/HSPA8/RPS27A;UBA52;UBB;UBC/EEF1A1;EEF1A1P5;EEF1A2
EV	GO biological process	macromolecular complex subunit organization	5	5	5.2308	up	NA	NA	0.001649			H2BC11;H2BC17;H2BC21;H2BC26;H2BC3/HSPA8/RPS27A;UBA52;UBB;UBC/TUBA1B;TUBA4B;TUBAL3/TUBB4B;TUBB8B
EV	GO biological process	innate immune response	5	5	5.2308	up	NA	NA	0.001649			H2BC11;H2BC17;H2BC21;H2BC26;H2BC3/HSP90AB1;HSP90AB3P;HSP90AB4P/CD59/RPS27A;UBA52;UBB;UBC/TUBB4B;TUBB8B
EV	GO biological process	cellular metabolic process	9	9	5.2308	up	NA	NA	8.7946e-07			GAPDH;GAPDHS/HSP90AB1;HSP90AB3P;HSP90AB4P/HSPA8/PKLR;PKM/NT5E/RPS27A;UBA52;UBB;UBC/EEF1A1;EEF1A1P5;EEF1A2/TUBA1B;TUBA4B;TUBAL3/TUBB4B;TUBB8B
EV	GO biological process	biosynthetic process	6	6	5.2308	up	NA	NA	0.00034317			GAPDH;GAPDHS/HSP90AB1;HSP90AB3P;HSP90AB4P/HSPA8/PKLR;PKM/NT5E/RPS27A;UBA52;UBB;UBC/EEF1A1;EEF1A1P5;EEF1A2
EV	GO biological process	cellular biosynthetic process	6	6	5.2308	up	NA	NA	0.00034317			GAPDH;GAPDHS/HSP90AB1;HSP90AB3P;HSP90AB4P/HSPA8/PKLR;PKM/NT5E/RPS27A;UBA52;UBB;UBC/EEF1A1;EEF1A1P5;EEF1A2
EV	GO biological process	cellular component assembly	6	6	5.2308	up	NA	NA	0.00034317			ACTN3;ACTN4/H2BC11;H2BC17;H2BC21;H2BC26;H2BC3/CD9/RPS27A;UBA52;UBB;UBC/TUBA1B;TUBA4B;TUBAL3/TUBB4B;TUBB8B
EV	GO biological process	cellular component assembly at cellular level	6	6	5.2308	up	NA	NA	0.00034317			ACTN3;ACTN4/H2BC11;H2BC17;H2BC21;H2BC26;H2BC3/CD9/RPS27A;UBA52;UBB;UBC/TUBA1B;TUBA4B;TUBAL3/TUBB4B;TUBB8B
EV	GO biological process	cellular macromolecular complex subunit organization	5	5	5.2308	up	NA	NA	0.001649			H2BC11;H2BC17;H2BC21;H2BC26;H2BC3/HSPA8/RPS27A;UBA52;UBB;UBC/TUBA1B;TUBA4B;TUBAL3/TUBB4B;TUBB8B
EV	GO biological process	cellular macromolecule metabolic process	8	8	5.2308	up	NA	NA	6.8598e-06			GAPDH;GAPDHS/HSP90AB1;HSP90AB3P;HSP90AB4P/HSPA8/NT5E/RPS27A;UBA52;UBB;UBC/EEF1A1;EEF1A1P5;EEF1A2/TUBA1B;TUBA4B;TUBAL3/TUBB4B;TUBB8B
EV	GO biological process	cellular nitrogen compound metabolic process	5	5	5.2308	up	NA	NA	0.001649			HSPA8/PKLR;PKM/NT5E/RPS27A;UBA52;UBB;UBC/EEF1A1;EEF1A1P5;EEF1A2
EV	GO biological process	immune system process	5	5	5.2308	up	NA	NA	0.001649			H2BC11;H2BC17;H2BC21;H2BC26;H2BC3/HSP90AB1;HSP90AB3P;HSP90AB4P/CD59/RPS27A;UBA52;UBB;UBC/TUBB4B;TUBB8B
EV	GO biological process	cellular protein metabolic process	7	7	5.2308	up	NA	NA	5.5793e-05			GAPDH;GAPDHS/HSP90AB1;HSP90AB3P;HSP90AB4P/HSPA8/RPS27A;UBA52;UBB;UBC/EEF1A1;EEF1A1P5;EEF1A2/TUBA1B;TUBA4B;TUBAL3/TUBB4B;TUBB8B
EV	GO biological process	cellular response to cytokine stimulus	4	4	5.2308	up	NA	NA	0.0083354			GAPDH;GAPDHS/HSP90AB1;HSP90AB3P;HSP90AB4P/RPS27A;UBA52;UBB;UBC/TUBA1B;TUBA4B;TUBAL3
EV	GO biological process	cytoskeleton organization	4	4	5.2308	up	NA	NA	0.0083354			ACTN3;ACTN4/GAPDH;GAPDHS/TUBA1B;TUBA4B;TUBAL3/TUBB4B;TUBB8B
EV	GO biological process	defense response	5	5	5.2308	up	NA	NA	0.001649			H2BC11;H2BC17;H2BC21;H2BC26;H2BC3/HSP90AB1;HSP90AB3P;HSP90AB4P/CD59/NT5E/RPS27A;UBA52;UBB;UBC/TUBB4B;TUBB8B
EV	GO biological process	establishment of localization in cell	5	5	5.2308	up	NA	NA	0.001649			ACTN3;ACTN4/HSPA8/CD9/RPS27A;UBA52;UBB;UBC/TUBA1B;TUBA4B;TUBAL3
EV	GO biological process	immune response	5	5	5.2308	up	NA	NA	0.001649			H2BC11;H2BC17;H2BC21;H2BC26;H2BC3/HSP90AB1;HSP90AB3P;HSP90AB4P/CD59/RPS27A;UBA52;UBB;UBC/TUBB4B;TUBB8B
EV	GO biological process	regulation of cellular macromolecule biosynthetic process	4	4	5.2308	up	NA	NA	0.0083354			GAPDH;GAPDHS/HSPA8/RPS27A;UBA52;UBB;UBC/EEF1A1;EEF1A1P5;EEF1A2
EV	GO biological process	regulation of defense response	4	4	5.2308	up	NA	NA	0.0083354			HSP90AB1;HSP90AB3P;HSP90AB4P/CD59/NT5E/RPS27A;UBA52;UBB;UBC
EV	GO molecular function	nucleic acid binding	5	5	5.2308	up	NA	NA	0.0011224			H2BC11;H2BC17;H2BC21;H2BC26;H2BC3/HSP90AB1;HSP90AB3P;HSP90AB4P/EEF1A1;EEF1A1P5;EEF1A2/TUBA1B;TUBA4B;TUBAL3/TUBB4B;TUBB8B
EV	GO molecular function	nucleoside-triphosphatase activity	4	4	5.2308	up	NA	NA	0.0043898			HSPA8/EEF1A1;EEF1A1P5;EEF1A2/TUBA1B;TUBA4B;TUBAL3/TUBB4B;TUBB8B
EV	GO molecular function	nucleotide binding	8	8	5.2308	up	NA	NA	5.8036e-06			GAPDH;GAPDHS/HSP90AB1;HSP90AB3P;HSP90AB4P/HSPA8/PKLR;PKM/NT5E/EEF1A1;EEF1A1P5;EEF1A2/TUBA1B;TUBA4B;TUBAL3/TUBB4B;TUBB8B
EV	GO molecular function	protein binding	9	9	5.2308	up	NA	NA	7.2545e-07			ACTN3;ACTN4/GAPDH;GAPDHS/HSP90AB1;HSP90AB3P;HSP90AB4P/HSPA8/CD59/RPS27A;UBA52;UBB;UBC/EEF1A1;EEF1A1P5;EEF1A2/TUBA1B;TUBA4B;TUBAL3/TUBB4B;TUBB8B
EV	GO molecular function	purine nucleotide binding	6	6	5.2308	up	NA	NA	0.00019597			HSP90AB1;HSP90AB3P;HSP90AB4P/HSPA8/PKLR;PKM/EEF1A1;EEF1A1P5;EEF1A2/TUBA1B;TUBA4B;TUBAL3/TUBB4B;TUBB8B
EV	GO molecular function	purine ribonucleoside triphosphate binding	6	6	5.2308	up	NA	NA	0.00019597			HSP90AB1;HSP90AB3P;HSP90AB4P/HSPA8/PKLR;PKM/EEF1A1;EEF1A1P5;EEF1A2/TUBA1B;TUBA4B;TUBAL3/TUBB4B;TUBB8B
EV	GO molecular function	purine ribonucleotide binding	6	6	5.2308	up	NA	NA	0.00019597			HSP90AB1;HSP90AB3P;HSP90AB4P/HSPA8/PKLR;PKM/EEF1A1;EEF1A1P5;EEF1A2/TUBA1B;TUBA4B;TUBAL3/TUBB4B;TUBB8B
EV	GO molecular function	pyrophosphatase activity	4	4	5.2308	up	NA	NA	0.0043898			HSPA8/EEF1A1;EEF1A1P5;EEF1A2/TUBA1B;TUBA4B;TUBAL3/TUBB4B;TUBB8B
EV	GO molecular function	ribonucleotide binding	6	6	5.2308	up	NA	NA	0.00019597			HSP90AB1;HSP90AB3P;HSP90AB4P/HSPA8/PKLR;PKM/EEF1A1;EEF1A1P5;EEF1A2/TUBA1B;TUBA4B;TUBAL3/TUBB4B;TUBB8B
EV	GO molecular function	RNA binding	4	4	5.2308	up	NA	NA	0.0043898			HSP90AB1;HSP90AB3P;HSP90AB4P/EEF1A1;EEF1A1P5;EEF1A2/TUBA1B;TUBA4B;TUBAL3/TUBB4B;TUBB8B
EV	GO molecular function	hydrolase activity, acting on acid anhydrides, in phosphorus-containing anhydrides	4	4	5.2308	up	NA	NA	0.0043898			HSPA8/EEF1A1;EEF1A1P5;EEF1A2/TUBA1B;TUBA4B;TUBAL3/TUBB4B;TUBB8B
EV	GO biological process	regulation of gene expression	5	5	5.2308	up	NA	NA	0.001649			GAPDH;GAPDHS/HSPA8/CD59/RPS27A;UBA52;UBB;UBC/EEF1A1;EEF1A1P5;EEF1A2
EV	GO biological process	regulation of macromolecule biosynthetic process	4	4	5.2308	up	NA	NA	0.0083354			GAPDH;GAPDHS/HSPA8/RPS27A;UBA52;UBB;UBC/EEF1A1;EEF1A1P5;EEF1A2
EV	GO biological process	regulation of molecular function	4	4	5.2308	up	NA	NA	0.0083354			ACTN3;ACTN4/HSP90AB1;HSP90AB3P;HSP90AB4P/RPS27A;UBA52;UBB;UBC/EEF1A1;EEF1A1P5;EEF1A2
EV	GO biological process	regulation of nitrogen compound metabolic process	4	4	5.2308	up	NA	NA	0.0083354			HSP90AB1;HSP90AB3P;HSP90AB4P/HSPA8/RPS27A;UBA52;UBB;UBC/EEF1A1;EEF1A1P5;EEF1A2
EV	GO biological process	regulation of primary metabolic process	6	6	5.2308	up	NA	NA	0.00034317			GAPDH;GAPDHS/HSP90AB1;HSP90AB3P;HSP90AB4P/HSPA8/CD59/RPS27A;UBA52;UBB;UBC/EEF1A1;EEF1A1P5;EEF1A2
EV	GO biological process	regulation of programmed cell death	5	5	5.2308	up	0.0051032	NA	0.001649	NRP1		ACTN3;ACTN4/CD59/RPS27A;UBA52;UBB;UBC/EEF1A1;EEF1A1P5;EEF1A2/TUBB4B;TUBB8B
EV	GO biological process	regulation of protein metabolic process	4	4	5.2308	up	NA	NA	0.0083354			GAPDH;GAPDHS/HSP90AB1;HSP90AB3P;HSP90AB4P/CD59/RPS27A;UBA52;UBB;UBC
EV	GO biological process	response to abiotic stimulus	4	4	5.2308	up	NA	NA	0.0083354			HSP90AB1;HSP90AB3P;HSP90AB4P/HSPA8/PKLR;PKM/CD9
EV	GO biological process	response to cytokine stimulus	4	4	5.2308	up	NA	NA	0.0083354			GAPDH;GAPDHS/HSP90AB1;HSP90AB3P;HSP90AB4P/RPS27A;UBA52;UBB;UBC/TUBA1B;TUBA4B;TUBAL3
EV	GO molecular function	hydrolase activity, acting on acid anhydrides	4	4	5.2308	up	NA	NA	0.0043898			HSPA8/EEF1A1;EEF1A1P5;EEF1A2/TUBA1B;TUBA4B;TUBAL3/TUBB4B;TUBB8B
EV	GO biological process	response to stress	9	9	5.2308	up	NA	NA	8.7946e-07			ACTN3;ACTN4/H2BC11;H2BC17;H2BC21;H2BC26;H2BC3/HSP90AB1;HSP90AB3P;HSP90AB4P/HSPA8/CD59/PKLR;PKM/NT5E/CD9/RPS27A;UBA52;UBB;UBC/TUBB4B;TUBB8B
EV	GO biological process	small molecule metabolic process	4	4	5.2308	up	NA	NA	0.0083354			GAPDH;GAPDHS/PKLR;PKM/NT5E/RPS27A;UBA52;UBB;UBC
EV	GO molecular function	binding	12	12	5.2308	up	NA	0.0021949	1.7852e-10		NRP1/RIGI/S100A6/ADD2/CRAT/GABARAPL2/MYL6;MYL6B/TPM4/BST2/SRSF5/NDRG1/WBP2/TTC1	ACTN3;ACTN4/GAPDH;GAPDHS/H2BC11;H2BC17;H2BC21;H2BC26;H2BC3/HSP90AB1;HSP90AB3P;HSP90AB4P/HSPA8/CD59/PKLR;PKM/NT5E/RPS27A;UBA52;UBB;UBC/EEF1A1;EEF1A1P5;EEF1A2/TUBA1B;TUBA4B;TUBAL3/TUBB4B;TUBB8B
EV	GO molecular function	catalytic activity	7	7	5.2308	up	NA	NA	4.4252e-05			GAPDH;GAPDHS/HSP90AB1;HSP90AB3P;HSP90AB4P/HSPA8/PKLR;PKM/NT5E/RPS27A;UBA52;UBB;UBC/EEF1A1;EEF1A1P5;EEF1A2/TUBA1B;TUBA4B;TUBAL3/TUBB4B;TUBB8B
EV	GO molecular function	enzyme binding	5	5	5.2308	up	NA	NA	0.0011224			GAPDH;GAPDHS/HSP90AB1;HSP90AB3P;HSP90AB4P/HSPA8/RPS27A;UBA52;UBB;UBC/EEF1A1;EEF1A1P5;EEF1A2/TUBA1B;TUBA4B;TUBAL3
EV	KEGG	Amoebiasis	3	3	6.8	down	NA	NA	0.0033522			COL1A1/COL2A1/COL1A2
EV	KEGG	Complement and coagulation cascades	3	3	6.8	down	NA	NA	0.0033522			PLAU/PLAT/SERPINE1
EV	KEGG	ECM-receptor interaction	4	4	6.8	down	NA	NA	0.00060168			COL1A1/COL2A1/COL1A2/COL6A3
EV	KEGG	Focal adhesion	4	4	6.8	down	NA	NA	0.00060168			COL1A1/COL2A1/COL1A2/COL6A3
EV	KEGG	Protein digestion and absorption	5	5	6.8	down	NA	NA	0.00016922			COL1A1/COL2A1/COL1A2/COL6A3/COL12A1
EV	Reactome	R-HSA-8948216	5	5	6.8	down	NA	NA	0.00015955			COL2A1/COL1A2/COL6A3/COL12A1
EV	Reactome	R-HSA-8874081	3	3	6.8	down	NA	NA	0.0065847			COL2A1/COL1A2
EV	Reactome	R-HSA-1442490	5	5	6.8	down	NA	NA	0.00015955			COL2A1/COL1A2/COL6A3/COL12A1
EV	Reactome	R-HSA-1474244	3	3	6.8	down	NA	NA	0.0065847			COL2A1/COL1A2
EV	Reactome	R-HSA-1650814	5	5	6.8	down	NA	NA	0.00015955			COL2A1/COL1A2/COL6A3/COL12A1
EV	Reactome	R-HSA-186797	3	3	6.8	down	NA	NA	0.0065847			PLAT/COL2A1/COL6A3
EV	Reactome	R-HSA-198933	3	3	6.8	down	NA	NA	0.0065847			COL2A1/COL1A2
EV	Reactome	R-HSA-2022090	5	5	6.8	down	NA	NA	0.00015955			COL2A1/COL1A2/COL6A3/COL12A1
EV	Reactome	R-HSA-216083	4	4	6.8	down	NA	NA	0.0014182			COL2A1/COL1A2/COL6A3
EV	Reactome	R-HSA-3000171	3	3	6.8	down	NA	NA	0.0065847			COL2A1/COL1A2
EV	Reactome	R-HSA-3000178	5	5	6.8	down	NA	NA	0.00015955			COL2A1/SERPINE1/COL1A2/COL6A3
EV	Reactome	R-HSA-75205	3	3	6.8	down	NA	NA	0.0065847			PLAU/PLAT/SERPINE1
EV	Reactome	R-HSA-6798695	6	6	5.2308	up	NA	NA	0.0050483			HSP90AB1;HSP90AB3P;HSP90AB4P/HSPA8/CD59/PKLR;PKM/EEF1A1;EEF1A1P5;EEF1A2/TUBB4B;TUBB8B
EV	GSEA	ANASTASSIOU_CANCER_MESENCHYMAL_TRANSITION_SIGNATURE	4	4	6.8	down	NA	NA	0.0055508			PLAU/COL1A1/COL1A2/COL6A3
EV	GSEA	ANATOMICAL_STRUCTURE_DEVELOPMENT	5	5	6.8	down	NA	NA	0.0012359			COL1A1/COL2A1/COL1A2/COL6A3/COL12A1
EV	GSEA	BERENJENO_TRANSFORMED_BY_RHOA_DN	4	4	6.8	down	NA	NA	0.0055508			PLAT/COL1A1/COL1A2/COL6A3
EV	GSEA	BRUINS_UVC_RESPONSE_LATE	4	4	6.8	down	NA	NA	0.0055508			COL1A1/COL1A2/COL6A3/COL12A1
EV	GSEA	CHARAFE_BREAST_CANCER_LUMINAL_VS_MESENCHYMAL_DN	5	5	6.8	down	NA	NA	0.0012359			PLAU/PLAT/SERPINE1/ANXA5/COL6A3
EV	GSEA	CHEN_METABOLIC_SYNDROM_NETWORK	5	5	6.8	down	NA	NA	0.0012359			PLAT/COL1A1/COL1A2/ANXA5/COL6A3
EV	GSEA	CHIANG_LIVER_CANCER_SUBCLASS_CTNNB1_DN	4	4	6.8	down	NA	NA	0.0055508			COL1A1/SERPINE1/COL1A2/COL6A3
EV	GSEA	CROMER_TUMORIGENESIS_UP	4	4	6.8	down	NA	NA	0.0055508			PLAU/COL1A1/SERPINE1/COL1A2
EV	GSEA	DANG_REGULATED_BY_MYC_DN	4	4	6.8	down	NA	NA	0.0055508			COL1A1/SERPINE1/COL1A2/COL6A3
EV	GSEA	DODD_NASOPHARYNGEAL_CARCINOMA_DN	5	5	6.8	down	NA	NA	0.0012359			PLAU/COL1A1/SERPINE1/COL1A2/COL6A3
EV	GSEA	ESC_V6.5_UP_EARLY.V1_DN	6	6	6.8	down	NA	NA	0.00039236			PLAU/COL1A1/SERPINE1/COL1A2/ANXA5/TINAGL1
EV	GSEA	GGGTGGRR_V$PAX4_03	4	4	6.8	down	NA	NA	0.0055508			PLAT/COL1A1/SERPINE1/COL6A3
EV	GSEA	GRUETZMANN_PANCREATIC_CANCER_UP	5	5	6.8	down	NA	NA	0.0012359			PLAU/PLAT/COL1A1/SERPINE1/ANXA5
EV	GSEA	KAYO_CALORIE_RESTRICTION_MUSCLE_UP	4	4	6.8	down	NA	NA	0.0055508			PLAU/COL1A1/COL1A2/COL6A3
EV	GSEA	KEGG_ECM_RECEPTOR_INTERACTION	4	4	6.8	down	NA	NA	0.0055508			COL1A1/COL2A1/COL1A2/COL6A3
EV	GSEA	KEGG_FOCAL_ADHESION	4	4	6.8	down	NA	NA	0.0055508			COL1A1/COL2A1/COL1A2/COL6A3
EV	GSEA	REN_ALVEOLAR_RHABDOMYOSARCOMA_DN	4	4	6.8	down	NA	NA	0.0055508			PLAU/PLAT/COL1A1/ANXA5
EV	GSEA	SCHUETZ_BREAST_CANCER_DUCTAL_INVASIVE_UP	4	4	6.8	down	NA	NA	0.0055508			PLAU/COL1A1/COL1A2/COL6A3
EV	GSEA	SYSTEM_DEVELOPMENT	5	5	6.8	down	NA	NA	0.0012359			COL1A1/COL2A1/COL1A2/COL6A3/COL12A1
EV	GSEA	TGGAAA_V$NFAT_Q4_01	4	4	6.8	down	NA	NA	0.0055508			COL2A1/COL1A2/COL12A1/TINAGL1
EV	GSEA	TURASHVILI_BREAST_LOBULAR_CARCINOMA_VS_DUCTAL_NORMAL_UP	4	4	6.8	down	NA	NA	0.0055508			COL1A1/COL1A2/COL6A3/COL12A1
EV	GSEA	TURASHVILI_BREAST_LOBULAR_CARCINOMA_VS_LOBULAR_NORMAL_DN	4	4	6.8	down	NA	NA	0.0055508			COL1A1/COL1A2/COL6A3/COL12A1
EV	GSEA	VERHAAK_GLIOBLASTOMA_NEURAL	4	4	6.8	down	NA	NA	0.0055508			PLAU/COL1A1/SERPINE1/COL1A2
EV	GSEA	VERRECCHIA_EARLY_RESPONSE_TO_TGFB1	4	4	6.8	down	NA	NA	0.0055508			PLAT/SERPINE1/COL1A2/COL6A3
EV	GSEA	WANG_SMARCE1_TARGETS_UP	4	4	6.8	down	NA	NA	0.0055508			PLAT/COL1A1/COL6A3/COL12A1
EV	GSEA	WOO_LIVER_CANCER_RECURRENCE_UP	4	4	6.8	down	NA	NA	0.0055508			PLAU/COL1A1/COL1A2/COL6A3
EV	GSEA	REACTOME_SIGNALING_BY_PDGF	5	5	6.8	down	NA	NA	0.0012359			PLAT/COL1A1/COL2A1/COL1A2/COL6A3
EV	GSEA	REACTOME_NCAM1_INTERACTIONS	4	4	6.8	down	NA	NA	0.0055508			COL1A1/COL2A1/COL1A2/COL6A3
EV	GSEA	REACTOME_NCAM_SIGNALING_FOR_NEURITE_OUT_GROWTH	4	4	6.8	down	NA	NA	0.0055508			COL1A1/COL2A1/COL1A2/COL6A3
EV	GSEA	MODULE_55	7	7	6.8	down	NA	NA	7.594e-05			PLAU/PLAT/COL1A1/COL2A1/SERPINE1/COL1A2/COL6A3
EV	GSEA	KOINUMA_TARGETS_OF_SMAD2_OR_SMAD3	4	4	6.8	down	NA	NA	0.0055508			PLAU/SERPINE1/COL12A1/TINAGL1
EV	GSEA	KRAS.DF.V1_UP	4	4	6.8	down	NA	NA	0.0055508			PLAU/PLAT/SERPINE1/COL6A3
EV	GSEA	LEE_LIVER_CANCER_MYC_E2F1_UP	4	4	6.8	down	NA	NA	0.0055508			PLAT/COL1A1/COL1A2/ANXA5
EV	GSEA	MIKKELSEN_ES_ICP_WITH_H3K4ME3	4	4	6.8	down	NA	NA	0.0055508			PLAT/COL1A1/SERPINE1/COL1A2/TINAGL1
EV	GSEA	MODULE_1	5	5	6.8	down	NA	NA	0.0012359			PLAU/PLAT/COL1A1/COL2A1/SERPINE1/COL1A2/ANXA5/COL6A3/COL12A1
EV	GSEA	MODULE_12	4	4	6.8	down	NA	NA	0.0055508			COL1A1/SERPINE1/COL1A2/COL6A3/COL12A1
EV	GSEA	MODULE_131	4	4	6.8	down	NA	NA	0.0055508			PLAU/PLAT/SERPINE1/ANXA5
EV	GSEA	MODULE_23	4	4	6.8	down	NA	NA	0.0055508			PLAT/COL1A1/COL2A1/SERPINE1/COL12A1
EV	GSEA	MODULE_24	5	5	6.8	down	NA	NA	0.0012359			COL1A1/COL2A1/SERPINE1/COL1A2/COL6A3
EV	GSEA	MODULE_38	6	6	6.8	down	NA	NA	0.00039236			PLAU/COL1A1/COL2A1/SERPINE1/COL1A2/COL6A3
EV	GSEA	MODULE_47	6	6	6.8	down	NA	NA	0.00039236			PLAU/COL1A1/SERPINE1/COL1A2/COL6A3/COL12A1
EV	GSEA	MODULE_84	4	4	6.8	down	NA	NA	0.0055508			PLAU/SERPINE1/COL1A2/COL6A3
EV	GSEA	REACTOME_HEMOSTASIS	5	5	6.8	down	NA	NA	0.0012359			PLAU/PLAT/COL1A1/SERPINE1/COL1A2
EV	GSEA	MODULE_88	7	7	6.8	down	NA	NA	7.594e-05			PLAU/PLAT/COL1A1/COL2A1/SERPINE1/COL1A2/COL6A3
EV	GSEA	MULTICELLULAR_ORGANISMAL_DEVELOPMENT	5	5	6.8	down	NA	NA	0.0012359			COL1A1/COL2A1/COL1A2/COL6A3/COL12A1
EV	GSEA	ONDER_CDH1_TARGETS_2_UP	4	4	6.8	down	NA	NA	0.0055508			COL1A1/SERPINE1/COL1A2/COL6A3
EV	GSEA	ORGAN_DEVELOPMENT	5	5	6.8	down	NA	NA	0.0012359			COL1A1/COL2A1/COL1A2/COL6A3/COL12A1
EV	GSEA	PID_AVB3_INTEGRIN_PATHWAY	5	5	6.8	down	NA	NA	0.0012359			COL1A1/COL2A1/COL1A2/COL6A3/COL12A1
EV	GSEA	PID_INTEGRIN1_PATHWAY	5	5	6.8	down	NA	NA	0.0012359			PLAU/COL1A1/COL2A1/COL1A2/COL6A3
EV	GSEA	PID_SYNDECAN_1_PATHWAY	5	5	6.8	down	NA	NA	0.0012359			COL1A1/COL2A1/COL1A2/COL6A3/COL12A1
EV	GSEA	REACTOME_AXON_GUIDANCE	4	4	6.8	down	NA	NA	0.0055508			COL1A1/COL2A1/COL1A2/COL6A3
EV	GSEA	REACTOME_COLLAGEN_FORMATION	5	5	6.8	down	NA	NA	0.0012359			COL1A1/COL2A1/COL1A2/COL6A3/COL12A1
EV	GSEA	REACTOME_DEVELOPMENTAL_BIOLOGY	4	4	6.8	down	NA	NA	0.0055508			COL1A1/COL2A1/COL1A2/COL6A3
EV	GSEA	REACTOME_EXTRACELLULAR_MATRIX_ORGANIZATION	5	5	6.8	down	NA	NA	0.0012359			COL1A1/COL2A1/COL1A2/COL6A3/COL12A1
EV	GSEA	ACEVEDO_LIVER_TUMOR_VS_NORMAL_ADJACENT_TISSUE_UP	6	6	5.2308	up	NA	NA	0.0050169			H2BC11;H2BC17;H2BC21;H2BC26;H2BC3/HSP90AB1;HSP90AB3P;HSP90AB4P/CD59/CD9/RPS27A;UBA52;UBB;UBC/TUBB4B;TUBB8B
EV	GSEA	BLALOCK_ALZHEIMERS_DISEASE_DN	7	7	5.2308	up	NA	NA	0.0033986			GAPDH;GAPDHS/HSP90AB1;HSP90AB3P;HSP90AB4P/HSPA8/CD59/NT5E/RPS27A;UBA52;UBB;UBC/TUBB4B;TUBB8B
EV	GSEA	MARTENS_TRETINOIN_RESPONSE_DN	6	6	5.2308	up	NA	NA	0.0050169			H2BC11;H2BC17;H2BC21;H2BC26;H2BC3/HSP90AB1;HSP90AB3P;HSP90AB4P/HSPA8/RPS27A;UBA52;UBB;UBC/EEF1A1;EEF1A1P5;EEF1A2/TUBA1B;TUBA4B;TUBAL3
EV	GO biological process	response to chemical stimulus	2	2	34	down	NA	0.0033948	NA		COL1A2/ANXA5
EV	GO biological process	cellular process	2	2	34	down	0.0051032	0.0033948	NA	TUBB/ANXA5	COL1A2/ANXA5
EV	GO biological process	cellular response to stimulus	2	2	34	down	NA	0.0033948	NA		COL1A2/ANXA5
EV	GO biological process	regulation of biological process	2	2	34	down	0.0051032	0.0033948	NA	TUBB/ANXA5	COL1A2/ANXA5
EV	GO biological process	regulation of biological quality	2	2	34	down	NA	0.0033948	NA		COL1A2/ANXA5
EV	GO biological process	regulation of cellular process	2	2	34	down	0.0051032	0.0033948	NA	TUBB/ANXA5	COL1A2/ANXA5
EV	GO biological process	response to organic substance	2	2	34	down	NA	0.0033948	NA		COL1A2/ANXA5
EV	GO biological process	response to stimulus	2	2	34	down	0.0051032	0.0033948	NA	TUBB/ANXA5	COL1A2/ANXA5
EV	GO biological process	signal transduction	2	2	34	down	NA	0.0033948	NA		COL1A2/ANXA5
EV	GO molecular function	cation binding	2	2	34	down	NA	0.0021949	NA		COL1A2/ANXA5
EV	GO molecular function	ion binding	2	2	34	down	NA	0.0021949	NA		COL1A2/ANXA5
EV	GO molecular function	metal ion binding	2	2	34	down	NA	0.0021949	NA		COL1A2/ANXA5
EV	GO biological process	biological regulation	2	2	34	down	0.0051032	0.0033948	NA	TUBB/ANXA5	COL1A2/ANXA5
