# Supplementary material for: Extracellular vesicle-associated transcriptomic and proteomic biomarkers show in vitro potential for vandetanib treatment monitoring in anaplastic thyroid cancer
Source: Sci Rep. 2025 Sep 12;15:32464. doi: 10.1038/s41598-025-18319-w (PMC12432113; doi:10.1038/s41598-025-18319-w)
Supplement: Supplementary file 1 — Supplementary Information. [file 41598_2025_18319_MOESM1_ESM.zip › Supplementary_Table_S5.xlsx]

## Sheet: Tabelle1
gene	sample type	mean log2FC DMSO	mean log2FC EC10	mean log2FC EC50	mean log2FC EC80	pvalue one-way ANOVA	ANOVA qvalue DMSO_EC10	ANOVA qvalue DMSO_EC50	ANOVA qvalue DMSO_EC80	ANOVA qvalue EC10_EC50	ANOVA qvalue EC10_EC80	ANOVA qvalue EC50_EC80	ttest pvalue DMSO_EC10	ttest pvalue DMSO_EC50	ttest pvalue DMSO_EC80	ttest pvalue EC10_EC50	ttest pvalue EC10_EC80	ttest pvalue EC50_EC80
NDRG1	cellular proteins	-5.4586e-16	1.21616	2.24846	3.16191	NA	NA	NA	NA	NA	NA	NA	0.000577537	0.000920344	4.28095e-05	0.0038422	2.7817e-05	0.0393378
NDRG1	cellular RNA	-5.4586e-16	1.00626	2.03518	3.20721	< 0.0001	11.21	22.69	35.8	16.23	34.77	18.55	NA	NA	NA	NA	NA	NA
NDRG1	cfRNA	0.056781	0.119379	1.28402	2.48717	0.0009	0.1669	3.088	6.092	4.131	8.38	4.249	NA	NA	NA	NA	NA	NA
FOXM1	cellular RNA	-3.90891e-16	-0.48587	-0.886561	-3.95811	< 0.0001	39.93	44.22	77.44	6.065	53.05	46.99	NA	NA	NA	NA	NA	NA
FOXM1	cfRNA	0.0718243	0.265656	-0.615301	-2.17987	0.0475	0.251	0.8957	2.925	0.8833	2.447	1.563	NA	NA	NA	NA	NA	NA
TPX2	cellular RNA	5.2591e-16	-0.554296	-1.09322	-5.51209	< 0.0001	6.622	13.01	65.59	9.028	83.39	74.36	NA	NA	NA	NA	NA	NA
TPX2	cfRNA	0.209928	-0.49968	-0.571965	-3.41266	0.0148	0.8182	0.8993	4.036	0.1282	5.087	4.959	NA	NA	NA	NA	NA	NA
ISG20	cellular proteins	-5.4586e-16	1.12503	1.60129	1.23728	NA	NA	NA	NA	NA	NA	NA	0.0741822	0.00799503	0.0791444	0.159302	0.36348	0.0959865
ISG20	cellular RNA	-2.44437e-15	0.924223	1.2215	0.800713	0.0026	4.306	5.705	3.731	1.979	0.8134	2.792	NA	NA	NA	NA	NA	NA
ISG20	cfRNA	-0.0150233	-0.318733	0.113948	0.503379	0.0424	1.329	0.549	2.239	2.656	5.047	2.39	NA	NA	NA	NA	NA	NA
MYBL2	cellular RNA	-2.83569e-15	-0.5077	-1.48134	-6.68542	< 0.0001	1.216	3.551	16.04	3.303	20.96	17.66	NA	NA	NA	NA	NA	NA
MYBL2	cfRNA	-0.04442	-0.464349	-0.82194	-0.756713	0.1066	1.41	2.607	2.394	1.693	1.392	0.3006	NA	NA	NA	NA	NA	NA
AHNAK2	cellular proteins	-5.4586e-16	1.37632	1.82474	2.23796	NA	NA	NA	NA	NA	NA	NA	0.074948	0.0260597	0.0132978	0.0995405	0.025049	0.0787426
AHNAK2	cellular RNA	2.66454e-15	1.06218	1.8813	2.60675	< 0.0001	5.238	9.274	12.86	5.707	10.79	5.078	NA	NA	NA	NA	NA	NA
AHNAK2	cfRNA	-0.0967307	0.11579	-1.17785	-3.54002	0.0004	0.4059	2.055	6.558	3.48	9.848	6.368	NA	NA	NA	NA	NA	NA
GPRC5C	cellular RNA	1.4803e-15	1.24825	1.43341	1.97706	< 0.0001	11.11	12.77	17.61	2.352	9.197	6.845	NA	NA	NA	NA	NA	NA
GPRC5C	cfRNA	-0.134647	-1.57522	-2.87239	-1.80768	0.1917	1.283	2.433	1.49	1.626	0.2933	1.333	NA	NA	NA	NA	NA	NA
THBD	cellular proteins	-5.4586e-16	2.14305	2.95906	3.72398	NA	NA	NA	NA	NA	NA	NA	0.0918459	0.0352663	0.0288789	0.0397539	0.00229229	0.0102979
THBD	cellular RNA	1.73935e-15	0.929514	1.14734	1.75714	< 0.0001	6.799	8.383	12.84	2.24	8.547	6.307	NA	NA	NA	NA	NA	NA
THBD	cfRNA	-0.0967603	0.181041	-1.30669	-0.94923	0.0134	0.7377	3.196	2.239	5.564	4.21	1.354	NA	NA	NA	NA	NA	NA
